# Supplementary material for: Archaeological and Contemporary Evidence Indicates Low Sea Otter Prevalence on the Pacific Northwest Coast During the Late Holocene
Source: Ecosystems. 2021 Aug 17;25(3):548–66. doi: 10.1007/s10021-021-00671-3 (PMC9016008; doi:10.1007/s10021-021-00671-3)
Supplement: Supplementary file 2 — Supplementary file2 (XLSX 1038 KB) [file 10021_2021_671_MOESM2_ESM.xlsx]

## Sheet: Site locations
Region	Site	lat	long	type
South Coast	Keith	48.911	-125.29	arch
South Coast	Dicebox	48.86	-125.33	arch
South Coast	Wouwer	48.8634	-125.356	arch
South Coast	Barkley Sound	48.89	-125.3	mod
South Coast	Kyuquot Sound	50.0314	-127.382	mod
South Coast	Neah Bay	48.364	-124.63	mod
Central Coast	EjTa-13	51.664	-128.077	arch
Central Coast	EjTa-4	51.66	-128.099	arch
Central Coast	Mc	52.06	-128.43	mod
Central Coast	Gos	51.89	-128.44	mod
Central Coast	Sim	51.93	-128.29	mod
Central Coast	Sp	51.83	-128.25	mod
Central Coast	Triq	51.79	-128.23	mod
Central Coast	2nd	51.64	-128.14	mod
Central Coast	7th	51.63	-128.14	mod
Central Coast	8th	51.636	-128.14	mod

## Sheet: Umbo-shell length
Data	Region	Site	Umbo	Total
SM 2015	Southern California	Boathouse	5.35	123.37
SM 2015	Southern California	Boathouse	6.13	128.62
SM 2015	Southern California	Boathouse	9.02	118.67
SM 2015	Southern California	Boathouse	2.75	57.03
SM 2015	Southern California	Boathouse	3.1	56.81
SM 2015	Southern California	Boathouse	8.43	121.38
SM 2015	Southern California	Boathouse	5.91	96.04
SM 2015	Southern California	Boathouse	5.28	95.44
SM 2015	Southern California	Boathouse	3.23	50.78
SM 2015	Southern California	Boathouse	2.21	49.38
SM 2015	Southern California	Boathouse	2.22	49.27
SM 2015	Southern California	Boathouse	2.69	61.89
SM 2015	Southern California	Boathouse	2.19	63.93
SM 2015	Southern California	Boathouse	4.25	65.32
SM 2015	Southern California	Jalama	5.73	128.15
SM 2015	Southern California	Jalama	6.44	144.82
SM 2015	Southern California	Jalama	2.51	52.83
SM 2015	Southern California	Jalama	9.37	126.9
SM 2015	Southern California	Jalama	5.57	118.21
SM 2015	Southern California	Jalama	4.26	66.4
SM 2015	Southern California	Jalama	2.73	55.55
SM 2015	Southern California	Jalama	2.64	69.59
SM 2015	Southern California	Jalama	3.13	68.71
SM 2015	Southern California	Jalama	5.96	117.91
SM 2015	Southern California	Jalama	3.85	64.74
SM 2015	Southern California	Jalama	4.26	77.89
SM 2015	Southern California	Jalama	4.22	88.86
SM 2015	Southern California	Jalama	2.67	55.44
SM 2015	Southern California	Jalama	3.09	54.6
SM 2015	Southern California	Jalama	2.85	52.05
SM 2015	Southern California	Jalama	8.3	145.64
SM 2015	Southern California	Cambria	2.2	42.15
SM 2015	Southern California	Cambria	1.95	38.29
SM 2015	Southern California	Cambria	1.82	34.45
SM 2015	Southern California	Cambria	2.14	44.16
SM 2015	Southern California	Cambria	1.84	37.1
SM 2015	Southern California	Cambria	1.58	33.27
SM 2015	Southern California	Jalama	4.81	87.68
SM 2015	Southern California	Jalama	2	69.04
SM 2015	Southern California	Jalama	5.95	109.29
SM 2015	Southern California	Jalama	2.98	54.66
SM 2015	Southern California	Jalama	8.59	124.57
SM 2015	Southern California	Jalama	4.05	69.52
SM 2015	Southern California	Jalama	4.57	87.65
SM 2015	British Columbia	Bluestone	4.3	67.16
SM 2015	British Columbia	Bluestone	3.75	67.62
SM 2015	British Columbia	Bluestone	2.39	48.45
SM 2015	British Columbia	Bluestone	3.12	76.63
SM 2015	British Columbia	Bluestone	4.99	74.83
SM 2015	British Columbia	Bluestone	2.41	61.61
SM 2015	British Columbia	Bluestone	3.27	60.51
SM 2015	British Columbia	Bluestone	4.35	77.77
SM 2015	British Columbia	Bluestone	3.32	72.61
SM 2015	British Columbia	Bluestone	5.19	76.81
SM 2015	British Columbia	Blunden	3.27	55.98
SM 2015	British Columbia	Blunden	2.66	52.62
SM 2015	British Columbia	La Croix group	3.09	54.08
SM 2015	British Columbia	Blunden	4.05	56.11
SM 2015	British Columbia	La Croix group	2.77	54.91
SM 2015	British Columbia	Bartlet	4.58	52.54
SM 2015	British Columbia	La Croix group	2.31	55
SM 2015	British Columbia	La Croix group	2.8	54.8
SM 2015	British Columbia	Blunden	5.04	99.68
SM 2015	British Columbia	Bartlet	3.67	51.96
SM 2015	British Columbia	Blunden	2.52	47.77
SM 2015	British Columbia	Bartlet	3.08	60.72
SM 2015	British Columbia	La Croix group	3.76	53.87
SM 2015	British Columbia	Blunden	3.16	54.76
SM 2015	British Columbia	Bartlet	4.22	57.69
SM 2015	British Columbia	Bartlet	3.8	55.29
SM 2015	British Columbia	Blunden	3.25	56.95
SM 2015	British Columbia	Blunden	3.53	55.54
SM 2015	British Columbia	Bartlet	2.8	56.17
SM 2015	British Columbia	Blunden	5.28	78.68
SM 2015	British Columbia	Helby	10.28	191.59
SM 2015	British Columbia	Sanford	8.46	118.93
SM 2015	British Columbia	Diana	6.73	98.28
SM 2015	British Columbia	Diana	6.31	126.59
SM 2015	British Columbia	Helby	4.25	81.32
SM 2015	British Columbia	Helby	5.72	118.93
SM 2015	British Columbia	Seppings	6.17	95.46
SM 2015	British Columbia	KT1	4.6	77.25
SM 2015	British Columbia	Helby	4.6	87.9
SM 2015	British Columbia	Seppings	6.65	102.33
SM 2015	British Columbia	PB	3.66	51.46
SM 2015	British Columbia	PB	3.65	43.65
SM 2015	British Columbia	Diana	2.85	39.15
SM 2015	British Columbia	TB	4.35	42.81
SM 2015	British Columbia	Helby	6.69	141.83
SM 2015	British Columbia	TB	3.95	40.88
SM 2015	British Columbia	TB	2.35	37.49
SM 2015	British Columbia	GDA	3.21	48
SM 2015	British Columbia	TB	3.05	46.49
SM 2015	British Columbia	GDA	4.25	49.2
SM 2015	British Columbia	Bluestone	5.29	98.3
SM 2015	British Columbia	Diana	6.65	106.38
SM 2015	British Columbia	Sanford	5.36	102.4
SM 2015	British Columbia	Sanford	8.25	122.47
SM 2015	British Columbia	KT1	2.92	37.12
SM 2015	British Columbia	Bluestone	5.27	110.08
SM 2015	British Columbia	Diana	1.59	26.99
SM 2015	British Columbia	Diana	1.34	22.63
SM 2015	British Columbia	Diana	1.34	18.02
SM 2015	British Columbia	Diana	0.98	12.64
SM 2015	British Columbia	Diana	1.73	24.26
SM 2015	British Columbia	Diana	0.71	15.7
SM 2015	British Columbia	Diana	1.22	17.12
SM 2015	British Columbia	Diana	1.03	14.4
SM 2015	British Columbia	Diana	1.26	18.43
SM 2015	British Columbia	Diana	0.74	10.27
SM 2015	British Columbia	Diana	0.95	13.69
SM 2015	British Columbia	Diana	0.73	9.15
SM 2015	North California	Mussel pt	5.3	64.55
SM 2015	North California	Mussel pt	7.12	156.05
SM 2015	North California	Mussel pt	5.78	103.74
SM 2015	North California	Mussel pt	4.71	66.42
SM 2015	North California	Mussel pt	5.64	58.07
SM 2015	North California	Mussel pt	3.46	63.04
SM 2015	North California	Mussel pt	3.93	56.14
SM 2015	North California	Mussel pt	4.18	67.21
SM 2015	North California	Mussel pt	4.7	57.48
SM 2015	North California	Mussel pt	4.75	54.21
SM 2015	North California	Mussel pt	5.34	63.61
SM 2015	North California	Mussel pt	2.58	51.03
SM 2015	North California	Mussel pt	3.31	63.77
SM 2015	North California	Mussel pt	7.94	115.29
SM 2015	North California	Mussel pt	3.51	56.56
SM 2015	North California	Mussel pt	3.52	60.11
SM 2015	North California	Mussel pt	3.88	59.11
SM 2015	North California	Mussel pt	3.8	61.08
SM 2015	North California	Mussel pt	4.25	56.78
SM 2015	North California	Mussel pt	6.4	73.9
CB 2015	Southern California	San Diego	1.15	19.3667
CB 2015	Southern California	San Diego	0.81	20.1467
CB 2015	Southern California	San Diego	0.99	22.04
CB 2015	Southern California	San Diego	0.836667	23.5133
CB 2015	Southern California	San Diego	0.916667	24.28
CB 2015	Southern California	San Diego	1.06333	24.42
CB 2015	Southern California	San Diego	1.01333	24.6533
CB 2015	Southern California	San Diego	1.21333	25.2167
CB 2015	Southern California	San Diego	0.973333	25.3567
CB 2015	Southern California	San Diego	1.68	26.1333
CB 2015	Southern California	San Diego	1.11	26.14
CB 2015	Southern California	San Diego	1.24667	26.7633
CB 2015	Southern California	San Diego	0.993333	26.7833
CB 2015	Southern California	San Diego	1.42333	27.6833
CB 2015	Southern California	San Diego	1.20667	27.78
CB 2015	Southern California	San Diego	1.29	28.08
CB 2015	Southern California	San Diego	1.40667	28.9467
CB 2015	Southern California	San Diego	1.26667	29.6767
CB 2015	Southern California	San Diego	1.33	30.3567
CB 2015	Southern California	San Diego	1.82333	30.62
CB 2015	Southern California	San Diego	1.47333	31.0367
CB 2015	Southern California	San Diego	1.65667	31.3
CB 2015	Southern California	San Diego	1.99333	31.4
CB 2015	Southern California	San Diego	1.29667	31.6067
CB 2015	Southern California	San Diego	1.24333	31.8467
CB 2015	Southern California	San Diego	1.35	32.3667
CB 2015	Southern California	San Diego	1.47333	32.6267
CB 2015	Southern California	San Diego	1.75667	32.6367
CB 2015	Southern California	San Diego	1.58	32.7433
CB 2015	Southern California	San Diego	2.04333	32.8333
CB 2015	Southern California	San Diego	1.88667	32.92
CB 2015	Southern California	San Diego	1.45667	32.9333
CB 2015	Southern California	San Diego	1.80333	32.96
CB 2015	Southern California	San Diego	1.30667	33.1033
CB 2015	Southern California	San Diego	1.56333	33.17
CB 2015	Southern California	San Diego	1.91	33.1767
CB 2015	Southern California	San Diego	2.01667	33.42
CB 2015	Southern California	San Diego	1.42333	33.47
CB 2015	Southern California	San Diego	1.67333	33.6067
CB 2015	Southern California	San Diego	2.02333	33.6633
CB 2015	Southern California	San Diego	1.49333	33.8467
CB 2015	Southern California	San Diego	1.93667	34.48
CB 2015	Southern California	San Diego	1.34	34.4967
CB 2015	Southern California	San Diego	2.21333	35.23
CB 2015	Southern California	San Diego	1.39	35.44
CB 2015	Southern California	San Diego	1.47333	35.8867
CB 2015	Southern California	San Diego	1.46667	35.9567
CB 2015	Southern California	San Diego	1.64	36.05
CB 2015	Southern California	San Diego	1.96333	36.6233
CB 2015	Southern California	San Diego	1.98333	37.1467
CB 2015	Southern California	San Diego	1.65	37.17
CB 2015	Southern California	San Diego	1.67	37.2567
CB 2015	Southern California	San Diego	1.32667	37.2767
CB 2015	Southern California	San Diego	1.89	37.7167
CB 2015	Southern California	San Diego	3.09333	38.14
CB 2015	Southern California	San Diego	2.29667	38.34
CB 2015	Southern California	San Diego	2.01	38.44
CB 2015	Southern California	San Diego	2.15	39.7567
CB 2015	Southern California	San Diego	1.61667	39.8567
CB 2015	Southern California	San Diego	2.12667	39.9
CB 2015	Southern California	San Diego	2.06	41.1467
CB 2015	Southern California	San Diego	2.14	41.4233
CB 2015	Southern California	San Diego	2.52	42.7867
CB 2015	Southern California	San Diego	1.63	42.86
CB 2015	Southern California	San Diego	2.04667	43.21
CB 2015	Southern California	San Diego	2.2	43.2767
CB 2015	Southern California	San Diego	2.59333	44.12
CB 2015	Southern California	San Diego	2.4	44.18
CB 2015	Southern California	San Diego	2.12	45.5733
CB 2015	Southern California	San Diego	2.49667	45.8533
CB 2015	Southern California	San Diego	2.83667	46.47
CB 2015	Southern California	San Diego	2.71	47.84
CB 2015	Southern California	San Diego	2.69	47.9567
CB 2015	Southern California	San Diego	2.57667	50.5367
CB 2015	Southern California	San Diego	2.53	51.25
CB 2015	Southern California	San Diego	2.45667	51.7867
CB 2015	Southern California	San Diego	2.67	52.03
CB 2015	Southern California	San Diego	2.70667	52.6033
CB 2015	Southern California	San Diego	2.69667	52.88
CB 2015	Southern California	San Diego	2.96	53.0467
CB 2015	Southern California	San Diego	3.81667	53.14
CB 2015	Southern California	San Diego	3.13	54.17
CB 2015	Southern California	San Diego	2.85	54.19
CB 2015	Southern California	San Diego	3.11	54.6833
CB 2015	Southern California	San Diego	3.04667	55.43
CB 2015	Southern California	San Diego	3.07667	55.4733
CB 2015	Southern California	San Diego	3.04333	55.6067
CB 2015	Southern California	San Diego	2.78667	55.75
CB 2015	Southern California	San Diego	3.39333	56.7533
CB 2015	Southern California	San Diego	2.49333	57.5767
CB 2015	Southern California	San Diego	2.82	58.19
CB 2015	Southern California	San Diego	2.86	58.2467
CB 2015	Southern California	San Diego	2.91	59.2133
CB 2015	Southern California	San Diego	2.89667	60.3767
CB 2015	Southern California	San Diego	2.86667	61.5167
CB 2015	Southern California	San Diego	3.06667	61.5733
CB 2015	Southern California	San Diego	3.03333	61.74
CB 2015	Southern California	San Diego	4.22667	62.5433
CB 2015	Southern California	San Diego	3.02333	63.0067
CB 2015	Southern California	San Diego	3.25	63.3767
CB 2015	Southern California	San Diego	2.69667	64.5233
CB 2015	Southern California	San Diego	3.20667	64.66
CB 2015	Southern California	San Diego	3.14	65.4433
CB 2015	Southern California	San Diego	3.44333	65.8733
CB 2015	Southern California	San Diego	4.13	66.1967
CB 2015	Southern California	San Diego	3.52333	69.1367
CB 2015	Southern California	San Diego	2.96	69.5
CB 2015	Southern California	San Diego	3.32333	70.1467
CB 2015	Southern California	San Diego	3.49333	70.1933
CB 2015	Southern California	San Diego	3.68333	70.2033
CB 2015	Southern California	San Diego	3.18667	70.3367
CB 2015	Southern California	San Diego	3.44667	71.44
CB 2015	Southern California	San Diego	3.67	71.6067
CB 2015	Southern California	San Diego	3.73667	73.95
CB 2015	Southern California	San Diego	3.6	74.5433
CB 2015	Southern California	San Diego	3.85	74.5667
CB 2015	Southern California	San Diego	4.66333	74.71
CB 2015	Southern California	San Diego	3.83	74.79
CB 2015	Southern California	San Diego	4.36333	74.8033
CB 2015	Southern California	San Diego	3.39667	76.1567
CB 2015	Southern California	San Diego	4.47667	77.2267
CB 2015	Southern California	San Diego	3.49333	78.1667
CB 2015	Southern California	San Diego	4.06	78.18
CB 2015	Southern California	San Diego	4.62667	78.78
CB 2015	Southern California	San Diego	3.96333	79.7733
CB 2015	Southern California	San Diego	3.72333	80.2433
CB 2015	Southern California	San Diego	3.90667	81.14
CB 2015	Southern California	San Diego	4.77333	81.56
CB 2015	Southern California	San Diego	4.27333	83.3333
CB 2015	Southern California	San Diego	5.22	86.3733
ES 2018	Barkley Sound, BC	Gilbert Island	10.7	170
ES 2018	Barkley Sound, BC	Gilbert Island	10.95	158
ES 2018	Barkley Sound, BC	Gilbert Island	7.82	141
ES 2018	Barkley Sound, BC	Gilbert Island	9.77	140
ES 2018	Barkley Sound, BC	Gilbert Island	6.36	133
ES 2018	Barkley Sound, BC	Gilbert Island	6.18	142
ES 2018	Barkley Sound, BC	Gilbert Island	9.44	141
ES 2018	Barkley Sound, BC	Gilbert Island	7.21	151
ES 2018	Barkley Sound, BC	Gilbert Island	5.47	132
ES 2018	Barkley Sound, BC	Brady's Beach	7.85	151.55
ES 2018	Barkley Sound, BC	Brady's Beach	14.01	151.25
ES 2018	Barkley Sound, BC	Brady's Beach	7.91	161.84
ES 2018	Barkley Sound, BC	Brady's Beach	6.08	132.59
ES 2018	Barkley Sound, BC	Brady's Beach	11.74	148.64
ES 2018	Barkley Sound, BC	Brady's Beach	7.33	172.9
ES 2018	Barkley Sound, BC	Brady's Beach	11.23	144.68
ES 2018	Barkley Sound, BC	Brady's Beach	10.85	174.19
ES 2018	Barkley Sound, BC	Brady's Beach	6.18	151.22
ES 2018	Barkley Sound, BC	Brady's Beach	9.74	151.27
ES 2018	Barkley Sound, BC	Brady's Beach	8.11	165.28
ES 2018	Barkley Sound, BC	Brady's Beach	8.59	145.02
ES 2018	Barkley Sound, BC	Brady's Beach	7.04	145.17
ES 2018	Barkley Sound, BC	Brady's Beach	6.67	148.16
ES 2018	Barkley Sound, BC	Brady's Beach	7.67	168.49
ES 2018	Barkley Sound, BC	Brady's Beach	15.87	189.61
DZ 2018	Barkley Sound, BC	Brady's Beach	13	174
DZ 2018	Barkley Sound, BC	Brady's Beach	13.3	161
DZ 2018	Barkley Sound, BC	Brady's Beach	8.1	149
DZ 2018	Barkley Sound, BC	Brady's Beach	10.6	173
DZ 2018	Barkley Sound, BC	Brady's Beach	10.6	173
DZ 2018	Barkley Sound, BC	Brady's Beach	8.4	157
DZ 2018	Barkley Sound, BC	Brady's Beach	7.9	149
DZ 2018	Barkley Sound, BC	Brady's Beach	7.1	155
DZ 2018	Barkley Sound, BC	Brady's Beach	10.1	163
DZ 2018	Barkley Sound, BC	Brady's Beach	11.2	162
DZ 2018	Barkley Sound, BC	Brady's Beach	11.7	163
DZ 2018	Barkley Sound, BC	Brady's Beach	8.1	158
DZ 2018	Barkley Sound, BC	Brady's Beach	8.3	158
CG 2018	Barkley Sound, BC	Brady's Beach	7.4	161
CG 2018	Barkley Sound, BC	Brady's Beach	8.2	167
CG 2018	Barkley Sound, BC	Brady's Beach	6	159
CG 2018	Barkley Sound, BC	Brady's Beach	14.1	174
CG 2018	Barkley Sound, BC	Brady's Beach	15.2	184
CG 2018	Barkley Sound, BC	Brady's Beach	12.1	173
CG 2018	Barkley Sound, BC	Brady's Beach	9.5	150
CG 2018	Barkley Sound, BC	Brady's Beach	9.1	157
CG 2018	Barkley Sound, BC	Brady's Beach	7.9	163
CG 2018	Barkley Sound, BC	Brady's Beach	7	162
CG 2018	Barkley Sound, BC	Brady's Beach	11.4	160
IM 2011	Barkley Sound, BC		10.77	217
AKS 2018	Barkley Sound, BC	Tofino	12.5	223

## Sheet: Umbo-shell length CIs
Umbo	Total estimate	0.05	0.95
5.35	96.835	95.1014	98.8331
6.13	108.15	106.318	110.134
9.02	145.519	142.609	148.072
2.75	54.481	53.0726	56.3472
3.1	60.6431	59.1613	62.5846
8.43	138.419	135.832	140.747
5.91	105.017	103.218	107
5.28	95.7908	94.0667	97.7915
3.23	62.8926	61.386	64.848
2.21	44.6599	43.4015	46.3585
2.22	44.8453	43.5828	46.552
2.69	53.4089	52.015	55.2627
2.19	44.2886	43.0362	45.9787
4.25	79.8428	78.2067	81.8791
5.73	102.42	100.646	104.406
6.44	112.49	110.6	114.48
2.51	50.1641	48.815	51.9708
9.37	149.615	146.478	152.304
5.57	100.085	98.3296	102.08
4.26	80.0031	78.3684	82.0363
2.73	54.1241	52.7202	55.9867
2.64	52.5118	51.1294	54.3499
3.13	61.1641	59.6747	63.1086
5.96	105.733	103.928	107.719
3.85	73.3398	71.7484	75.3577
4.26	80.0031	78.3647	82.0325
4.22	79.3613	77.7327	81.3911
2.67	53.0504	51.6599	54.8979
3.09	60.4692	58.9879	62.401
2.85	56.2576	54.8225	58.1513
8.3	136.821	134.296	139.119
2.2	44.4743	43.2197	46.167
1.95	39.7895	38.621	41.3802
1.82	37.3186	36.1978	38.8498
2.14	43.3579	42.1222	45.0348
1.84	37.7003	36.571	39.2422
1.58	32.6927	31.6718	34.0916
4.81	88.6514	86.9699	90.6702
2	40.7335	39.5466	42.349
5.95	105.59	103.791	107.572
2.98	58.5479	57.0909	60.4664
8.59	140.369	137.698	142.754
4.05	76.6139	74.9967	78.6374
4.57	84.9175	83.2535	86.9442
4.3	80.6431	79.0053	82.6697
3.75	71.6855	70.1054	73.7005
2.39	47.977	46.6648	49.742
3.12	60.9906	59.504	62.9333
4.99	91.4123	89.7133	93.4264
2.41	48.3429	47.0249	50.1171
3.27	63.5806	62.0672	65.5455
4.35	81.4407	79.7967	83.4663
3.32	64.4378	62.9164	66.407
5.19	94.441	92.7236	96.4469
3.27	63.5806	62.0688	65.5423
2.66	52.871	51.4805	54.7162
3.09	60.4692	58.9891	62.4091
4.05	76.6139	74.9971	78.6352
2.77	54.8373	53.4214	56.7116
4.58	85.0743	83.4125	87.0992
2.31	46.5082	45.2172	48.2444
2.8	55.3709	53.95	57.2537
5.04	92.1733	90.4736	94.1814
3.67	70.3537	68.7818	72.3596
2.52	50.3455	48.9943	52.1506
3.08	60.2952	58.8182	62.2273
3.76	71.8515	70.2673	73.8668
3.16	61.684	60.1922	63.6328
4.22	79.3613	77.7268	81.3875
3.8	72.5141	70.9262	74.5345
3.25	63.2369	61.7295	65.1933
3.53	68.0049	66.4489	70.0085
2.8	55.3709	53.9489	57.2508
5.28	95.7908	94.0625	97.7912
10.28	159.881	156.117	163.021
8.46	138.786	136.187	141.126
6.73	116.473	114.525	118.481
6.31	110.681	108.82	112.665
4.25	79.8428	78.2092	81.8675
5.72	102.275	100.505	104.263
6.17	108.715	106.877	110.695
4.6	85.3876	83.7188	87.4121
4.6	85.3876	83.7218	87.408
6.65	115.382	113.452	117.383
3.66	70.1867	68.6192	72.1945
3.65	70.0196	68.4502	72.0287
2.85	56.2576	54.8267	58.145
4.35	81.4407	79.8003	83.4707
6.69	115.928	113.989	117.927
3.95	74.9826	73.3782	77.0025
2.35	47.2437	45.9409	48.9948
3.21	62.5479	61.047	64.5067
3.05	59.7723	58.3031	61.7027
4.25	79.8428	78.2057	81.8707
5.29	95.9402	94.2133	97.941
6.65	115.382	113.449	117.383
5.36	96.9838	95.251	98.9819
8.25	136.202	133.706	138.477
2.92	57.4935	56.0469	59.4036
5.27	95.6412	93.9166	97.6457
1.59	32.8872	31.865	34.295
1.34	27.9818	27.077	29.2394
1.34	27.9818	27.0759	29.236
0.98	20.7506	20.0409	21.7441
1.73	35.5937	34.5106	37.0787
0.71	15.1931	14.6515	15.9551
1.22	25.5937	24.7496	26.7679
1.03	21.767	21.0287	22.7994
1.26	26.3922	25.5288	27.5938
0.74	15.8164	15.255	16.6062
0.95	20.1389	19.4468	21.1075
0.73	15.6088	15.0549	16.3896
5.3	96.0896	94.3638	98.0872
7.12	121.715	119.659	123.756
5.78	103.145	101.362	105.128
4.71	87.103	85.4276	89.1228
5.64	101.11	99.3477	103.102
3.46	66.8218	65.2819	68.8147
3.93	74.6549	73.0553	76.6812
4.18	78.7178	77.0894	80.7503
4.7	86.9476	85.2698	88.9705
4.75	87.7236	86.0465	89.7386
5.34	96.6861	94.9553	98.6866
2.58	51.431	50.0653	53.257
3.31	64.2666	62.7478	66.2373
7.94	132.328	129.969	134.525
3.51	67.6675	66.1171	69.6611
3.52	67.8363	66.2853	69.8274
3.88	73.8338	72.2363	75.8543
3.8	72.5141	70.9264	74.5306
4.25	79.8428	78.2065	81.8673
6.4	111.935	110.055	113.923
1.15	24.1904	23.3847	25.3196
0.81	17.2651	16.6596	18.1162
0.99	20.9542	20.2387	21.9544
0.84	17.8836	17.2573	18.76
0.92	19.5257	18.8522	20.4684
1.06	22.375	21.6189	23.4305
1.01	21.361	20.6338	22.3767
1.21	25.3937	24.5546	26.5618
0.97	20.5469	19.8436	21.5336
1.68	34.6304	33.5692	36.0889
1.11	23.3851	22.6003	24.4786
1.25	26.1928	25.3343	27.3845
0.99	20.9542	20.2386	21.9548
1.42	29.5617	28.6176	30.8699
1.21	25.3937	24.5555	26.5599
1.29	26.9894	26.1086	28.2089
1.41	29.3648	28.427	30.6674
1.27	26.5914	25.7218	27.7987
1.33	27.7836	26.8849	29.0318
1.82	37.3186	36.1992	38.8487
1.47	30.5443	29.5755	31.8829
1.66	34.244	33.1916	35.6919
1.99	40.5449	39.3586	42.1517
1.3	27.1882	26.3015	28.4165
1.24	25.9932	25.1386	27.1809
1.35	28.1798	27.2708	29.4395
1.47	30.5443	29.5727	31.8787
1.76	36.17	35.0729	37.6695
1.58	32.6927	31.6725	34.0943
2.04	41.4861	40.2846	43.1141
1.89	38.6521	37.5032	40.2178
1.46	30.3481	29.3833	31.6786
1.8	36.9363	35.8265	38.4615
1.31	27.3868	26.4987	28.6222
1.56	32.3034	31.2939	33.6947
1.91	39.0318	37.8765	40.6024
2.02	41.1101	39.9149	42.7367
1.42	29.5617	28.6162	30.8673
1.67	34.4373	33.3792	35.891
2.02	41.1101	39.9168	42.7386
1.49	30.9362	29.959	32.2891
1.94	39.6003	38.4373	41.1874
1.34	27.9818	27.076	29.2375
2.21	44.6599	43.4003	46.3545
1.39	28.9704	28.0415	30.2556
1.47	30.5443	29.5767	31.8812
1.47	30.5443	29.576	31.8788
1.64	33.8571	32.8121	35.2949
1.96	39.9786	38.8064	41.5756
1.98	40.3563	39.176	41.9614
1.65	34.0506	33.003	35.4933
1.67	34.4373	33.3795	35.8934
1.33	27.7836	26.8836	29.0306
1.89	38.6521	37.5026	40.2113
3.09	60.4692	58.9919	62.4025
2.3	46.324	45.0345	48.0598
2.01	40.9218	39.7291	42.5372
2.15	43.5443	42.3038	45.2198
1.62	33.4696	32.4337	34.8968
2.13	43.1713	41.9375	44.8389
2.06	41.8616	40.6507	43.5019
2.14	43.3579	42.1222	45.0299
2.52	50.3455	48.995	52.1499
1.63	33.6634	32.6228	35.0951
2.05	41.6739	40.4681	43.3109
2.2	44.4743	43.2202	46.172
2.59	51.6115	50.2444	53.4393
2.4	48.16	46.8434	49.9271
2.12	42.9846	41.755	44.6491
2.5	49.9826	48.6357	51.7824
2.84	56.0805	54.6521	57.9665
2.71	53.7668	52.3682	55.6287
2.69	53.4089	52.0124	55.2642
2.58	51.431	50.0622	53.2568
2.53	50.5267	49.1731	52.332
2.46	49.2551	47.9204	51.0393
2.67	53.0504	51.6633	54.8974
2.71	53.7668	52.3641	55.6207
2.7	53.5879	52.1892	55.4406
2.96	58.197	56.7426	60.108
3.82	72.8447	71.254	74.8582
3.13	61.1641	59.6764	63.1137
2.85	56.2576	54.8263	58.1483
3.11	60.8169	59.3317	62.7559
3.05	59.7723	58.2979	61.703
3.08	60.2952	58.8174	62.2261
3.04	59.5978	58.1264	61.5297
2.79	55.1932	53.7747	57.0691
3.39	65.6328	64.1022	67.6165
2.49	49.8009	48.4574	51.5964
2.82	55.7259	54.3008	57.6147
2.86	56.4345	55.001	58.3304
2.91	57.3173	55.876	59.2208
2.9	57.141	55.6986	59.0409
2.87	56.6113	55.1748	58.5042
3.07	60.121	58.6419	62.0576
3.03	59.4231	57.9564	61.3548
4.23	79.522	77.887	81.5478
3.02	59.2483	57.7823	61.1744
3.25	63.2369	61.7276	65.1949
2.7	53.5879	52.1916	55.4457
3.21	62.5479	61.0456	64.5026
3.14	61.3375	59.845	63.2883
3.44	66.4827	64.9442	68.4646
4.13	77.9108	76.2913	79.938
3.52	67.8363	66.287	69.8265
2.96	58.197	56.7425	60.1131
3.32	64.4378	62.9185	66.4118
3.49	67.3296	65.7811	69.3183
3.68	70.5206	68.9485	72.525
3.19	62.2027	60.7041	64.1568
3.45	66.6523	65.1102	68.6409
3.67	70.3537	68.7799	72.3617
3.74	71.5195	69.9397	73.5325
3.6	69.1822	67.6224	71.1807
3.85	73.3398	71.7465	75.3545
4.66	86.3249	84.6557	88.3457
3.83	73.0099	71.4191	75.0255
4.36	81.5998	79.9561	83.6318
3.4	65.803	64.272	67.7833
4.48	83.5015	81.8453	85.5254
3.49	67.3296	65.7816	69.3199
4.06	76.7764	75.1582	78.801
4.63	85.8567	84.1863	87.8818
3.96	75.1462	73.5376	77.1647
3.72	71.187	69.6082	73.1963
3.91	74.3268	72.7285	76.3461
4.77	88.0333	86.3559	90.0544
4.27	80.1633	78.525	82.1886
5.22	94.8918	93.1765	96.8989
10.7	164.442	160.359	167.808
10.95	167.106	162.838	170.614
7.82	130.808	128.501	132.974
9.77	154.194	150.796	157.084
6.36	111.379	109.508	113.368
6.18	108.856	107.019	110.838
9.44	150.424	147.257	153.147
7.21	122.906	120.821	124.965
5.47	98.6139	96.8706	100.609
7.85	131.189	128.869	133.361
14.01	196.924	190.021	202.489
7.91	131.949	129.607	134.136
6.08	107.442	105.615	109.429
11.74	175.283	170.377	179.273
7.33	124.484	122.364	126.555
11.23	170.045	165.56	173.733
10.85	166.045	161.87	169.506
6.18	108.856	107.016	110.84
9.74	153.855	150.483	156.721
8.11	134.462	132.036	136.705
8.59	140.369	137.697	142.756
7.04	120.65	118.62	122.684
6.67	115.655	113.722	117.66
7.67	128.892	126.647	131.03
15.87	212.854	204.231	219.808
13	187.617	181.626	192.463
13.3	190.433	184.177	195.482
8.1	134.337	131.908	136.574
10.6	163.366	159.377	166.681
10.6	163.366	159.375	166.683
8.4	138.051	135.476	140.37
7.9	131.822	129.485	134.007
7.1	121.449	119.398	123.488
10.1	157.893	154.267	160.946
11.2	169.732	165.261	173.397
11.7	174.877	170.009	178.851
8.1	134.337	131.913	136.575
8.3	136.821	134.296	139.109
7.4	125.4	123.252	127.485
8.2	135.582	133.108	137.848
6	106.304	104.495	108.289
14.1	197.73	190.756	203.357
15.2	207.287	199.302	213.745
12.1	178.893	173.686	183.137
9.5	151.115	147.898	153.871
9.1	146.463	143.499	149.047
7.9	131.822	129.481	134.005
7	120.116	118.094	122.143
11.4	171.807	167.178	175.6
10.77	165.192	161.071	168.606
12.5	182.822	177.274	187.329

## Sheet: Central Coast Modern
Occupation.site	Site	Occupation.time	Wave.Exposure	Date	Quadrat	Bed.region	Sub-sample?	length
Calvert	8th Beach	0	6.76179e+06	2017-07-13	Q9M	M	Y	35
Calvert	8th Beach	0	6.76179e+06	2017-07-13	Q9M	M	Y	37
Calvert	8th Beach	0	6.76179e+06	2017-07-13	Q9M	M	Y	88
Calvert	8th Beach	0	6.76179e+06	2017-07-13	Q9M	M	Y	51
Calvert	8th Beach	0	6.76179e+06	2017-07-13	Q9M	M	Y	41
Calvert	8th Beach	0	6.76179e+06	2017-07-13	Q9M	M	Y	109
Calvert	8th Beach	0	6.76179e+06	2017-07-13	Q9M	M	Y	16
Calvert	8th Beach	0	6.76179e+06	2017-07-13	Q9M	M	Y	19
Calvert	8th Beach	0	6.76179e+06	2017-07-13	Q9M	M	Y	51
Calvert	8th Beach	0	6.76179e+06	2017-07-13	Q9M	M	Y	30
Calvert	8th Beach	0	6.76179e+06	2017-07-13	Q9M	M	Y	22
Calvert	8th Beach	0	6.76179e+06	2017-07-13	Q9M	M	Y	88
Calvert	8th Beach	0	6.76179e+06	2017-07-13	Q9M	M	Y	22
Calvert	8th Beach	0	6.76179e+06	2017-07-13	Q9M	M	Y	49
Calvert	8th Beach	0	6.76179e+06	2017-07-13	Q9M	M	Y	21
Calvert	8th Beach	0	6.76179e+06	2017-07-13	Q9M	M	Y	106
Calvert	8th Beach	0	6.76179e+06	2017-07-13	Q9M	M	Y	43
Calvert	8th Beach	0	6.76179e+06	2017-07-13	Q9M	M	Y	90
Calvert	8th Beach	0	6.76179e+06	2017-07-13	Q9M	M	Y	53
Calvert	8th Beach	0	6.76179e+06	2017-07-13	Q9M	M	Y	37
Calvert	8th Beach	0	6.76179e+06	2017-07-13	Q9M	M	Y	35
Calvert	8th Beach	0	6.76179e+06	2017-07-13	Q9M	M	Y	74
Calvert	8th Beach	0	6.76179e+06	2017-07-13	Q9M	M	Y	79
Calvert	8th Beach	0	6.76179e+06	2017-07-13	Q9M	M	Y	31
Calvert	8th Beach	0	6.76179e+06	2017-07-13	Q9M	M	Y	11
Calvert	8th Beach	0	6.76179e+06	2017-07-13	Q9M	M	Y	88
Calvert	8th Beach	0	6.76179e+06	2017-07-13	Q9M	M	Y	50
Calvert	8th Beach	0	6.76179e+06	2017-07-13	Q9M	M	Y	80
Calvert	8th Beach	0	6.76179e+06	2017-07-13	Q9M	M	Y	52
Calvert	8th Beach	0	6.76179e+06	2017-07-13	Q9M	M	Y	49
Calvert	8th Beach	0	6.76179e+06	2017-07-13	Q9M	M	Y	57
Calvert	8th Beach	0	6.76179e+06	2017-07-13	Q9M	M	Y	32
Calvert	8th Beach	0	6.76179e+06	2017-07-13	Q9M	M	Y	49
Calvert	8th Beach	0	6.76179e+06	2017-07-13	Q9M	M	Y	17
Calvert	8th Beach	0	6.76179e+06	2017-07-13	Q9M	M	Y	70
Calvert	8th Beach	0	6.76179e+06	2017-07-13	Q9M	M	Y	90
Calvert	8th Beach	0	6.76179e+06	2017-07-13	Q9M	M	Y	22
Calvert	8th Beach	0	6.76179e+06	2017-07-13	Q9M	M	Y	78
Calvert	8th Beach	0	6.76179e+06	2017-07-13	Q9M	M	Y	16
Calvert	8th Beach	0	6.76179e+06	2017-07-13	Q9M	M	Y	96
Calvert	8th Beach	0	6.76179e+06	2017-07-13	Q9M	M	Y	38
Calvert	8th Beach	0	6.76179e+06	2017-07-13	Q9M	M	Y	40
Calvert	8th Beach	0	6.76179e+06	2017-07-13	Q9M	M	Y	97
Calvert	8th Beach	0	6.76179e+06	2017-07-13	Q9M	M	Y	25
Calvert	8th Beach	0	6.76179e+06	2017-07-13	Q9M	M	Y	83
Calvert	8th Beach	0	6.76179e+06	2017-07-13	Q9M	M	Y	97
Calvert	8th Beach	0	6.76179e+06	2017-07-13	Q9M	M	Y	114
Calvert	8th Beach	0	6.76179e+06	2017-07-13	Q9M	M	Y	103
Calvert	8th Beach	0	6.76179e+06	2017-07-13	Q9M	M	Y	35
Calvert	8th Beach	0	6.76179e+06	2017-07-13	Q9M	M	Y	45
Calvert	8th Beach	0	6.76179e+06	2017-07-13	Q9M	M	Y	34
Calvert	8th Beach	0	6.76179e+06	2017-07-13	Q9M	M	Y	10
Calvert	8th Beach	0	6.76179e+06	2017-07-13	Q9M	M	Y	29
Calvert	8th Beach	0	6.76179e+06	2017-07-13	Q9M	M	Y	17
Calvert	8th Beach	0	6.76179e+06	2017-07-13	Q9M	M	Y	81
Calvert	8th Beach	0	6.76179e+06	2017-07-13	Q9M	M	Y	54
Calvert	8th Beach	0	6.76179e+06	2017-07-13	Q9M	M	Y	44
Calvert	8th Beach	0	6.76179e+06	2017-07-13	Q9M	M	Y	16
Calvert	8th Beach	0	6.76179e+06	2017-07-13	Q9M	M	Y	65
Calvert	8th Beach	0	6.76179e+06	2017-07-13	Q9M	M	Y	76
Calvert	8th Beach	0	6.76179e+06	2017-07-13	Q9M	M	Y	84
Calvert	8th Beach	0	6.76179e+06	2017-07-13	Q9M	M	Y	43
Calvert	8th Beach	0	6.76179e+06	2017-07-13	Q9M	M	Y	67
Calvert	8th Beach	0	6.76179e+06	2017-07-13	Q9M	M	Y	13
Calvert	8th Beach	0	6.76179e+06	2017-07-13	Q9M	M	Y	103
Calvert	8th Beach	0	6.76179e+06	2017-07-13	Q9M	M	Y	88
Calvert	8th Beach	0	6.76179e+06	2017-07-13	Q9M	M	Y	82
Calvert	8th Beach	0	6.76179e+06	2017-07-13	Q9M	M	Y	47
Calvert	8th Beach	0	6.76179e+06	2017-07-13	Q9M	M	Y	92
Calvert	8th Beach	0	6.76179e+06	2017-07-13	Q9M	M	Y	75
Calvert	8th Beach	0	6.76179e+06	2017-07-13	Q9M	M	Y	30
Calvert	8th Beach	0	6.76179e+06	2017-07-13	Q9M	M	Y	81
Calvert	8th Beach	0	6.76179e+06	2017-07-13	Q9M	M	Y	47
Calvert	8th Beach	0	6.76179e+06	2017-07-13	Q9M	M	Y	25
Calvert	8th Beach	0	6.76179e+06	2017-07-13	Q9M	M	Y	25
Calvert	8th Beach	0	6.76179e+06	2017-07-13	Q9M	M	Y	104
Calvert	8th Beach	0	6.76179e+06	2017-07-13	Q9M	M	Y	95
Calvert	8th Beach	0	6.76179e+06	2017-07-13	Q9M	M	Y	40
Calvert	8th Beach	0	6.76179e+06	2017-07-13	Q9M	M	Y	13
Calvert	8th Beach	0	6.76179e+06	2017-07-13	Q9M	M	Y	50
Calvert	8th Beach	0	6.76179e+06	2017-07-13	Q9M	M	Y	75
Calvert	8th Beach	0	6.76179e+06	2017-07-13	Q9M	M	Y	31
Calvert	8th Beach	0	6.76179e+06	2017-07-13	Q9M	M	Y	73
Calvert	8th Beach	0	6.76179e+06	2017-07-13	Q9M	M	Y	63
Calvert	8th Beach	0	6.76179e+06	2017-07-13	Q9M	M	Y	79
Calvert	8th Beach	0	6.76179e+06	2017-07-13	Q9M	M	Y	80
Calvert	8th Beach	0	6.76179e+06	2017-07-13	Q9M	M	Y	42
Calvert	8th Beach	0	6.76179e+06	2017-07-13	Q9M	M	Y	67
Calvert	8th Beach	0	6.76179e+06	2017-07-13	Q9M	M	Y	98
Calvert	8th Beach	0	6.76179e+06	2017-07-13	Q9M	M	Y	72
Calvert	8th Beach	0	6.76179e+06	2017-07-13	Q9M	M	Y	84
Calvert	8th Beach	0	6.76179e+06	2017-07-13	Q9M	M	Y	16
Calvert	8th Beach	0	6.76179e+06	2017-07-13	Q9M	M	Y	77
Calvert	8th Beach	0	6.76179e+06	2017-07-13	Q9M	M	Y	65
Calvert	8th Beach	0	6.76179e+06	2017-07-13	Q9M	M	Y	76
Calvert	8th Beach	0	6.76179e+06	2017-07-13	Q9M	M	Y	43
Calvert	8th Beach	0	6.76179e+06	2017-07-13	Q9M	M	Y	69
Calvert	8th Beach	0	6.76179e+06	2017-07-13	Q9M	M	Y	28
Calvert	8th Beach	0	6.76179e+06	2017-07-13	Q9M	M	Y	94
Calvert	8th Beach	0	6.76179e+06	2017-07-13	Q9M	M	Y	88
Calvert	8th Beach	0	6.76179e+06	2017-07-13	Q9M	M	Y	92
Calvert	8th Beach	0	6.76179e+06	2017-07-13	Q9M	M	Y	56
Calvert	8th Beach	0	6.76179e+06	2017-07-13	Q9M	M	Y	40
Calvert	8th Beach	0	6.76179e+06	2017-07-13	Q9M	M	Y	97
Calvert	8th Beach	0	6.76179e+06	2017-07-13	Q9M	M	Y	101
Calvert	8th Beach	0	6.76179e+06	2017-07-13	Q9M	M	Y	29
Calvert	8th Beach	0	6.76179e+06	2017-07-13	Q9M	M	Y	89
Calvert	8th Beach	0	6.76179e+06	2017-07-13	Q9M	M	Y	46
Calvert	8th Beach	0	6.76179e+06	2017-07-13	Q9M	M	Y	19
Calvert	8th Beach	0	6.76179e+06	2017-07-13	Q9M	M	Y	53
Calvert	8th Beach	0	6.76179e+06	2017-07-13	Q9M	M	Y	37
Calvert	8th Beach	0	6.76179e+06	2017-07-13	Q9M	M	Y	89
Calvert	8th Beach	0	6.76179e+06	2017-07-13	Q9M	M	Y	45
Calvert	8th Beach	0	6.76179e+06	2017-07-13	Q9M	M	Y	59
Calvert	8th Beach	0	6.76179e+06	2017-07-13	Q9M	M	Y	37
Calvert	8th Beach	0	6.76179e+06	2017-07-13	Q9M	M	Y	14
Calvert	8th Beach	0	6.76179e+06	2017-07-13	Q9M	M	Y	54
Calvert	8th Beach	0	6.76179e+06	2017-07-13	Q9M	M	Y	20
Calvert	8th Beach	0	6.76179e+06	2017-07-13	Q9M	M	Y	27
Calvert	8th Beach	0	6.76179e+06	2017-07-13	Q9M	M	Y	41
Calvert	8th Beach	0	6.76179e+06	2017-07-13	Q9M	M	Y	36
Calvert	8th Beach	0	6.76179e+06	2017-07-13	Q9M	M	Y	32
Calvert	8th Beach	0	6.76179e+06	2017-07-13	Q9M	M	Y	33
Calvert	8th Beach	0	6.76179e+06	2017-07-13	Q9M	M	Y	10
Calvert	8th Beach	0	6.76179e+06	2017-07-13	Q9M	M	Y	22
Calvert	8th Beach	0	6.76179e+06	2017-07-13	Q9M	M	Y	32
Calvert	8th Beach	0	6.76179e+06	2017-07-13	Q9M	M	Y	30
Calvert	8th Beach	0	6.76179e+06	2017-07-13	Q9M	M	Y	58
Calvert	8th Beach	0	6.76179e+06	2017-07-13	Q9M	M	Y	17
Calvert	8th Beach	0	6.76179e+06	2017-07-13	Q9M	M	Y	27
Calvert	8th Beach	0	6.76179e+06	2017-07-13	Q9M	M	Y	57
Calvert	8th Beach	0	6.76179e+06	2017-07-13	Q9M	M	Y	72
Calvert	8th Beach	0	6.76179e+06	2017-07-13	Q9M	M	Y	58
Calvert	8th Beach	0	6.76179e+06	2017-07-13	Q9M	M	Y	21
Calvert	8th Beach	0	6.76179e+06	2017-07-13	Q9M	M	Y	78
Calvert	8th Beach	0	6.76179e+06	2017-07-13	Q9M	M	Y	108
Calvert	8th Beach	0	6.76179e+06	2017-07-13	Q9M	M	Y	76
Calvert	8th Beach	0	6.76179e+06	2017-07-13	Q9M	M	Y	77
Calvert	8th Beach	0	6.76179e+06	2017-07-13	Q9M	M	Y	39
Calvert	8th Beach	0	6.76179e+06	2017-07-13	Q9M	M	Y	16
Calvert	8th Beach	0	6.76179e+06	2017-07-13	Q9M	M	Y	30
Calvert	8th Beach	0	6.76179e+06	2017-07-13	Q9M	M	Y	78
Calvert	8th Beach	0	6.76179e+06	2017-07-13	Q9M	M	Y	97
Calvert	8th Beach	0	6.76179e+06	2017-07-13	Q9M	M	Y	29
Calvert	8th Beach	0	6.76179e+06	2017-07-13	Q9M	M	Y	101
Calvert	8th Beach	0	6.76179e+06	2017-07-13	Q9M	M	Y	81
Calvert	8th Beach	0	6.76179e+06	2017-07-13	Q9M	M	Y	97
Calvert	8th Beach	0	6.76179e+06	2017-07-13	Q9M	M	Y	91
Calvert	8th Beach	0	6.76179e+06	2017-07-13	Q9M	M	Y	89
Calvert	8th Beach	0	6.76179e+06	2017-07-13	Q9M	M	Y	101
Calvert	8th Beach	0	6.76179e+06	2017-07-13	Q9M	M	Y	49
Calvert	8th Beach	0	6.76179e+06	2017-07-13	Q9M	M	Y	44
Calvert	8th Beach	0	6.76179e+06	2017-07-13	Q9M	M	Y	23
Calvert	8th Beach	0	6.76179e+06	2017-07-13	Q9M	M	Y	95
Calvert	8th Beach	0	6.76179e+06	2017-07-13	Q9M	M	Y	22
Calvert	8th Beach	0	6.76179e+06	2017-07-13	Q9M	M	Y	35
Calvert	8th Beach	0	6.76179e+06	2017-07-13	Q9M	M	Y	24
Calvert	8th Beach	0	6.76179e+06	2017-07-13	Q9M	M	Y	47
Calvert	8th Beach	0	6.76179e+06	2017-07-13	Q9M	M	Y	80
Calvert	8th Beach	0	6.76179e+06	2017-07-13	Q9M	M	Y	78
Calvert	8th Beach	0	6.76179e+06	2017-07-13	Q9M	M	Y	92
Calvert	8th Beach	0	6.76179e+06	2017-07-13	Q9M	M	Y	58
Calvert	8th Beach	0	6.76179e+06	2017-07-13	Q9M	M	Y	23
Calvert	8th Beach	0	6.76179e+06	2017-07-13	Q9M	M	Y	22
Calvert	8th Beach	0	6.76179e+06	2017-07-13	Q9M	M	Y	21
Calvert	8th Beach	0	6.76179e+06	2017-07-13	Q9M	M	Y	12
Calvert	8th Beach	0	6.76179e+06	2017-07-13	Q9M	M	Y	27
Calvert	8th Beach	0	6.76179e+06	2017-07-13	Q9M	M	Y	44
Calvert	8th Beach	0	6.76179e+06	2017-07-13	Q9M	M	Y	62
Calvert	8th Beach	0	6.76179e+06	2017-07-13	Q9M	M	Y	39
Calvert	8th Beach	0	6.76179e+06	2017-07-13	Q9M	M	Y	35
Calvert	8th Beach	0	6.76179e+06	2017-07-13	Q9M	M	Y	39
Calvert	8th Beach	0	6.76179e+06	2017-07-13	Q9M	M	Y	62
Calvert	8th Beach	0	6.76179e+06	2017-07-13	Q9M	M	Y	23
Calvert	8th Beach	0	6.76179e+06	2017-07-13	Q9M	M	Y	20
Calvert	8th Beach	0	6.76179e+06	2017-07-13	Q9M	M	Y	38
Calvert	8th Beach	0	6.76179e+06	2017-07-13	Q9M	M	Y	33
Calvert	8th Beach	0	6.76179e+06	2017-07-13	Q9M	M	Y	40
Calvert	8th Beach	0	6.76179e+06	2017-07-13	Q9M	M	Y	22
Calvert	8th Beach	0	6.76179e+06	2017-07-13	Q9M	M	Y	33
Calvert	8th Beach	0	6.76179e+06	2017-07-13	Q9M	M	Y	26
Calvert	8th Beach	0	6.76179e+06	2017-07-13	Q9M	M	Y	87
Calvert	8th Beach	0	6.76179e+06	2017-07-13	Q9M	M	Y	36
Calvert	8th Beach	0	6.76179e+06	2017-07-13	Q9M	M	Y	40
Calvert	8th Beach	0	6.76179e+06	2017-07-13	Q9M	M	Y	19
Calvert	8th Beach	0	6.76179e+06	2017-07-13	Q9M	M	Y	47
Calvert	8th Beach	0	6.76179e+06	2017-07-13	Q9M	M	Y	24
Calvert	8th Beach	0	6.76179e+06	2017-07-13	Q9M	M	Y	11
Calvert	8th Beach	0	6.76179e+06	2017-07-13	Q9M	M	Y	14
Calvert	8th Beach	0	6.76179e+06	2017-07-13	Q9M	M	Y	29
Calvert	8th Beach	0	6.76179e+06	2017-07-13	Q9M	M	Y	43
Calvert	8th Beach	0	6.76179e+06	2017-07-13	Q9M	M	Y	33
Calvert	8th Beach	0	6.76179e+06	2017-07-13	Q9M	M	Y	36
Calvert	8th Beach	0	6.76179e+06	2017-07-13	Q9M	M	Y	64
Calvert	8th Beach	0	6.76179e+06	2017-07-13	Q9M	M	Y	37
Calvert	8th Beach	0	6.76179e+06	2017-07-13	Q9M	M	Y	40
Calvert	8th Beach	0	6.76179e+06	2017-07-13	Q9M	M	Y	41
Calvert	8th Beach	0	6.76179e+06	2017-07-13	Q9M	M	Y	47
Calvert	8th Beach	0	6.76179e+06	2017-07-13	Q9M	M	Y	22
Calvert	8th Beach	0	6.76179e+06	2017-07-13	Q9M	M	Y	23
Calvert	8th Beach	0	6.76179e+06	2017-07-13	Q9M	M	Y	29
Calvert	8th Beach	0	6.76179e+06	2017-07-13	Q9M	M	Y	18
Calvert	8th Beach	0	6.76179e+06	2017-07-13	Q9M	M	Y	23
Calvert	8th Beach	0	6.76179e+06	2017-07-13	Q9M	M	Y	19
Calvert	8th Beach	0	6.76179e+06	2017-07-13	Q9M	M	Y	11
Calvert	8th Beach	0	6.76179e+06	2017-07-13	Q9M	M	Y	11
Calvert	8th Beach	0	6.76179e+06	2017-07-13	Q9M	M	Y	15
Calvert	8th Beach	0	6.76179e+06	2017-07-13	Q9M	M	Y	11
Calvert	8th Beach	0	6.76179e+06	2017-07-13	Q9M	M	Y	19
Calvert	8th Beach	0	6.76179e+06	2017-07-13	Q9M	M	Y	13
Calvert	8th Beach	0	6.76179e+06	2017-07-13	Q12L	L	Y	26
Calvert	8th Beach	0	6.76179e+06	2017-07-13	Q12L	L	Y	94
Calvert	8th Beach	0	6.76179e+06	2017-07-13	Q12L	L	Y	65
Calvert	8th Beach	0	6.76179e+06	2017-07-13	Q12L	L	Y	61
Calvert	8th Beach	0	6.76179e+06	2017-07-13	Q12L	L	Y	51
Calvert	8th Beach	0	6.76179e+06	2017-07-13	Q12L	L	Y	123
Calvert	8th Beach	0	6.76179e+06	2017-07-13	Q12L	L	Y	146
Calvert	8th Beach	0	6.76179e+06	2017-07-13	Q12L	L	Y	114
Calvert	8th Beach	0	6.76179e+06	2017-07-13	Q12L	L	Y	30
Calvert	8th Beach	0	6.76179e+06	2017-07-13	Q12L	L	Y	37
Calvert	8th Beach	0	6.76179e+06	2017-07-13	Q12L	L	Y	23
Calvert	8th Beach	0	6.76179e+06	2017-07-13	Q12L	L	Y	37
Calvert	8th Beach	0	6.76179e+06	2017-07-13	Q12L	L	Y	71
Calvert	8th Beach	0	6.76179e+06	2017-07-13	Q12L	L	Y	93
Calvert	8th Beach	0	6.76179e+06	2017-07-13	Q12L	L	Y	20
Calvert	8th Beach	0	6.76179e+06	2017-07-13	Q12L	L	Y	60
Calvert	8th Beach	0	6.76179e+06	2017-07-13	Q12L	L	Y	22
Calvert	8th Beach	0	6.76179e+06	2017-07-13	Q12L	L	Y	29
Calvert	8th Beach	0	6.76179e+06	2017-07-13	Q12L	L	Y	32
Calvert	8th Beach	0	6.76179e+06	2017-07-13	Q12L	L	Y	24
Calvert	8th Beach	0	6.76179e+06	2017-07-13	Q12L	L	Y	18
Calvert	8th Beach	0	6.76179e+06	2017-07-13	Q12L	L	Y	24
Calvert	8th Beach	0	6.76179e+06	2017-07-13	Q12L	L	Y	12
Calvert	8th Beach	0	6.76179e+06	2017-07-13	Q12L	L	Y	11
Calvert	8th Beach	0	6.76179e+06	2017-07-13	Q12L	L	Y	41
Calvert	8th Beach	0	6.76179e+06	2017-07-13	Q12L	L	Y	37
Calvert	8th Beach	0	6.76179e+06	2017-07-13	Q12L	L	Y	20
Calvert	8th Beach	0	6.76179e+06	2017-07-13	Q12L	L	Y	30
Calvert	8th Beach	0	6.76179e+06	2017-07-13	Q12L	L	Y	109
Calvert	8th Beach	0	6.76179e+06	2017-07-13	Q12L	L	Y	106
Calvert	8th Beach	0	6.76179e+06	2017-07-13	Q12L	L	Y	20
Calvert	8th Beach	0	6.76179e+06	2017-07-13	Q12L	L	Y	11
Calvert	8th Beach	0	6.76179e+06	2017-07-13	Q12L	L	Y	96
Calvert	8th Beach	0	6.76179e+06	2017-07-13	Q12L	L	Y	120
Calvert	8th Beach	0	6.76179e+06	2017-07-13	Q12L	L	Y	43
Calvert	8th Beach	0	6.76179e+06	2017-07-13	Q12L	L	Y	69
Calvert	8th Beach	0	6.76179e+06	2017-07-13	Q12L	L	Y	95
Calvert	8th Beach	0	6.76179e+06	2017-07-13	Q12L	L	Y	35
Calvert	8th Beach	0	6.76179e+06	2017-07-13	Q12L	L	Y	104
Calvert	8th Beach	0	6.76179e+06	2017-07-13	Q12L	L	Y	22
Calvert	8th Beach	0	6.76179e+06	2017-07-13	Q12L	L	Y	25
Calvert	8th Beach	0	6.76179e+06	2017-07-13	Q12L	L	Y	24
Calvert	8th Beach	0	6.76179e+06	2017-07-13	Q12L	L	Y	20
Calvert	8th Beach	0	6.76179e+06	2017-07-13	Q12L	L	Y	24
Calvert	8th Beach	0	6.76179e+06	2017-07-13	Q12L	L	Y	26
Calvert	8th Beach	0	6.76179e+06	2017-07-13	Q12L	L	Y	21
Calvert	8th Beach	0	6.76179e+06	2017-07-13	Q12L	L	Y	35
Calvert	8th Beach	0	6.76179e+06	2017-07-13	Q12L	L	Y	18
Calvert	8th Beach	0	6.76179e+06	2017-07-13	Q12L	L	Y	64
Calvert	8th Beach	0	6.76179e+06	2017-07-13	Q12L	L	Y	28
Calvert	8th Beach	0	6.76179e+06	2017-07-13	Q12L	L	Y	19
Calvert	8th Beach	0	6.76179e+06	2017-07-13	Q12L	L	Y	25
Calvert	8th Beach	0	6.76179e+06	2017-07-13	Q12L	L	Y	72
Calvert	8th Beach	0	6.76179e+06	2017-07-13	Q12L	L	Y	34
Calvert	8th Beach	0	6.76179e+06	2017-07-13	Q12L	L	Y	58
Calvert	8th Beach	0	6.76179e+06	2017-07-13	Q12L	L	Y	54
Calvert	8th Beach	0	6.76179e+06	2017-07-13	Q12L	L	Y	26
Calvert	8th Beach	0	6.76179e+06	2017-07-13	Q12L	L	Y	19
Calvert	8th Beach	0	6.76179e+06	2017-07-13	Q12L	L	Y	76
Calvert	8th Beach	0	6.76179e+06	2017-07-13	Q12L	L	Y	42
Calvert	8th Beach	0	6.76179e+06	2017-07-13	Q12L	L	Y	71
Calvert	8th Beach	0	6.76179e+06	2017-07-13	Q12L	L	Y	56
Calvert	8th Beach	0	6.76179e+06	2017-07-13	Q12L	L	Y	131
Calvert	8th Beach	0	6.76179e+06	2017-07-13	Q12L	L	Y	11
Calvert	8th Beach	0	6.76179e+06	2017-07-13	Q12L	L	Y	15
Calvert	8th Beach	0	6.76179e+06	2017-07-13	Q12L	L	Y	69
Calvert	8th Beach	0	6.76179e+06	2017-07-13	Q12L	L	Y	100
Calvert	8th Beach	0	6.76179e+06	2017-07-13	Q12L	L	Y	41
Calvert	8th Beach	0	6.76179e+06	2017-07-13	Q12L	L	Y	105
Calvert	8th Beach	0	6.76179e+06	2017-07-13	Q12L	L	Y	55
Calvert	8th Beach	0	6.76179e+06	2017-07-13	Q12L	L	Y	67
Calvert	8th Beach	0	6.76179e+06	2017-07-13	Q12L	L	Y	94
Calvert	8th Beach	0	6.76179e+06	2017-07-13	Q12L	L	Y	37
Calvert	8th Beach	0	6.76179e+06	2017-07-13	Q12L	L	Y	74
Calvert	8th Beach	0	6.76179e+06	2017-07-13	Q12L	L	Y	77
Calvert	8th Beach	0	6.76179e+06	2017-07-13	Q12L	L	Y	43
Calvert	8th Beach	0	6.76179e+06	2017-07-13	Q12L	L	Y	72
Calvert	8th Beach	0	6.76179e+06	2017-07-13	Q12L	L	Y	63
Calvert	8th Beach	0	6.76179e+06	2017-07-13	Q12L	L	Y	148
Calvert	8th Beach	0	6.76179e+06	2017-07-13	Q12L	L	Y	16
Calvert	8th Beach	0	6.76179e+06	2017-07-13	Q12L	L	Y	25
Calvert	8th Beach	0	6.76179e+06	2017-07-13	Q12L	L	Y	29
Calvert	8th Beach	0	6.76179e+06	2017-07-13	Q12L	L	Y	22
Calvert	8th Beach	0	6.76179e+06	2017-07-13	Q12L	L	Y	35
Calvert	8th Beach	0	6.76179e+06	2017-07-13	Q12L	L	Y	30
Calvert	8th Beach	0	6.76179e+06	2017-07-13	Q12L	L	Y	153
Calvert	8th Beach	0	6.76179e+06	2017-07-13	Q12L	L	Y	124
Calvert	8th Beach	0	6.76179e+06	2017-07-13	Q12L	L	Y	51
Calvert	8th Beach	0	6.76179e+06	2017-07-13	Q12L	L	Y	146
Calvert	8th Beach	0	6.76179e+06	2017-07-13	Q12L	L	Y	89
Calvert	8th Beach	0	6.76179e+06	2017-07-13	Q12L	L	Y	76
Calvert	8th Beach	0	6.76179e+06	2017-07-13	Q12L	L	Y	78
Calvert	8th Beach	0	6.76179e+06	2017-07-13	Q12L	L	Y	156
Calvert	8th Beach	0	6.76179e+06	2017-07-13	Q12L	L	Y	152
Calvert	8th Beach	0	6.76179e+06	2017-07-13	Q12L	L	Y	122
Calvert	8th Beach	0	6.76179e+06	2017-07-13	Q12L	L	Y	121
Calvert	8th Beach	0	6.76179e+06	2017-07-13	Q12L	L	Y	69
Calvert	8th Beach	0	6.76179e+06	2017-07-13	Q12L	L	Y	30
Calvert	8th Beach	0	6.76179e+06	2017-07-13	Q12L	L	Y	25
Calvert	8th Beach	0	6.76179e+06	2017-07-13	Q12L	L	Y	31
Calvert	8th Beach	0	6.76179e+06	2017-07-13	Q12L	L	Y	36
Calvert	8th Beach	0	6.76179e+06	2017-07-13	Q12L	L	Y	51
Calvert	8th Beach	0	6.76179e+06	2017-07-13	Q12L	L	Y	101
Calvert	8th Beach	0	6.76179e+06	2017-07-13	Q12L	L	Y	95
Calvert	8th Beach	0	6.76179e+06	2017-07-13	Q12L	L	Y	34
Calvert	8th Beach	0	6.76179e+06	2017-07-13	Q12L	L	Y	25
Calvert	8th Beach	0	6.76179e+06	2017-07-13	Q12L	L	Y	32
Calvert	8th Beach	0	6.76179e+06	2017-07-13	Q12L	L	Y	59
Calvert	8th Beach	0	6.76179e+06	2017-07-13	Q12L	L	Y	54
Calvert	8th Beach	0	6.76179e+06	2017-07-13	Q12L	L	Y	47
Calvert	8th Beach	0	6.76179e+06	2017-07-13	Q12L	L	Y	43
Calvert	8th Beach	0	6.76179e+06	2017-07-13	Q12L	L	Y	18
Calvert	8th Beach	0	6.76179e+06	2017-07-13	Q12L	L	Y	32
Calvert	8th Beach	0	6.76179e+06	2017-07-13	Q12L	L	Y	44
Calvert	8th Beach	0	6.76179e+06	2017-07-13	Q12L	L	Y	44
Calvert	8th Beach	0	6.76179e+06	2017-07-13	Q12L	L	Y	24
Calvert	8th Beach	0	6.76179e+06	2017-07-13	Q12L	L	Y	56
Calvert	8th Beach	0	6.76179e+06	2017-07-13	Q12L	L	Y	89
Calvert	8th Beach	0	6.76179e+06	2017-07-13	Q12L	L	Y	16
Calvert	8th Beach	0	6.76179e+06	2017-07-13	Q12L	L	Y	16
Calvert	8th Beach	0	6.76179e+06	2017-07-13	Q12L	L	Y	67
Calvert	8th Beach	0	6.76179e+06	2017-07-13	Q12L	L	Y	107
Calvert	8th Beach	0	6.76179e+06	2017-07-13	Q12L	L	Y	105
Calvert	8th Beach	0	6.76179e+06	2017-07-13	Q12L	L	Y	77
Calvert	8th Beach	0	6.76179e+06	2017-07-13	Q12L	L	Y	117
Calvert	8th Beach	0	6.76179e+06	2017-07-13	Q12L	L	Y	10
Calvert	8th Beach	0	6.76179e+06	2017-07-13	Q12L	L	Y	20
Calvert	8th Beach	0	6.76179e+06	2017-07-13	Q12L	L	Y	17
Calvert	8th Beach	0	6.76179e+06	2017-07-13	Q12L	L	Y	25
Calvert	8th Beach	0	6.76179e+06	2017-07-13	Q12L	L	Y	18
Calvert	8th Beach	0	6.76179e+06	2017-07-13	Q12L	L	Y	22
Calvert	8th Beach	0	6.76179e+06	2017-07-13	Q12L	L	Y	12
Calvert	8th Beach	0	6.76179e+06	2017-07-13	Q12L	L	Y	19
Calvert	8th Beach	0	6.76179e+06	2017-07-13	Q12L	L	Y	43
Calvert	8th Beach	0	6.76179e+06	2017-07-13	Q12L	L	Y	40
Calvert	8th Beach	0	6.76179e+06	2017-07-13	Q12L	L	Y	119
Calvert	8th Beach	0	6.76179e+06	2017-07-13	Q12L	L	Y	42
Calvert	8th Beach	0	6.76179e+06	2017-07-13	Q12L	L	Y	52
Calvert	8th Beach	0	6.76179e+06	2017-07-13	Q12L	L	Y	62
Calvert	8th Beach	0	6.76179e+06	2017-07-13	Q12L	L	Y	69
Calvert	8th Beach	0	6.76179e+06	2017-07-13	Q12L	L	Y	50
Calvert	8th Beach	0	6.76179e+06	2017-07-13	Q12L	L	Y	45
Calvert	8th Beach	0	6.76179e+06	2017-07-13	Q12L	L	Y	54
Calvert	8th Beach	0	6.76179e+06	2017-07-13	Q12L	L	Y	81
Calvert	8th Beach	0	6.76179e+06	2017-07-13	Q12L	L	Y	17
Calvert	8th Beach	0	6.76179e+06	2017-07-13	Q12L	L	Y	67
Calvert	8th Beach	0	6.76179e+06	2017-07-13	Q12L	L	Y	57
Calvert	8th Beach	0	6.76179e+06	2017-07-13	Q12L	L	Y	73
Calvert	8th Beach	0	6.76179e+06	2017-07-13	Q12L	L	Y	79
Calvert	8th Beach	0	6.76179e+06	2017-07-13	Q12L	L	Y	142
Calvert	8th Beach	0	6.76179e+06	2017-07-13	Q12L	L	Y	34
Calvert	8th Beach	0	6.76179e+06	2017-07-13	Q12L	L	Y	33
Calvert	8th Beach	0	6.76179e+06	2017-07-13	Q12L	L	Y	14
Calvert	8th Beach	0	6.76179e+06	2017-07-13	Q12L	L	Y	12
Calvert	8th Beach	0	6.76179e+06	2017-07-13	Q12L	L	Y	24
Calvert	8th Beach	0	6.76179e+06	2017-07-13	Q12L	L	Y	21
Calvert	8th Beach	0	6.76179e+06	2017-07-13	Q12L	L	Y	26
Calvert	8th Beach	0	6.76179e+06	2017-07-13	Q12L	L	Y	15
Calvert	8th Beach	0	6.76179e+06	2017-07-13	Q12L	L	Y	22
Calvert	8th Beach	0	6.76179e+06	2017-07-13	Q12L	L	Y	21
Calvert	8th Beach	0	6.76179e+06	2017-07-13	Q12L	L	Y	70
Calvert	8th Beach	0	6.76179e+06	2017-07-13	Q12L	L	Y	35
Calvert	8th Beach	0	6.76179e+06	2017-07-13	Q12L	L	Y	32
Calvert	8th Beach	0	6.76179e+06	2017-07-13	Q12L	L	Y	25
Calvert	8th Beach	0	6.76179e+06	2017-07-13	Q12L	L	Y	24
Calvert	8th Beach	0	6.76179e+06	2017-07-13	Q12L	L	Y	65
Calvert	8th Beach	0	6.76179e+06	2017-07-13	Q12L	L	Y	78
Calvert	8th Beach	0	6.76179e+06	2017-07-13	Q12L	L	Y	36
Calvert	8th Beach	0	6.76179e+06	2017-07-13	Q12L	L	Y	52
Calvert	8th Beach	0	6.76179e+06	2017-07-13	Q12L	L	Y	71
Calvert	8th Beach	0	6.76179e+06	2017-07-13	Q12L	L	Y	67
Calvert	8th Beach	0	6.76179e+06	2017-07-13	Q12L	L	Y	36
Calvert	8th Beach	0	6.76179e+06	2017-07-13	Q12L	L	Y	40
Calvert	8th Beach	0	6.76179e+06	2017-07-13	Q12L	L	Y	69
Calvert	8th Beach	0	6.76179e+06	2017-07-13	Q12L	L	Y	30
Calvert	8th Beach	0	6.76179e+06	2017-07-13	Q12L	L	Y	29
Calvert	8th Beach	0	6.76179e+06	2017-07-13	Q12L	L	Y	41
Calvert	8th Beach	0	6.76179e+06	2017-07-13	Q12L	L	Y	154
Calvert	8th Beach	0	6.76179e+06	2017-07-15	Q13M	M	N	53
Calvert	8th Beach	0	6.76179e+06	2017-07-15	Q13M	M	N	45
Calvert	8th Beach	0	6.76179e+06	2017-07-15	Q13M	M	N	46
Calvert	8th Beach	0	6.76179e+06	2017-07-15	Q13M	M	N	57
Calvert	8th Beach	0	6.76179e+06	2017-07-15	Q13M	M	N	68
Calvert	8th Beach	0	6.76179e+06	2017-07-15	Q13M	M	N	67
Calvert	8th Beach	0	6.76179e+06	2017-07-15	Q13M	M	N	40
Calvert	8th Beach	0	6.76179e+06	2017-07-15	Q13M	M	N	41
Calvert	8th Beach	0	6.76179e+06	2017-07-15	Q13M	M	N	61
Calvert	8th Beach	0	6.76179e+06	2017-07-15	Q13M	M	N	65
Calvert	8th Beach	0	6.76179e+06	2017-07-15	Q13M	M	N	44
Calvert	8th Beach	0	6.76179e+06	2017-07-15	Q13M	M	N	47
Calvert	8th Beach	0	6.76179e+06	2017-07-15	Q13M	M	N	43
Calvert	8th Beach	0	6.76179e+06	2017-07-15	Q13M	M	N	51
Calvert	8th Beach	0	6.76179e+06	2017-07-15	Q13M	M	N	61
Calvert	8th Beach	0	6.76179e+06	2017-07-15	Q13M	M	N	45
Calvert	8th Beach	0	6.76179e+06	2017-07-15	Q13M	M	N	78
Calvert	8th Beach	0	6.76179e+06	2017-07-15	Q13M	M	N	77
Calvert	8th Beach	0	6.76179e+06	2017-07-15	Q13M	M	N	72
Calvert	8th Beach	0	6.76179e+06	2017-07-15	Q13M	M	N	34
Calvert	8th Beach	0	6.76179e+06	2017-07-15	Q13M	M	N	42
Calvert	8th Beach	0	6.76179e+06	2017-07-15	Q13M	M	N	63
Calvert	8th Beach	0	6.76179e+06	2017-07-15	Q13M	M	N	53
Calvert	8th Beach	0	6.76179e+06	2017-07-15	Q13M	M	N	76
Calvert	8th Beach	0	6.76179e+06	2017-07-15	Q13M	M	N	30
Calvert	8th Beach	0	6.76179e+06	2017-07-15	Q13M	M	N	40
Calvert	8th Beach	0	6.76179e+06	2017-07-15	Q13M	M	N	60
Calvert	8th Beach	0	6.76179e+06	2017-07-15	Q13M	M	N	59
Calvert	8th Beach	0	6.76179e+06	2017-07-15	Q13M	M	N	58
Calvert	8th Beach	0	6.76179e+06	2017-07-15	Q13M	M	N	48
Calvert	8th Beach	0	6.76179e+06	2017-07-15	Q13M	M	N	56
Calvert	8th Beach	0	6.76179e+06	2017-07-15	Q13M	M	N	46
Calvert	8th Beach	0	6.76179e+06	2017-07-15	Q13M	M	N	50
Calvert	8th Beach	0	6.76179e+06	2017-07-15	Q13M	M	N	50
Calvert	8th Beach	0	6.76179e+06	2017-07-15	Q13M	M	N	63
Calvert	8th Beach	0	6.76179e+06	2017-07-15	Q13M	M	N	52
Calvert	8th Beach	0	6.76179e+06	2017-07-15	Q13M	M	N	41
Calvert	8th Beach	0	6.76179e+06	2017-07-15	Q13M	M	N	42
Calvert	8th Beach	0	6.76179e+06	2017-07-15	Q13M	M	N	58
Calvert	8th Beach	0	6.76179e+06	2017-07-15	Q13M	M	N	60
Calvert	8th Beach	0	6.76179e+06	2017-07-15	Q13M	M	N	72
Calvert	8th Beach	0	6.76179e+06	2017-07-15	Q13M	M	N	27
Calvert	8th Beach	0	6.76179e+06	2017-07-15	Q13M	M	N	59
Calvert	8th Beach	0	6.76179e+06	2017-07-15	Q13M	M	N	71
Calvert	8th Beach	0	6.76179e+06	2017-07-15	Q13M	M	N	68
Calvert	8th Beach	0	6.76179e+06	2017-07-15	Q13M	M	N	77
Calvert	8th Beach	0	6.76179e+06	2017-07-15	Q13M	M	N	59
Calvert	8th Beach	0	6.76179e+06	2017-07-15	Q13M	M	N	50
Calvert	8th Beach	0	6.76179e+06	2017-07-15	Q13M	M	N	51
Calvert	8th Beach	0	6.76179e+06	2017-07-15	Q13M	M	N	36
Calvert	8th Beach	0	6.76179e+06	2017-07-15	Q13M	M	N	41
Calvert	8th Beach	0	6.76179e+06	2017-07-15	Q13M	M	N	45
Calvert	8th Beach	0	6.76179e+06	2017-07-15	Q13M	M	N	61
Calvert	8th Beach	0	6.76179e+06	2017-07-15	Q13M	M	N	57
Calvert	8th Beach	0	6.76179e+06	2017-07-15	Q13M	M	N	59
Calvert	8th Beach	0	6.76179e+06	2017-07-15	Q13M	M	N	72
Calvert	8th Beach	0	6.76179e+06	2017-07-15	Q13M	M	N	42
Calvert	8th Beach	0	6.76179e+06	2017-07-15	Q13M	M	N	41
Calvert	8th Beach	0	6.76179e+06	2017-07-15	Q13M	M	N	41
Calvert	8th Beach	0	6.76179e+06	2017-07-15	Q13M	M	N	59
Calvert	8th Beach	0	6.76179e+06	2017-07-15	Q13M	M	N	77
Calvert	8th Beach	0	6.76179e+06	2017-07-15	Q13M	M	N	77
Calvert	8th Beach	0	6.76179e+06	2017-07-15	Q13M	M	N	53
Calvert	8th Beach	0	6.76179e+06	2017-07-15	Q13M	M	N	54
Calvert	8th Beach	0	6.76179e+06	2017-07-15	Q13M	M	N	42
Calvert	8th Beach	0	6.76179e+06	2017-07-15	Q13M	M	N	74
Calvert	8th Beach	0	6.76179e+06	2017-07-15	Q13M	M	N	41
Calvert	8th Beach	0	6.76179e+06	2017-07-15	Q13M	M	N	24
Calvert	8th Beach	0	6.76179e+06	2017-07-15	Q13M	M	N	18
Calvert	8th Beach	0	6.76179e+06	2017-07-15	Q13M	M	N	21
Calvert	8th Beach	0	6.76179e+06	2017-07-15	Q13M	M	N	20
Calvert	8th Beach	0	6.76179e+06	2017-07-15	Q13M	M	N	44
Calvert	8th Beach	0	6.76179e+06	2017-07-15	Q13M	M	N	60
Calvert	8th Beach	0	6.76179e+06	2017-07-15	Q13M	M	N	50
Calvert	8th Beach	0	6.76179e+06	2017-07-15	Q13M	M	N	41
Calvert	8th Beach	0	6.76179e+06	2017-07-15	Q13M	M	N	69
Calvert	8th Beach	0	6.76179e+06	2017-07-15	Q13M	M	N	35
Calvert	8th Beach	0	6.76179e+06	2017-07-15	Q13M	M	N	39
Calvert	8th Beach	0	6.76179e+06	2017-07-15	Q13M	M	N	37
Calvert	8th Beach	0	6.76179e+06	2017-07-15	Q13M	M	N	68
Calvert	8th Beach	0	6.76179e+06	2017-07-15	Q13M	M	N	52
Calvert	8th Beach	0	6.76179e+06	2017-07-15	Q13M	M	N	47
Calvert	8th Beach	0	6.76179e+06	2017-07-15	Q13M	M	N	52
Calvert	8th Beach	0	6.76179e+06	2017-07-13	Q13M	M	Y	35
Calvert	8th Beach	0	6.76179e+06	2017-07-13	Q13M	M	Y	23
Calvert	8th Beach	0	6.76179e+06	2017-07-13	Q13M	M	Y	22
Calvert	8th Beach	0	6.76179e+06	2017-07-13	Q13M	M	Y	23
Calvert	8th Beach	0	6.76179e+06	2017-07-13	Q13M	M	Y	20
Calvert	8th Beach	0	6.76179e+06	2017-07-13	Q13M	M	Y	69
Calvert	8th Beach	0	6.76179e+06	2017-07-13	Q13M	M	Y	96
Calvert	8th Beach	0	6.76179e+06	2017-07-13	Q13M	M	Y	77
Calvert	8th Beach	0	6.76179e+06	2017-07-13	Q13M	M	Y	58
Calvert	8th Beach	0	6.76179e+06	2017-07-13	Q13M	M	Y	46
Calvert	8th Beach	0	6.76179e+06	2017-07-13	Q13M	M	Y	31
Calvert	8th Beach	0	6.76179e+06	2017-07-13	Q13M	M	Y	36
Calvert	8th Beach	0	6.76179e+06	2017-07-13	Q13M	M	Y	78
Calvert	8th Beach	0	6.76179e+06	2017-07-13	Q13M	M	Y	103
Calvert	8th Beach	0	6.76179e+06	2017-07-13	Q13M	M	Y	95
Calvert	8th Beach	0	6.76179e+06	2017-07-13	Q13M	M	Y	68
Calvert	8th Beach	0	6.76179e+06	2017-07-13	Q13M	M	Y	66
Calvert	8th Beach	0	6.76179e+06	2017-07-13	Q13M	M	Y	103
Calvert	8th Beach	0	6.76179e+06	2017-07-13	Q13M	M	Y	94
Calvert	8th Beach	0	6.76179e+06	2017-07-13	Q13M	M	Y	74
Calvert	8th Beach	0	6.76179e+06	2017-07-13	Q13M	M	Y	92
Calvert	8th Beach	0	6.76179e+06	2017-07-13	Q13M	M	Y	101
Calvert	8th Beach	0	6.76179e+06	2017-07-13	Q13M	M	Y	28
Calvert	8th Beach	0	6.76179e+06	2017-07-13	Q13M	M	Y	107
Calvert	8th Beach	0	6.76179e+06	2017-07-13	Q13M	M	Y	82
Calvert	8th Beach	0	6.76179e+06	2017-07-13	Q13M	M	Y	77
Calvert	8th Beach	0	6.76179e+06	2017-07-13	Q13M	M	Y	41
Calvert	8th Beach	0	6.76179e+06	2017-07-13	Q13M	M	Y	105
Calvert	8th Beach	0	6.76179e+06	2017-07-13	Q13M	M	Y	31
Calvert	8th Beach	0	6.76179e+06	2017-07-13	Q13M	M	Y	72
Calvert	8th Beach	0	6.76179e+06	2017-07-13	Q13M	M	Y	89
Calvert	8th Beach	0	6.76179e+06	2017-07-13	Q13M	M	Y	60
Calvert	8th Beach	0	6.76179e+06	2017-07-13	Q13M	M	Y	25
Calvert	8th Beach	0	6.76179e+06	2017-07-13	Q13M	M	Y	23
Calvert	8th Beach	0	6.76179e+06	2017-07-13	Q13M	M	Y	111
Calvert	8th Beach	0	6.76179e+06	2017-07-13	Q13M	M	Y	115
Calvert	8th Beach	0	6.76179e+06	2017-07-13	Q13M	M	Y	116
Calvert	8th Beach	0	6.76179e+06	2017-07-13	Q13M	M	Y	25
Calvert	8th Beach	0	6.76179e+06	2017-07-13	Q13M	M	Y	94
Calvert	8th Beach	0	6.76179e+06	2017-07-13	Q13M	M	Y	33
Calvert	8th Beach	0	6.76179e+06	2017-07-13	Q13M	M	Y	93
Calvert	8th Beach	0	6.76179e+06	2017-07-13	Q13M	M	Y	72
Calvert	8th Beach	0	6.76179e+06	2017-07-13	Q13M	M	Y	95
Calvert	8th Beach	0	6.76179e+06	2017-07-13	Q13M	M	Y	103
Calvert	8th Beach	0	6.76179e+06	2017-07-13	Q13M	M	Y	110
Calvert	8th Beach	0	6.76179e+06	2017-07-13	Q13M	M	Y	49
Calvert	8th Beach	0	6.76179e+06	2017-07-13	Q13M	M	Y	26
Calvert	8th Beach	0	6.76179e+06	2017-07-13	Q13M	M	Y	106
Calvert	8th Beach	0	6.76179e+06	2017-07-13	Q13M	M	Y	78
Calvert	8th Beach	0	6.76179e+06	2017-07-13	Q13M	M	Y	35
Calvert	8th Beach	0	6.76179e+06	2017-07-13	Q13M	M	Y	113
Calvert	8th Beach	0	6.76179e+06	2017-07-13	Q13M	M	Y	93
Calvert	8th Beach	0	6.76179e+06	2017-07-13	Q13M	M	Y	58
Calvert	8th Beach	0	6.76179e+06	2017-07-13	Q13M	M	Y	94
Calvert	8th Beach	0	6.76179e+06	2017-07-13	Q13M	M	Y	89
Calvert	8th Beach	0	6.76179e+06	2017-07-13	Q13M	M	Y	76
Calvert	8th Beach	0	6.76179e+06	2017-07-13	Q13M	M	Y	82
Calvert	8th Beach	0	6.76179e+06	2017-07-13	Q13M	M	Y	87
Calvert	8th Beach	0	6.76179e+06	2017-07-13	Q13M	M	Y	102
Calvert	8th Beach	0	6.76179e+06	2017-07-13	Q13M	M	Y	100
Calvert	8th Beach	0	6.76179e+06	2017-07-13	Q13M	M	Y	110
Calvert	8th Beach	0	6.76179e+06	2017-07-13	Q13M	M	Y	99
Calvert	8th Beach	0	6.76179e+06	2017-07-13	Q13M	M	Y	110
Calvert	8th Beach	0	6.76179e+06	2017-07-13	Q13M	M	Y	89
Calvert	8th Beach	0	6.76179e+06	2017-07-13	Q13M	M	Y	38
Calvert	8th Beach	0	6.76179e+06	2017-07-13	Q13M	M	Y	81
Calvert	8th Beach	0	6.76179e+06	2017-07-13	Q13M	M	Y	23
Calvert	8th Beach	0	6.76179e+06	2017-07-13	Q13M	M	Y	26
Calvert	8th Beach	0	6.76179e+06	2017-07-13	Q13M	M	Y	23
Calvert	8th Beach	0	6.76179e+06	2017-07-13	Q13M	M	Y	41
Calvert	8th Beach	0	6.76179e+06	2017-07-13	Q13M	M	Y	19
Calvert	8th Beach	0	6.76179e+06	2017-07-13	Q13M	M	Y	111
Calvert	8th Beach	0	6.76179e+06	2017-07-13	Q13M	M	Y	40
Calvert	8th Beach	0	6.76179e+06	2017-07-13	Q13M	M	Y	58
Calvert	8th Beach	0	6.76179e+06	2017-07-13	Q13M	M	Y	40
Calvert	8th Beach	0	6.76179e+06	2017-07-13	Q13M	M	Y	17
Calvert	8th Beach	0	6.76179e+06	2017-07-13	Q13M	M	Y	21
Calvert	8th Beach	0	6.76179e+06	2017-07-13	Q13M	M	Y	40
Calvert	8th Beach	0	6.76179e+06	2017-07-13	Q13M	M	Y	114
Calvert	8th Beach	0	6.76179e+06	2017-07-13	Q13M	M	Y	52
Calvert	8th Beach	0	6.76179e+06	2017-07-13	Q13M	M	Y	89
Calvert	8th Beach	0	6.76179e+06	2017-07-13	Q13M	M	Y	113
Calvert	8th Beach	0	6.76179e+06	2017-07-13	Q13M	M	Y	99
Calvert	8th Beach	0	6.76179e+06	2017-07-13	Q13M	M	Y	94
Calvert	8th Beach	0	6.76179e+06	2017-07-13	Q13M	M	Y	83
Calvert	8th Beach	0	6.76179e+06	2017-07-13	Q13M	M	Y	109
Calvert	8th Beach	0	6.76179e+06	2017-07-13	Q13M	M	Y	40
Calvert	8th Beach	0	6.76179e+06	2017-07-13	Q13M	M	Y	59
Calvert	8th Beach	0	6.76179e+06	2017-07-13	Q13M	M	Y	25
Calvert	8th Beach	0	6.76179e+06	2017-07-13	Q13M	M	Y	34
Calvert	8th Beach	0	6.76179e+06	2017-07-13	Q13M	M	Y	56
Calvert	8th Beach	0	6.76179e+06	2017-07-13	Q13M	M	Y	30
Calvert	8th Beach	0	6.76179e+06	2017-07-13	Q13M	M	Y	99
Calvert	8th Beach	0	6.76179e+06	2017-07-13	Q13M	M	Y	23
Calvert	8th Beach	0	6.76179e+06	2017-07-13	Q13M	M	Y	58
Calvert	8th Beach	0	6.76179e+06	2017-07-13	Q13M	M	Y	75
Calvert	8th Beach	0	6.76179e+06	2017-07-13	Q13M	M	Y	61
Calvert	8th Beach	0	6.76179e+06	2017-07-13	Q13M	M	Y	73
Calvert	8th Beach	0	6.76179e+06	2017-07-13	Q13M	M	Y	67
Calvert	8th Beach	0	6.76179e+06	2017-07-13	Q13M	M	Y	117
Calvert	8th Beach	0	6.76179e+06	2017-07-13	Q13M	M	Y	71
Calvert	8th Beach	0	6.76179e+06	2017-07-13	Q13M	M	Y	111
Calvert	8th Beach	0	6.76179e+06	2017-07-13	Q13M	M	Y	61
Calvert	8th Beach	0	6.76179e+06	2017-07-13	Q13M	M	Y	80
Calvert	8th Beach	0	6.76179e+06	2017-07-13	Q13M	M	Y	110
Calvert	8th Beach	0	6.76179e+06	2017-07-13	Q13M	M	Y	101
Calvert	8th Beach	0	6.76179e+06	2017-07-13	Q13M	M	Y	75
Calvert	8th Beach	0	6.76179e+06	2017-07-13	Q13M	M	Y	90
Calvert	8th Beach	0	6.76179e+06	2017-07-13	Q13M	M	Y	86
Calvert	8th Beach	0	6.76179e+06	2017-07-13	Q13M	M	Y	21
Calvert	8th Beach	0	6.76179e+06	2017-07-13	Q13M	M	Y	82
Calvert	8th Beach	0	6.76179e+06	2017-07-13	Q13M	M	Y	90
Calvert	8th Beach	0	6.76179e+06	2017-07-13	Q13M	M	Y	67
Calvert	8th Beach	0	6.76179e+06	2017-07-13	Q13M	M	Y	41
Calvert	8th Beach	0	6.76179e+06	2017-07-13	Q13M	M	Y	22
Calvert	8th Beach	0	6.76179e+06	2017-07-13	Q13M	M	Y	18
Calvert	8th Beach	0	6.76179e+06	2017-07-13	Q13M	M	Y	19
Calvert	8th Beach	0	6.76179e+06	2017-07-13	Q13M	M	Y	34
Calvert	8th Beach	0	6.76179e+06	2017-07-13	Q13M	M	Y	25
Calvert	8th Beach	0	6.76179e+06	2017-07-13	Q13M	M	Y	26
Calvert	8th Beach	0	6.76179e+06	2017-07-13	Q13M	M	Y	18
Calvert	8th Beach	0	6.76179e+06	2017-07-13	Q13M	M	Y	23
Calvert	8th Beach	0	6.76179e+06	2017-07-13	Q13M	M	Y	24
Calvert	8th Beach	0	6.76179e+06	2017-07-13	Q13M	M	Y	20
Calvert	8th Beach	0	6.76179e+06	2017-07-13	Q13M	M	Y	18
Calvert	8th Beach	0	6.76179e+06	2017-07-13	Q13M	M	Y	21
Calvert	8th Beach	0	6.76179e+06	2017-07-13	Q13M	M	Y	18
Calvert	8th Beach	0	6.76179e+06	2017-07-13	Q13M	M	Y	19
Calvert	8th Beach	0	6.76179e+06	2017-07-13	Q13M	M	Y	20
Calvert	8th Beach	0	6.76179e+06	2017-07-13	Q13M	M	Y	15
Calvert	8th Beach	0	6.76179e+06	2017-07-13	Q13M	M	Y	15
Calvert	8th Beach	0	6.76179e+06	2017-07-13	Q13M	M	Y	16
Calvert	8th Beach	0	6.76179e+06	2017-07-13	Q13M	M	Y	22
Calvert	8th Beach	0	6.76179e+06	2017-07-13	Q13M	M	Y	14
Calvert	8th Beach	0	6.76179e+06	2017-07-13	Q13M	M	Y	12
Calvert	8th Beach	0	6.76179e+06	2017-07-13	Q22M	M	Y	42
Calvert	8th Beach	0	6.76179e+06	2017-07-13	Q22M	M	Y	47
Calvert	8th Beach	0	6.76179e+06	2017-07-13	Q22M	M	Y	77
Calvert	8th Beach	0	6.76179e+06	2017-07-13	Q22M	M	Y	27
Calvert	8th Beach	0	6.76179e+06	2017-07-13	Q22M	M	Y	25
Calvert	8th Beach	0	6.76179e+06	2017-07-13	Q22M	M	Y	53
Calvert	8th Beach	0	6.76179e+06	2017-07-13	Q22M	M	Y	15
Calvert	8th Beach	0	6.76179e+06	2017-07-13	Q22M	M	Y	37
Calvert	8th Beach	0	6.76179e+06	2017-07-13	Q22M	M	Y	72
Calvert	8th Beach	0	6.76179e+06	2017-07-13	Q22M	M	Y	17
Calvert	8th Beach	0	6.76179e+06	2017-07-13	Q22M	M	Y	18
Calvert	8th Beach	0	6.76179e+06	2017-07-13	Q22M	M	Y	32
Calvert	8th Beach	0	6.76179e+06	2017-07-13	Q22M	M	Y	44
Calvert	8th Beach	0	6.76179e+06	2017-07-13	Q22M	M	Y	31
Calvert	8th Beach	0	6.76179e+06	2017-07-13	Q22M	M	Y	34
Calvert	8th Beach	0	6.76179e+06	2017-07-13	Q22M	M	Y	47
Calvert	8th Beach	0	6.76179e+06	2017-07-13	Q22M	M	Y	50
Calvert	8th Beach	0	6.76179e+06	2017-07-13	Q22M	M	Y	19
Calvert	8th Beach	0	6.76179e+06	2017-07-13	Q22M	M	Y	45
Calvert	8th Beach	0	6.76179e+06	2017-07-13	Q22M	M	Y	14
Calvert	8th Beach	0	6.76179e+06	2017-07-13	Q22M	M	Y	18
Calvert	8th Beach	0	6.76179e+06	2017-07-13	Q22M	M	Y	18
Calvert	8th Beach	0	6.76179e+06	2017-07-13	Q22M	M	Y	69
Calvert	8th Beach	0	6.76179e+06	2017-07-13	Q22M	M	Y	54
Calvert	8th Beach	0	6.76179e+06	2017-07-13	Q22M	M	Y	30
Calvert	8th Beach	0	6.76179e+06	2017-07-13	Q22M	M	Y	29
Calvert	8th Beach	0	6.76179e+06	2017-07-13	Q22M	M	Y	32
Calvert	8th Beach	0	6.76179e+06	2017-07-13	Q22M	M	Y	35
Calvert	8th Beach	0	6.76179e+06	2017-07-13	Q22M	M	Y	29
Calvert	8th Beach	0	6.76179e+06	2017-07-13	Q22M	M	Y	70
Calvert	8th Beach	0	6.76179e+06	2017-07-13	Q22M	M	Y	61
Calvert	8th Beach	0	6.76179e+06	2017-07-13	Q22M	M	Y	35
Calvert	8th Beach	0	6.76179e+06	2017-07-13	Q22M	M	Y	19
Calvert	8th Beach	0	6.76179e+06	2017-07-13	Q22M	M	Y	58
Calvert	8th Beach	0	6.76179e+06	2017-07-13	Q22M	M	Y	40
Calvert	8th Beach	0	6.76179e+06	2017-07-13	Q22M	M	Y	56
Calvert	8th Beach	0	6.76179e+06	2017-07-13	Q22M	M	Y	58
Calvert	8th Beach	0	6.76179e+06	2017-07-13	Q22M	M	Y	14
Calvert	8th Beach	0	6.76179e+06	2017-07-13	Q22M	M	Y	20
Calvert	8th Beach	0	6.76179e+06	2017-07-13	Q22M	M	Y	23
Calvert	8th Beach	0	6.76179e+06	2017-07-13	Q22M	M	Y	66
Calvert	8th Beach	0	6.76179e+06	2017-07-13	Q22M	M	Y	25
Calvert	8th Beach	0	6.76179e+06	2017-07-13	Q22M	M	Y	21
Calvert	8th Beach	0	6.76179e+06	2017-07-13	Q22M	M	Y	57
Calvert	8th Beach	0	6.76179e+06	2017-07-13	Q22M	M	Y	21
Calvert	8th Beach	0	6.76179e+06	2017-07-13	Q22M	M	Y	38
Calvert	8th Beach	0	6.76179e+06	2017-07-13	Q22M	M	Y	31
Calvert	8th Beach	0	6.76179e+06	2017-07-13	Q22M	M	Y	25
Calvert	8th Beach	0	6.76179e+06	2017-07-13	Q22M	M	Y	54
Calvert	8th Beach	0	6.76179e+06	2017-07-13	Q22M	M	Y	60
Calvert	8th Beach	0	6.76179e+06	2017-07-13	Q22M	M	Y	22
Calvert	8th Beach	0	6.76179e+06	2017-07-13	Q22M	M	Y	26
Calvert	8th Beach	0	6.76179e+06	2017-07-13	Q22M	M	Y	18
Calvert	8th Beach	0	6.76179e+06	2017-07-13	Q22M	M	Y	27
Calvert	8th Beach	0	6.76179e+06	2017-07-13	Q22M	M	Y	21
Calvert	8th Beach	0	6.76179e+06	2017-07-13	Q22M	M	Y	37
Calvert	8th Beach	0	6.76179e+06	2017-07-13	Q22M	M	Y	64
Calvert	8th Beach	0	6.76179e+06	2017-07-13	Q22M	M	Y	47
Calvert	8th Beach	0	6.76179e+06	2017-07-13	Q22M	M	Y	41
Calvert	8th Beach	0	6.76179e+06	2017-07-13	Q22M	M	Y	55
Calvert	8th Beach	0	6.76179e+06	2017-07-13	Q22M	M	Y	48
Calvert	8th Beach	0	6.76179e+06	2017-07-13	Q22M	M	Y	66
Calvert	8th Beach	0	6.76179e+06	2017-07-13	Q22M	M	Y	28
Calvert	8th Beach	0	6.76179e+06	2017-07-13	Q22M	M	Y	23
Calvert	8th Beach	0	6.76179e+06	2017-07-13	Q22M	M	Y	13
Calvert	8th Beach	0	6.76179e+06	2017-07-13	Q22M	M	Y	35
Calvert	8th Beach	0	6.76179e+06	2017-07-13	Q22M	M	Y	27
Calvert	8th Beach	0	6.76179e+06	2017-07-13	Q22M	M	Y	78
Calvert	8th Beach	0	6.76179e+06	2017-07-13	Q22M	M	Y	18
Calvert	8th Beach	0	6.76179e+06	2017-07-13	Q22M	M	Y	59
Calvert	8th Beach	0	6.76179e+06	2017-07-13	Q22M	M	Y	11
Calvert	8th Beach	0	6.76179e+06	2017-07-13	Q22M	M	Y	25
Calvert	8th Beach	0	6.76179e+06	2017-07-13	Q22M	M	Y	69
Calvert	8th Beach	0	6.76179e+06	2017-07-13	Q22M	M	Y	52
Calvert	8th Beach	0	6.76179e+06	2017-07-13	Q22M	M	Y	68
Calvert	8th Beach	0	6.76179e+06	2017-07-13	Q22M	M	Y	32
Calvert	8th Beach	0	6.76179e+06	2017-07-13	Q22M	M	Y	24
Calvert	8th Beach	0	6.76179e+06	2017-07-13	Q22M	M	Y	11
Calvert	8th Beach	0	6.76179e+06	2017-07-13	Q22M	M	Y	10
Calvert	8th Beach	0	6.76179e+06	2017-07-13	Q22M	M	Y	41
Calvert	8th Beach	0	6.76179e+06	2017-07-13	Q22M	M	Y	19
Calvert	8th Beach	0	6.76179e+06	2017-07-13	Q22M	M	Y	18
Calvert	8th Beach	0	6.76179e+06	2017-07-13	Q22M	M	Y	15
Calvert	8th Beach	0	6.76179e+06	2017-07-13	Q22M	M	Y	35
Calvert	8th Beach	0	6.76179e+06	2017-07-13	Q22M	M	Y	42
Calvert	8th Beach	0	6.76179e+06	2017-07-13	Q22M	M	Y	64
Calvert	8th Beach	0	6.76179e+06	2017-07-13	Q22M	M	Y	29
Calvert	8th Beach	0	6.76179e+06	2017-07-13	Q22M	M	Y	27
Calvert	8th Beach	0	6.76179e+06	2017-07-13	Q22M	M	Y	50
Calvert	8th Beach	0	6.76179e+06	2017-07-13	Q22M	M	Y	62
Calvert	8th Beach	0	6.76179e+06	2017-07-13	Q22M	M	Y	43
Calvert	8th Beach	0	6.76179e+06	2017-07-13	Q22M	M	Y	41
Calvert	8th Beach	0	6.76179e+06	2017-07-13	Q22M	M	Y	66
Calvert	8th Beach	0	6.76179e+06	2017-07-13	Q22M	M	Y	25
Calvert	8th Beach	0	6.76179e+06	2017-07-13	Q22M	M	Y	46
Calvert	8th Beach	0	6.76179e+06	2017-07-13	Q22M	M	Y	28
Calvert	8th Beach	0	6.76179e+06	2017-07-13	Q22M	M	Y	23
Calvert	8th Beach	0	6.76179e+06	2017-07-13	Q22M	M	Y	22
Calvert	8th Beach	0	6.76179e+06	2017-07-13	Q22M	M	Y	27
Calvert	8th Beach	0	6.76179e+06	2017-07-13	Q22M	M	Y	15
Calvert	8th Beach	0	6.76179e+06	2017-07-13	Q22M	M	Y	11
Calvert	8th Beach	0	6.76179e+06	2017-07-13	Q22M	M	Y	33
Calvert	8th Beach	0	6.76179e+06	2017-07-13	Q22M	M	Y	39
Calvert	8th Beach	0	6.76179e+06	2017-07-13	Q22M	M	Y	33
Calvert	8th Beach	0	6.76179e+06	2017-07-13	Q22M	M	Y	21
Calvert	8th Beach	0	6.76179e+06	2017-07-13	Q22M	M	Y	29
Calvert	8th Beach	0	6.76179e+06	2017-07-13	Q22M	M	Y	49
Calvert	8th Beach	0	6.76179e+06	2017-07-13	Q22M	M	Y	50
Calvert	8th Beach	0	6.76179e+06	2017-07-13	Q22M	M	Y	14
Calvert	8th Beach	0	6.76179e+06	2017-07-13	Q22M	M	Y	38
Calvert	8th Beach	0	6.76179e+06	2017-07-13	Q22M	M	Y	51
Calvert	8th Beach	0	6.76179e+06	2017-07-13	Q22M	M	Y	46
Calvert	8th Beach	0	6.76179e+06	2017-07-13	Q22M	M	Y	19
Calvert	8th Beach	0	6.76179e+06	2017-07-13	Q22M	M	Y	23
Calvert	8th Beach	0	6.76179e+06	2017-07-13	Q22M	M	Y	32
Calvert	8th Beach	0	6.76179e+06	2017-07-13	Q22M	M	Y	59
Calvert	8th Beach	0	6.76179e+06	2017-07-13	Q22M	M	Y	19
Calvert	8th Beach	0	6.76179e+06	2017-07-13	Q22M	M	Y	25
Calvert	8th Beach	0	6.76179e+06	2017-07-13	Q22M	M	Y	24
Calvert	8th Beach	0	6.76179e+06	2017-07-13	Q22M	M	Y	34
Calvert	8th Beach	0	6.76179e+06	2017-07-13	Q22M	M	Y	16
Calvert	8th Beach	0	6.76179e+06	2017-07-13	Q22M	M	Y	10
Calvert	8th Beach	0	6.76179e+06	2017-07-13	Q22M	M	Y	63
Calvert	8th Beach	0	6.76179e+06	2017-07-13	Q22M	M	Y	35
Calvert	8th Beach	0	6.76179e+06	2017-07-13	Q22M	M	Y	42
Calvert	8th Beach	0	6.76179e+06	2017-07-13	Q22M	M	Y	41
Calvert	8th Beach	0	6.76179e+06	2017-07-13	Q22M	M	Y	44
Calvert	8th Beach	0	6.76179e+06	2017-07-13	Q22M	M	Y	24
Calvert	8th Beach	0	6.76179e+06	2017-07-13	Q22M	M	Y	25
Calvert	8th Beach	0	6.76179e+06	2017-07-13	Q22M	M	Y	54
Calvert	8th Beach	0	6.76179e+06	2017-07-13	Q22M	M	Y	42
Calvert	8th Beach	0	6.76179e+06	2017-07-13	Q22M	M	Y	22
Calvert	8th Beach	0	6.76179e+06	2017-07-13	Q22M	M	Y	32
Calvert	8th Beach	0	6.76179e+06	2017-07-13	Q22M	M	Y	29
Calvert	8th Beach	0	6.76179e+06	2017-07-13	Q22M	M	Y	15
Calvert	8th Beach	0	6.76179e+06	2017-07-13	Q22M	M	Y	19
Calvert	8th Beach	0	6.76179e+06	2017-07-13	Q22M	M	Y	14
Calvert	8th Beach	0	6.76179e+06	2017-07-13	Q22M	M	Y	12
Calvert	8th Beach	0	6.76179e+06	2017-07-13	Q22M	M	Y	13
Calvert	8th Beach	0	6.76179e+06	2017-07-13	Q22M	M	Y	15
Calvert	8th Beach	0	6.76179e+06	2017-07-13	Q22M	M	Y	16
Calvert	8th Beach	0	6.76179e+06	2017-07-13	Q22M	M	Y	17
Calvert	8th Beach	0	6.76179e+06	2017-07-13	Q22M	M	Y	12
Calvert	8th Beach	0	6.76179e+06	2017-07-13	Q22M	M	Y	12
Calvert	8th Beach	0	6.76179e+06	2017-07-13	Q22M	M	Y	20
Calvert	8th Beach	0	6.76179e+06	2017-07-13	Q22M	M	Y	13
Calvert	8th Beach	0	6.76179e+06	2017-07-13	Q22M	M	Y	43
Calvert	8th Beach	0	6.76179e+06	2017-07-13	Q22M	M	Y	25
Calvert	8th Beach	0	6.76179e+06	2017-07-13	Q22M	M	Y	65
Calvert	8th Beach	0	6.76179e+06	2017-07-13	Q22M	M	Y	20
Calvert	8th Beach	0	6.76179e+06	2017-07-13	Q22M	M	Y	33
Calvert	8th Beach	0	6.76179e+06	2017-07-13	Q22M	M	Y	34
Calvert	8th Beach	0	6.76179e+06	2017-07-13	Q22M	M	Y	30
Calvert	8th Beach	0	6.76179e+06	2017-07-13	Q22M	M	Y	45
Calvert	8th Beach	0	6.76179e+06	2017-07-13	Q22M	M	Y	50
Calvert	8th Beach	0	6.76179e+06	2017-07-13	Q22M	M	Y	46
Calvert	8th Beach	0	6.76179e+06	2017-07-13	Q22M	M	Y	43
Calvert	8th Beach	0	6.76179e+06	2017-07-13	Q22M	M	Y	30
Calvert	8th Beach	0	6.76179e+06	2017-07-13	Q22M	M	Y	25
Calvert	8th Beach	0	6.76179e+06	2017-07-13	Q22M	M	Y	48
Calvert	8th Beach	0	6.76179e+06	2017-07-13	Q22M	M	Y	41
Calvert	8th Beach	0	6.76179e+06	2017-07-13	Q22M	M	Y	54
Calvert	8th Beach	0	6.76179e+06	2017-07-13	Q22M	M	Y	55
Calvert	8th Beach	0	6.76179e+06	2017-07-13	Q22M	M	Y	18
Calvert	8th Beach	0	6.76179e+06	2017-07-13	Q22M	M	Y	24
Calvert	8th Beach	0	6.76179e+06	2017-07-13	Q22M	M	Y	39
Calvert	8th Beach	0	6.76179e+06	2017-07-13	Q22M	M	Y	31
Calvert	8th Beach	0	6.76179e+06	2017-07-13	Q22M	M	Y	37
Calvert	8th Beach	0	6.76179e+06	2017-07-13	Q22M	M	Y	30
Calvert	8th Beach	0	6.76179e+06	2017-07-13	Q22M	M	Y	75
Calvert	8th Beach	0	6.76179e+06	2017-07-13	Q22M	M	Y	42
Calvert	8th Beach	0	6.76179e+06	2017-07-13	Q22M	M	Y	24
Calvert	8th Beach	0	6.76179e+06	2017-07-13	Q22M	M	Y	58
Calvert	8th Beach	0	6.76179e+06	2017-07-13	Q22M	M	Y	44
Calvert	8th Beach	0	6.76179e+06	2017-07-13	Q22M	M	Y	39
Calvert	8th Beach	0	6.76179e+06	2017-07-13	Q22M	M	Y	20
Calvert	8th Beach	0	6.76179e+06	2017-07-13	Q22M	M	Y	21
Calvert	8th Beach	0	6.76179e+06	2017-07-13	Q22M	M	Y	46
Calvert	8th Beach	0	6.76179e+06	2017-07-13	Q22M	M	Y	24
Calvert	8th Beach	0	6.76179e+06	2017-07-13	Q22M	M	Y	11
Calvert	8th Beach	0	6.76179e+06	2017-07-13	Q22M	M	Y	10
Calvert	8th Beach	0	6.76179e+06	2017-07-13	Q22M	M	Y	10
Calvert	8th Beach	0	6.76179e+06	2017-07-13	Q22M	M	Y	28
Calvert	8th Beach	0	6.76179e+06	2017-07-13	Q22M	M	Y	26
Calvert	8th Beach	0	6.76179e+06	2017-07-13	Q22M	M	Y	44
Calvert	8th Beach	0	6.76179e+06	2017-07-13	Q22M	M	Y	19
Calvert	8th Beach	0	6.76179e+06	2017-07-13	Q22M	M	Y	10
Calvert	8th Beach	0	6.76179e+06	2017-07-13	Q22M	M	Y	16
Calvert	8th Beach	0	6.76179e+06	2017-07-13	Q22M	M	Y	36
Calvert	8th Beach	0	6.76179e+06	2017-07-13	Q22M	M	Y	71
Calvert	8th Beach	0	6.76179e+06	2017-07-13	Q22M	M	Y	33
Calvert	8th Beach	0	6.76179e+06	2017-07-13	Q22M	M	Y	22
Calvert	8th Beach	0	6.76179e+06	2017-07-13	Q22M	M	Y	16
Calvert	8th Beach	0	6.76179e+06	2017-07-13	Q22M	M	Y	77
Calvert	8th Beach	0	6.76179e+06	2017-07-13	Q22M	M	Y	51
Calvert	8th Beach	0	6.76179e+06	2017-07-13	Q22M	M	Y	12
Calvert	8th Beach	0	6.76179e+06	2017-07-13	Q22M	M	Y	29
Calvert	8th Beach	0	6.76179e+06	2017-07-13	Q22M	M	Y	35
Calvert	8th Beach	0	6.76179e+06	2017-07-13	Q22M	M	Y	22
Calvert	8th Beach	0	6.76179e+06	2017-07-13	Q22M	M	Y	15
Calvert	8th Beach	0	6.76179e+06	2017-07-13	Q22M	M	Y	71
Calvert	8th Beach	0	6.76179e+06	2017-07-13	Q22M	M	Y	32
Calvert	8th Beach	0	6.76179e+06	2017-07-13	Q22M	M	Y	31
Calvert	8th Beach	0	6.76179e+06	2017-07-13	Q22M	M	Y	23
Calvert	8th Beach	0	6.76179e+06	2017-07-13	Q22M	M	Y	36
Calvert	8th Beach	0	6.76179e+06	2017-07-13	Q22M	M	Y	62
Calvert	8th Beach	0	6.76179e+06	2017-07-13	Q22M	M	Y	14
Calvert	8th Beach	0	6.76179e+06	2017-07-13	Q22M	M	Y	41
Calvert	8th Beach	0	6.76179e+06	2017-07-13	Q22M	M	Y	15
Calvert	8th Beach	0	6.76179e+06	2017-07-13	Q22M	M	Y	27
Calvert	8th Beach	0	6.76179e+06	2017-07-13	Q22M	M	Y	24
Calvert	8th Beach	0	6.76179e+06	2017-07-13	Q22M	M	Y	10
Calvert	8th Beach	0	6.76179e+06	2017-07-13	Q22M	M	Y	56
Calvert	8th Beach	0	6.76179e+06	2017-07-13	Q22M	M	Y	51
Calvert	8th Beach	0	6.76179e+06	2017-07-13	Q22M	M	Y	26
Calvert	8th Beach	0	6.76179e+06	2017-07-13	Q22M	M	Y	11
Calvert	8th Beach	0	6.76179e+06	2017-07-13	Q22M	M	Y	20
Calvert	8th Beach	0	6.76179e+06	2017-07-13	Q22M	M	Y	25
Calvert	8th Beach	0	6.76179e+06	2017-07-13	Q22M	M	Y	32
Calvert	8th Beach	0	6.76179e+06	2017-07-13	Q22M	M	Y	39
Calvert	8th Beach	0	6.76179e+06	2017-07-13	Q22M	M	Y	13
Calvert	8th Beach	0	6.76179e+06	2017-07-13	Q22M	M	Y	44
Calvert	8th Beach	0	6.76179e+06	2017-07-13	Q22M	M	Y	40
Calvert	8th Beach	0	6.76179e+06	2017-07-13	Q22M	M	Y	21
Calvert	8th Beach	0	6.76179e+06	2017-07-13	Q22M	M	Y	21
Calvert	8th Beach	0	6.76179e+06	2017-07-13	Q22M	M	Y	13
Calvert	8th Beach	0	6.76179e+06	2017-07-13	Q22M	M	Y	10
Calvert	8th Beach	0	6.76179e+06	2017-07-13	Q22M	M	Y	41
Calvert	8th Beach	0	6.76179e+06	2017-07-13	Q22M	M	Y	53
Calvert	8th Beach	0	6.76179e+06	2017-07-13	Q22M	M	Y	40
Calvert	8th Beach	0	6.76179e+06	2017-07-13	Q22M	M	Y	11
Calvert	8th Beach	0	6.76179e+06	2017-07-13	Q22M	M	Y	45
Calvert	8th Beach	0	6.76179e+06	2017-07-13	Q22M	M	Y	46
Calvert	8th Beach	0	6.76179e+06	2017-07-13	Q22M	M	Y	52
Calvert	8th Beach	0	6.76179e+06	2017-07-13	Q22M	M	Y	12
Calvert	8th Beach	0	6.76179e+06	2017-07-13	Q22M	M	Y	54
Calvert	8th Beach	0	6.76179e+06	2017-07-13	Q22M	M	Y	54
Calvert	8th Beach	0	6.76179e+06	2017-07-13	Q22M	M	Y	10
Calvert	8th Beach	0	6.76179e+06	2017-07-13	Q22M	M	Y	34
Calvert	8th Beach	0	6.76179e+06	2017-07-13	Q22M	M	Y	51
Calvert	8th Beach	0	6.76179e+06	2017-07-13	Q22M	M	Y	21
Calvert	8th Beach	0	6.76179e+06	2017-07-13	Q22M	M	Y	11
Calvert	8th Beach	0	6.76179e+06	2017-07-13	Q22M	M	Y	55
Calvert	8th Beach	0	6.76179e+06	2017-07-13	Q22M	M	Y	56
Calvert	8th Beach	0	6.76179e+06	2017-07-13	Q22M	M	Y	16
Calvert	8th Beach	0	6.76179e+06	2017-07-13	Q22M	M	Y	61
Calvert	8th Beach	0	6.76179e+06	2017-07-13	Q22M	M	Y	54
Calvert	8th Beach	0	6.76179e+06	2017-07-13	Q22M	M	Y	74
Calvert	8th Beach	0	6.76179e+06	2017-07-13	Q22M	M	Y	50
Calvert	8th Beach	0	6.76179e+06	2017-07-13	Q22M	M	Y	32
Calvert	8th Beach	0	6.76179e+06	2017-07-13	Q22M	M	Y	20
Calvert	8th Beach	0	6.76179e+06	2017-07-13	Q22M	M	Y	28
Calvert	8th Beach	0	6.76179e+06	2017-07-13	Q22M	M	Y	29
Calvert	8th Beach	0	6.76179e+06	2017-07-13	Q22M	M	Y	25
Calvert	8th Beach	0	6.76179e+06	2017-07-13	Q22M	M	Y	12
Calvert	8th Beach	0	6.76179e+06	2017-07-13	Q22M	M	Y	33
Calvert	8th Beach	0	6.76179e+06	2017-07-13	Q22M	M	Y	32
Calvert	8th Beach	0	6.76179e+06	2017-07-13	Q22M	M	Y	39
Calvert	8th Beach	0	6.76179e+06	2017-07-13	Q22M	M	Y	39
Calvert	8th Beach	0	6.76179e+06	2017-07-13	Q22M	M	Y	28
Calvert	8th Beach	0	6.76179e+06	2017-07-13	Q22M	M	Y	20
Calvert	8th Beach	0	6.76179e+06	2017-07-13	Q22M	M	Y	74
Calvert	8th Beach	0	6.76179e+06	2017-07-13	Q22M	M	Y	22
Calvert	8th Beach	0	6.76179e+06	2017-07-13	Q22M	M	Y	30
Calvert	8th Beach	0	6.76179e+06	2017-07-13	Q22M	M	Y	58
Calvert	8th Beach	0	6.76179e+06	2017-07-13	Q22M	M	Y	24
Calvert	8th Beach	0	6.76179e+06	2017-07-13	Q22M	M	Y	20
Calvert	8th Beach	0	6.76179e+06	2017-07-13	Q22M	M	Y	37
Calvert	8th Beach	0	6.76179e+06	2017-07-13	Q22M	M	Y	28
Calvert	8th Beach	0	6.76179e+06	2017-07-13	Q22M	M	Y	30
Calvert	8th Beach	0	6.76179e+06	2017-07-13	Q22M	M	Y	17
Calvert	8th Beach	0	6.76179e+06	2017-07-13	Q22M	M	Y	18
Calvert	8th Beach	0	6.76179e+06	2017-07-13	Q22M	M	Y	60
Calvert	8th Beach	0	6.76179e+06	2017-07-13	Q22M	M	Y	29
Calvert	8th Beach	0	6.76179e+06	2017-07-13	Q22M	M	Y	35
Calvert	8th Beach	0	6.76179e+06	2017-07-13	Q22M	M	Y	17
Calvert	8th Beach	0	6.76179e+06	2017-07-13	Q22M	M	Y	43
Calvert	8th Beach	0	6.76179e+06	2017-07-13	Q22M	M	Y	11
Calvert	8th Beach	0	6.76179e+06	2017-07-13	Q22M	M	Y	29
Calvert	8th Beach	0	6.76179e+06	2017-07-13	Q22M	M	Y	28
Calvert	8th Beach	0	6.76179e+06	2017-07-13	Q22M	M	Y	40
Calvert	8th Beach	0	6.76179e+06	2017-07-13	Q22M	M	Y	54
Calvert	8th Beach	0	6.76179e+06	2017-07-13	Q22M	M	Y	46
Calvert	8th Beach	0	6.76179e+06	2017-07-13	Q22M	M	Y	46
Calvert	8th Beach	0	6.76179e+06	2017-07-13	Q22M	M	Y	26
Calvert	8th Beach	0	6.76179e+06	2017-07-13	Q22M	M	Y	31
Calvert	8th Beach	0	6.76179e+06	2017-07-13	Q22M	M	Y	30
Calvert	8th Beach	0	6.76179e+06	2017-07-13	Q22M	M	Y	10
Calvert	8th Beach	0	6.76179e+06	2017-07-13	Q22M	M	Y	12
Calvert	8th Beach	0	6.76179e+06	2017-07-13	Q22M	M	Y	16
Calvert	8th Beach	0	6.76179e+06	2017-07-13	Q22M	M	Y	19
Calvert	8th Beach	0	6.76179e+06	2017-07-13	Q22M	M	Y	43
Calvert	8th Beach	0	6.76179e+06	2017-07-13	Q22M	M	Y	18
Calvert	8th Beach	0	6.76179e+06	2017-07-13	Q22M	M	Y	13
Calvert	8th Beach	0	6.76179e+06	2017-07-13	Q22M	M	Y	33
Calvert	8th Beach	0	6.76179e+06	2017-07-13	Q22M	M	Y	16
Calvert	8th Beach	0	6.76179e+06	2017-07-13	Q22M	M	Y	58
Calvert	8th Beach	0	6.76179e+06	2017-07-13	Q22M	M	Y	20
Calvert	8th Beach	0	6.76179e+06	2017-07-13	Q22M	M	Y	40
Calvert	8th Beach	0	6.76179e+06	2017-07-13	Q22M	M	Y	51
Calvert	8th Beach	0	6.76179e+06	2017-07-13	Q22M	M	Y	16
Calvert	8th Beach	0	6.76179e+06	2017-07-13	Q22M	M	Y	68
Calvert	8th Beach	0	6.76179e+06	2017-07-13	Q22M	M	Y	43
Calvert	8th Beach	0	6.76179e+06	2017-07-13	Q22M	M	Y	54
Calvert	8th Beach	0	6.76179e+06	2017-07-13	Q22M	M	Y	67
Calvert	8th Beach	0	6.76179e+06	2017-07-13	Q22M	M	Y	35
Calvert	8th Beach	0	6.76179e+06	2017-07-13	Q22M	M	Y	27
Calvert	8th Beach	0	6.76179e+06	2017-07-13	Q22M	M	Y	43
Calvert	8th Beach	0	6.76179e+06	2017-07-13	Q22M	M	Y	29
Calvert	8th Beach	0	6.76179e+06	2017-07-13	Q22M	M	Y	30
Calvert	8th Beach	0	6.76179e+06	2017-07-13	Q22M	M	Y	26
Calvert	8th Beach	0	6.76179e+06	2017-07-13	Q22M	M	Y	50
Calvert	8th Beach	0	6.76179e+06	2017-07-13	Q22M	M	Y	30
Calvert	8th Beach	0	6.76179e+06	2017-07-13	Q22M	M	Y	20
Calvert	8th Beach	0	6.76179e+06	2017-07-13	Q22M	M	Y	27
Calvert	8th Beach	0	6.76179e+06	2017-07-13	Q22M	M	Y	28
Calvert	8th Beach	0	6.76179e+06	2017-07-13	Q22M	M	Y	42
Calvert	8th Beach	0	6.76179e+06	2017-07-13	Q22M	M	Y	62
Calvert	8th Beach	0	6.76179e+06	2017-07-13	Q22M	M	Y	55
Calvert	8th Beach	0	6.76179e+06	2017-07-13	Q22M	M	Y	49
Calvert	8th Beach	0	6.76179e+06	2017-07-13	Q22M	M	Y	24
Calvert	8th Beach	0	6.76179e+06	2017-07-13	Q22M	M	Y	28
Calvert	8th Beach	0	6.76179e+06	2017-07-13	Q22M	M	Y	46
Calvert	8th Beach	0	6.76179e+06	2017-07-13	Q22M	M	Y	25
Calvert	8th Beach	0	6.76179e+06	2017-07-13	Q22M	M	Y	17
Calvert	8th Beach	0	6.76179e+06	2017-07-13	Q22M	M	Y	53
Calvert	8th Beach	0	6.76179e+06	2017-07-13	Q22M	M	Y	44
Calvert	8th Beach	0	6.76179e+06	2017-07-13	Q22M	M	Y	59
Calvert	8th Beach	0	6.76179e+06	2017-07-13	Q22M	M	Y	72
Calvert	8th Beach	0	6.76179e+06	2017-07-13	Q22M	M	Y	17
Calvert	8th Beach	0	6.76179e+06	2017-07-13	Q22M	M	Y	88
Calvert	8th Beach	0	6.76179e+06	2017-07-13	Q22M	M	Y	24
Calvert	8th Beach	0	6.76179e+06	2017-07-13	Q22M	M	Y	51
Calvert	8th Beach	0	6.76179e+06	2017-07-13	Q22M	M	Y	14
Calvert	8th Beach	0	6.76179e+06	2017-07-13	Q22M	M	Y	35
Calvert	8th Beach	0	6.76179e+06	2017-07-13	Q22M	M	Y	22
Calvert	8th Beach	0	6.76179e+06	2017-07-13	Q22M	M	Y	28
Calvert	8th Beach	0	6.76179e+06	2017-07-13	Q22M	M	Y	41
Calvert	8th Beach	0	6.76179e+06	2017-07-13	Q22M	M	Y	77
Calvert	8th Beach	0	6.76179e+06	2017-07-13	Q22M	M	Y	32
Calvert	8th Beach	0	6.76179e+06	2017-07-13	Q22M	M	Y	30
Calvert	8th Beach	0	6.76179e+06	2017-07-13	Q22M	M	Y	27
Calvert	8th Beach	0	6.76179e+06	2017-07-13	Q22M	M	Y	13
Calvert	8th Beach	0	6.76179e+06	2017-07-13	Q22M	M	Y	60
Calvert	8th Beach	0	6.76179e+06	2017-07-13	Q22M	M	Y	20
Calvert	8th Beach	0	6.76179e+06	2017-07-13	Q22M	M	Y	34
Calvert	8th Beach	0	6.76179e+06	2017-07-13	Q22M	M	Y	14
Calvert	8th Beach	0	6.76179e+06	2017-07-13	Q22M	M	Y	16
Calvert	8th Beach	0	6.76179e+06	2017-07-13	Q22M	M	Y	14
Calvert	8th Beach	0	6.76179e+06	2017-07-13	Q22M	M	Y	43
Calvert	8th Beach	0	6.76179e+06	2017-07-13	Q22M	M	Y	68
Calvert	8th Beach	0	6.76179e+06	2017-07-13	Q22M	M	Y	19
Calvert	8th Beach	0	6.76179e+06	2017-07-13	Q22M	M	Y	27
Calvert	8th Beach	0	6.76179e+06	2017-07-13	Q22M	M	Y	26
Calvert	8th Beach	0	6.76179e+06	2017-07-13	Q22M	M	Y	34
Calvert	8th Beach	0	6.76179e+06	2017-07-13	Q22M	M	Y	22
Calvert	8th Beach	0	6.76179e+06	2017-07-13	Q22M	M	Y	43
Calvert	8th Beach	0	6.76179e+06	2017-07-13	Q22M	M	Y	15
Calvert	8th Beach	0	6.76179e+06	2017-07-13	Q22M	M	Y	37
Calvert	8th Beach	0	6.76179e+06	2017-07-13	Q22M	M	Y	23
Calvert	8th Beach	0	6.76179e+06	2017-07-13	Q22M	M	Y	24
Calvert	8th Beach	0	6.76179e+06	2017-07-13	Q22M	M	Y	45
Calvert	8th Beach	0	6.76179e+06	2017-07-13	Q22M	M	Y	32
Calvert	8th Beach	0	6.76179e+06	2017-07-13	Q22M	M	Y	33
Calvert	8th Beach	0	6.76179e+06	2017-07-13	Q22M	M	Y	29
Calvert	8th Beach	0	6.76179e+06	2017-07-13	Q22M	M	Y	51
Calvert	8th Beach	0	6.76179e+06	2017-07-13	Q22M	M	Y	21
Calvert	8th Beach	0	6.76179e+06	2017-07-13	Q22M	M	Y	26
Calvert	8th Beach	0	6.76179e+06	2017-07-13	Q22M	M	Y	40
Calvert	8th Beach	0	6.76179e+06	2017-07-13	Q22M	M	Y	22
Calvert	8th Beach	0	6.76179e+06	2017-07-13	Q22M	M	Y	24
Calvert	8th Beach	0	6.76179e+06	2017-07-13	Q22M	M	Y	12
Calvert	8th Beach	0	6.76179e+06	2017-07-13	Q22M	M	Y	15
Calvert	8th Beach	0	6.76179e+06	2017-07-13	Q22M	M	Y	52
Calvert	8th Beach	0	6.76179e+06	2017-07-13	Q22M	M	Y	22
Calvert	8th Beach	0	6.76179e+06	2017-07-13	Q22M	M	Y	21
Calvert	8th Beach	0	6.76179e+06	2017-07-13	Q22M	M	Y	35
Calvert	8th Beach	0	6.76179e+06	2017-07-13	Q22M	M	Y	22
Calvert	8th Beach	0	6.76179e+06	2017-07-13	Q22M	M	Y	24
Calvert	8th Beach	0	6.76179e+06	2017-07-13	Q22M	M	Y	20
Calvert	8th Beach	0	6.76179e+06	2017-07-13	Q22M	M	Y	65
Calvert	8th Beach	0	6.76179e+06	2017-07-13	Q22M	M	Y	29
Calvert	8th Beach	0	6.76179e+06	2017-07-13	Q22M	M	Y	42
Calvert	8th Beach	0	6.76179e+06	2017-07-13	Q22M	M	Y	20
Calvert	8th Beach	0	6.76179e+06	2017-07-13	Q22M	M	Y	40
Calvert	8th Beach	0	6.76179e+06	2017-07-13	Q22M	M	Y	35
Calvert	8th Beach	0	6.76179e+06	2017-07-13	Q22M	M	Y	11
Calvert	8th Beach	0	6.76179e+06	2017-07-13	Q22M	M	Y	17
Calvert	8th Beach	0	6.76179e+06	2017-07-13	Q22M	M	Y	29
Calvert	8th Beach	0	6.76179e+06	2017-07-13	Q22M	M	Y	10
Calvert	8th Beach	0	6.76179e+06	2017-07-13	Q22M	M	Y	42
Calvert	8th Beach	0	6.76179e+06	2017-07-13	Q28L	L	N	145
Calvert	8th Beach	0	6.76179e+06	2017-07-13	Q28L	L	N	125
Calvert	8th Beach	0	6.76179e+06	2017-07-13	Q28L	L	N	50
Calvert	8th Beach	0	6.76179e+06	2017-07-13	Q28L	L	N	60
Calvert	8th Beach	0	6.76179e+06	2017-07-13	Q28L	L	N	15
Calvert	8th Beach	0	6.76179e+06	2017-07-13	Q28L	L	N	36
Calvert	8th Beach	0	6.76179e+06	2017-07-13	Q28L	L	N	23
Calvert	8th Beach	0	6.76179e+06	2017-07-13	Q28L	L	N	16
Calvert	8th Beach	0	6.76179e+06	2017-07-13	Q28L	L	N	26
Calvert	8th Beach	0	6.76179e+06	2017-07-13	Q28L	L	N	21
Calvert	8th Beach	0	6.76179e+06	2017-07-13	Q28L	L	N	51
Calvert	8th Beach	0	6.76179e+06	2017-07-13	Q28L	L	N	13
Calvert	8th Beach	0	6.76179e+06	2017-07-13	Q28L	L	N	20
Calvert	8th Beach	0	6.76179e+06	2017-07-13	Q28L	L	N	11
Calvert	8th Beach	0	6.76179e+06	2017-07-13	Q28L	L	N	13
Calvert	8th Beach	0	6.76179e+06	2017-07-13	Q28L	L	N	65
Calvert	8th Beach	0	6.76179e+06	2017-07-13	Q28L	L	N	10
Calvert	8th Beach	0	6.76179e+06	2017-07-13	Q28L	L	N	28
Calvert	8th Beach	0	6.76179e+06	2017-07-13	Q28L	L	N	138
Calvert	8th Beach	0	6.76179e+06	2017-07-13	Q28L	L	N	11
Calvert	8th Beach	0	6.76179e+06	2017-07-13	Q28L	L	N	10
Calvert	8th Beach	0	6.76179e+06	2017-07-13	Q28L	L	N	20
Calvert	8th Beach	0	6.76179e+06	2017-07-13	Q28L	L	N	12
Calvert	8th Beach	0	6.76179e+06	2017-07-13	Q28L	L	N	40
Calvert	8th Beach	0	6.76179e+06	2017-07-13	Q28L	L	N	56
Calvert	8th Beach	0	6.76179e+06	2017-07-13	Q28L	L	N	48
Calvert	8th Beach	0	6.76179e+06	2017-07-13	Q28L	L	N	32
Calvert	8th Beach	0	6.76179e+06	2017-07-13	Q28L	L	N	11
Calvert	8th Beach	0	6.76179e+06	2017-07-13	Q28L	L	N	25
Calvert	8th Beach	0	6.76179e+06	2017-07-13	Q28L	L	N	48
Calvert	8th Beach	0	6.76179e+06	2017-07-13	Q28L	L	N	39
Calvert	8th Beach	0	6.76179e+06	2017-07-13	Q28L	L	N	82
Calvert	8th Beach	0	6.76179e+06	2017-07-13	Q28L	L	N	101
Calvert	8th Beach	0	6.76179e+06	2017-07-13	Q28L	L	N	140
Calvert	8th Beach	0	6.76179e+06	2017-07-13	Q28L	L	N	60
Calvert	8th Beach	0	6.76179e+06	2017-07-13	Q28L	L	N	60
Calvert	8th Beach	0	6.76179e+06	2017-07-13	Q28L	L	N	26
Calvert	8th Beach	0	6.76179e+06	2017-07-13	Q28L	L	N	30
Calvert	8th Beach	0	6.76179e+06	2017-07-13	Q28L	L	N	56
Calvert	8th Beach	0	6.76179e+06	2017-07-13	Q28L	L	N	121
Calvert	8th Beach	0	6.76179e+06	2017-07-13	Q28L	L	N	121
Calvert	8th Beach	0	6.76179e+06	2017-07-13	Q28L	L	N	16
Calvert	8th Beach	0	6.76179e+06	2017-07-13	Q28L	L	N	40
Calvert	8th Beach	0	6.76179e+06	2017-07-13	Q28L	L	N	43
Calvert	8th Beach	0	6.76179e+06	2017-07-13	Q28L	L	N	39
Calvert	8th Beach	0	6.76179e+06	2017-07-13	Q28L	L	N	20
Calvert	8th Beach	0	6.76179e+06	2017-07-13	Q28L	L	N	27
Calvert	8th Beach	0	6.76179e+06	2017-07-13	Q28L	L	N	140
Calvert	8th Beach	0	6.76179e+06	2017-07-13	Q28L	L	N	140
Calvert	8th Beach	0	6.76179e+06	2017-07-13	Q28L	L	N	20
Calvert	8th Beach	0	6.76179e+06	2017-07-13	Q28L	L	N	124
Calvert	8th Beach	0	6.76179e+06	2017-07-13	Q28L	L	N	20
Calvert	8th Beach	0	6.76179e+06	2017-07-13	Q28L	L	N	16
Calvert	8th Beach	0	6.76179e+06	2017-07-13	Q28L	L	N	44
Calvert	8th Beach	0	6.76179e+06	2017-07-13	Q28L	L	N	51
Calvert	8th Beach	0	6.76179e+06	2017-07-13	Q28L	L	N	54
Calvert	8th Beach	0	6.76179e+06	2017-07-13	Q28L	L	N	41
Calvert	8th Beach	0	6.76179e+06	2017-07-13	Q28L	L	N	79
Calvert	8th Beach	0	6.76179e+06	2017-07-13	Q28L	L	N	15
Calvert	8th Beach	0	6.76179e+06	2017-07-13	Q28L	L	N	56
Calvert	8th Beach	0	6.76179e+06	2017-07-13	Q28L	L	N	14
Calvert	8th Beach	0	6.76179e+06	2017-07-13	Q28L	L	N	36
Calvert	8th Beach	0	6.76179e+06	2017-07-13	Q28L	L	N	65
Calvert	8th Beach	0	6.76179e+06	2017-07-13	Q28L	L	N	22
Calvert	8th Beach	0	6.76179e+06	2017-07-13	Q28L	L	N	38
Calvert	8th Beach	0	6.76179e+06	2017-07-13	Q28L	L	N	38
Calvert	8th Beach	0	6.76179e+06	2017-07-13	Q28L	L	N	36
Calvert	8th Beach	0	6.76179e+06	2017-07-13	Q28L	L	N	32
Calvert	8th Beach	0	6.76179e+06	2017-07-13	Q28L	L	N	16
Calvert	8th Beach	0	6.76179e+06	2017-07-13	Q28L	L	N	13
Calvert	8th Beach	0	6.76179e+06	2017-07-13	Q28L	L	N	13
Calvert	8th Beach	0	6.76179e+06	2017-07-13	Q28L	L	N	11
Calvert	8th Beach	0	6.76179e+06	2017-07-13	Q28L	L	N	13
Calvert	8th Beach	0	6.76179e+06	2017-07-13	Q28L	L	N	12
Calvert	8th Beach	0	6.76179e+06	2017-07-13	Q28L	L	N	29
Calvert	8th Beach	0	6.76179e+06	2017-07-13	Q28L	L	N	56
Calvert	8th Beach	0	6.76179e+06	2017-07-13	Q28L	L	N	140
Calvert	8th Beach	0	6.76179e+06	2017-07-13	Q28L	L	N	26
Calvert	8th Beach	0	6.76179e+06	2017-07-13	Q28L	L	N	54
Calvert	8th Beach	0	6.76179e+06	2017-07-13	Q28L	L	N	46
Calvert	8th Beach	0	6.76179e+06	2017-07-13	Q28L	L	N	104
Calvert	8th Beach	0	6.76179e+06	2017-07-13	Q28L	L	N	136
Calvert	8th Beach	0	6.76179e+06	2017-07-13	Q28L	L	N	31
Calvert	8th Beach	0	6.76179e+06	2017-07-13	Q28L	L	N	57
Calvert	8th Beach	0	6.76179e+06	2017-07-13	Q28L	L	N	14
Calvert	8th Beach	0	6.76179e+06	2017-07-13	Q28L	L	N	16
Calvert	8th Beach	0	6.76179e+06	2017-07-13	Q28L	L	N	12
Calvert	8th Beach	0	6.76179e+06	2017-07-13	Q28L	L	N	20
Calvert	8th Beach	0	6.76179e+06	2017-07-13	Q28L	L	N	41
Calvert	8th Beach	0	6.76179e+06	2017-07-13	Q28L	L	N	75
Calvert	8th Beach	0	6.76179e+06	2017-07-13	Q28L	L	N	10
Calvert	8th Beach	0	6.76179e+06	2017-07-13	Q28L	L	N	31
Calvert	8th Beach	0	6.76179e+06	2017-07-13	Q28L	L	N	48
Calvert	8th Beach	0	6.76179e+06	2017-07-13	Q28L	L	N	85
Calvert	8th Beach	0	6.76179e+06	2017-07-13	Q28L	L	N	16
Calvert	8th Beach	0	6.76179e+06	2017-07-13	Q28L	L	N	80
Calvert	8th Beach	0	6.76179e+06	2017-07-13	Q28L	L	N	91
Calvert	8th Beach	0	6.76179e+06	2017-07-13	Q28L	L	N	10
Calvert	8th Beach	0	6.76179e+06	2017-07-13	Q28L	L	N	84
Calvert	8th Beach	0	6.76179e+06	2017-07-13	Q28L	L	N	105
Calvert	8th Beach	0	6.76179e+06	2017-07-13	Q28L	L	N	68
Calvert	8th Beach	0	6.76179e+06	2017-07-13	Q28L	L	N	91
Calvert	8th Beach	0	6.76179e+06	2017-07-13	Q28L	L	N	40
Calvert	8th Beach	0	6.76179e+06	2017-07-13	Q28L	L	N	46
Calvert	8th Beach	0	6.76179e+06	2017-07-13	Q28L	L	N	58
Calvert	8th Beach	0	6.76179e+06	2017-07-13	Q28L	L	N	71
Calvert	8th Beach	0	6.76179e+06	2017-07-13	Q28L	L	N	41
Calvert	8th Beach	0	6.76179e+06	2017-07-13	Q28L	L	N	35
Calvert	8th Beach	0	6.76179e+06	2017-07-13	Q28L	L	N	49
Calvert	8th Beach	0	6.76179e+06	2017-07-13	Q28L	L	N	15
Calvert	8th Beach	0	6.76179e+06	2017-07-13	Q28L	L	N	21
Calvert	8th Beach	0	6.76179e+06	2017-07-13	Q28L	L	N	49
Calvert	8th Beach	0	6.76179e+06	2017-07-13	Q28L	L	N	46
Calvert	8th Beach	0	6.76179e+06	2017-07-13	Q28L	L	N	94
Calvert	8th Beach	0	6.76179e+06	2017-07-13	Q28L	L	N	40
Calvert	8th Beach	0	6.76179e+06	2017-07-13	Q28L	L	N	39
Calvert	8th Beach	0	6.76179e+06	2017-07-13	Q28L	L	N	20
Calvert	8th Beach	0	6.76179e+06	2017-07-13	Q28L	L	N	29
Calvert	8th Beach	0	6.76179e+06	2017-07-13	Q28L	L	N	19
Calvert	8th Beach	0	6.76179e+06	2017-07-13	Q28L	L	N	28
Calvert	8th Beach	0	6.76179e+06	2017-07-13	Q28L	L	N	15
Calvert	8th Beach	0	6.76179e+06	2017-07-13	Q28L	L	N	115
Calvert	8th Beach	0	6.76179e+06	2017-07-13	Q28L	L	N	127
Calvert	8th Beach	0	6.76179e+06	2017-07-13	Q28L	L	N	17
Calvert	8th Beach	0	6.76179e+06	2017-07-13	Q28L	L	N	129
Calvert	8th Beach	0	6.76179e+06	2017-07-13	Q28L	L	N	114
Calvert	8th Beach	0	6.76179e+06	2017-07-13	Q28L	L	N	107
Calvert	8th Beach	0	6.76179e+06	2017-07-13	Q28L	L	N	11
Calvert	8th Beach	0	6.76179e+06	2017-07-13	Q28L	L	N	134
Calvert	8th Beach	0	6.76179e+06	2017-07-13	Q28L	L	N	126
Calvert	8th Beach	0	6.76179e+06	2017-07-13	Q28L	L	N	31
Calvert	8th Beach	0	6.76179e+06	2017-07-13	Q28L	L	N	78
Calvert	8th Beach	0	6.76179e+06	2017-07-13	Q28L	L	N	93
Calvert	8th Beach	0	6.76179e+06	2017-07-13	Q28L	L	N	23
Calvert	8th Beach	0	6.76179e+06	2017-07-13	Q28L	L	N	15
Calvert	8th Beach	0	6.76179e+06	2017-07-13	Q28L	L	N	148
Calvert	8th Beach	0	6.76179e+06	2017-07-13	Q28L	L	N	114
Calvert	8th Beach	0	6.76179e+06	2017-07-13	Q28L	L	N	62
Calvert	8th Beach	0	6.76179e+06	2017-07-13	Q28L	L	N	51
Calvert	8th Beach	0	6.76179e+06	2017-07-13	Q28L	L	N	44
Calvert	8th Beach	0	6.76179e+06	2017-07-13	Q28L	L	N	31
Calvert	8th Beach	0	6.76179e+06	2017-07-13	Q28L	L	N	93
Calvert	8th Beach	0	6.76179e+06	2017-07-13	Q28L	L	N	102
Calvert	8th Beach	0	6.76179e+06	2017-07-13	Q28L	L	N	18
Calvert	8th Beach	0	6.76179e+06	2017-07-13	Q28L	L	N	12
Calvert	8th Beach	0	6.76179e+06	2017-07-13	Q28L	L	N	81
Calvert	8th Beach	0	6.76179e+06	2017-07-13	Q28L	L	N	15
Calvert	8th Beach	0	6.76179e+06	2017-07-13	Q28L	L	N	15
Calvert	8th Beach	0	6.76179e+06	2017-07-13	Q28L	L	N	16
Calvert	8th Beach	0	6.76179e+06	2017-07-13	Q3L	L	N	33
Calvert	8th Beach	0	6.76179e+06	2017-07-13	Q3L	L	N	25
Calvert	8th Beach	0	6.76179e+06	2017-07-13	Q3L	L	N	78
Calvert	8th Beach	0	6.76179e+06	2017-07-13	Q3L	L	N	104
Calvert	8th Beach	0	6.76179e+06	2017-07-13	Q3L	L	N	25
Calvert	8th Beach	0	6.76179e+06	2017-07-13	Q3L	L	N	92
Calvert	8th Beach	0	6.76179e+06	2017-07-13	Q3L	L	N	25
Calvert	8th Beach	0	6.76179e+06	2017-07-13	Q3L	L	N	35
Calvert	8th Beach	0	6.76179e+06	2017-07-13	Q3L	L	N	22
Calvert	8th Beach	0	6.76179e+06	2017-07-13	Q3L	L	N	54
Calvert	8th Beach	0	6.76179e+06	2017-07-13	Q3L	L	N	32
Calvert	8th Beach	0	6.76179e+06	2017-07-13	Q3L	L	N	29
Calvert	8th Beach	0	6.76179e+06	2017-07-13	Q3L	L	N	74
Calvert	8th Beach	0	6.76179e+06	2017-07-13	Q3L	L	N	39
Calvert	8th Beach	0	6.76179e+06	2017-07-13	Q3L	L	N	98
Calvert	8th Beach	0	6.76179e+06	2017-07-13	Q3L	L	N	100
Calvert	8th Beach	0	6.76179e+06	2017-07-13	Q3L	L	N	34
Calvert	8th Beach	0	6.76179e+06	2017-07-13	Q3L	L	N	135
Calvert	8th Beach	0	6.76179e+06	2017-07-13	Q3L	L	N	37
Calvert	8th Beach	0	6.76179e+06	2017-07-13	Q3L	L	N	38
Calvert	8th Beach	0	6.76179e+06	2017-07-13	Q3L	L	N	39
Calvert	8th Beach	0	6.76179e+06	2017-07-13	Q3L	L	N	63
Calvert	8th Beach	0	6.76179e+06	2017-07-13	Q3L	L	N	22
Calvert	8th Beach	0	6.76179e+06	2017-07-13	Q3L	L	N	70
Calvert	8th Beach	0	6.76179e+06	2017-07-13	Q3L	L	N	61
Calvert	8th Beach	0	6.76179e+06	2017-07-13	Q3L	L	N	88
Calvert	8th Beach	0	6.76179e+06	2017-07-13	Q3L	L	N	69
Calvert	8th Beach	0	6.76179e+06	2017-07-13	Q3L	L	N	95
Calvert	8th Beach	0	6.76179e+06	2017-07-13	Q3L	L	N	151
Calvert	8th Beach	0	6.76179e+06	2017-07-13	Q3L	L	N	22
Calvert	8th Beach	0	6.76179e+06	2017-07-13	Q3L	L	N	86
Calvert	8th Beach	0	6.76179e+06	2017-07-13	Q3L	L	N	72
Calvert	8th Beach	0	6.76179e+06	2017-07-13	Q3L	L	N	67
Calvert	8th Beach	0	6.76179e+06	2017-07-13	Q3L	L	N	121
Calvert	8th Beach	0	6.76179e+06	2017-07-13	Q3L	L	N	30
Calvert	8th Beach	0	6.76179e+06	2017-07-13	Q3L	L	N	66
Calvert	8th Beach	0	6.76179e+06	2017-07-13	Q3L	L	N	75
Calvert	8th Beach	0	6.76179e+06	2017-07-13	Q3L	L	N	73
Calvert	8th Beach	0	6.76179e+06	2017-07-13	Q3L	L	N	85
Calvert	8th Beach	0	6.76179e+06	2017-07-13	Q3L	L	N	74
Calvert	8th Beach	0	6.76179e+06	2017-07-13	Q3L	L	N	73
Calvert	8th Beach	0	6.76179e+06	2017-07-13	Q3L	L	N	63
Calvert	8th Beach	0	6.76179e+06	2017-07-13	Q3L	L	N	36
Calvert	8th Beach	0	6.76179e+06	2017-07-13	Q3L	L	N	30
Calvert	8th Beach	0	6.76179e+06	2017-07-13	Q3L	L	N	20
Calvert	8th Beach	0	6.76179e+06	2017-07-13	Q3L	L	N	20
Calvert	8th Beach	0	6.76179e+06	2017-07-13	Q3L	L	N	60
Calvert	8th Beach	0	6.76179e+06	2017-07-13	Q3L	L	N	39
Calvert	8th Beach	0	6.76179e+06	2017-07-13	Q3L	L	N	119
Calvert	8th Beach	0	6.76179e+06	2017-07-13	Q3L	L	N	77
Calvert	8th Beach	0	6.76179e+06	2017-07-13	Q3L	L	N	102
Calvert	8th Beach	0	6.76179e+06	2017-07-13	Q3L	L	N	33
Calvert	8th Beach	0	6.76179e+06	2017-07-13	Q3L	L	N	39
Calvert	8th Beach	0	6.76179e+06	2017-07-13	Q3L	L	N	26
Calvert	8th Beach	0	6.76179e+06	2017-07-13	Q3L	L	N	44
Calvert	8th Beach	0	6.76179e+06	2017-07-13	Q3L	L	N	51
Calvert	8th Beach	0	6.76179e+06	2017-07-13	Q3L	L	N	17
Calvert	8th Beach	0	6.76179e+06	2017-07-13	Q3L	L	N	154
Calvert	8th Beach	0	6.76179e+06	2017-07-13	Q3L	L	N	182
Calvert	8th Beach	0	6.76179e+06	2017-07-13	Q3L	L	N	139
Calvert	8th Beach	0	6.76179e+06	2017-07-13	Q3L	L	N	56
Calvert	8th Beach	0	6.76179e+06	2017-07-13	Q3L	L	N	55
Calvert	8th Beach	0	6.76179e+06	2017-07-13	Q3L	L	N	23
Calvert	8th Beach	0	6.76179e+06	2017-07-13	Q3L	L	N	29
Calvert	8th Beach	0	6.76179e+06	2017-07-13	Q3L	L	N	46
Calvert	8th Beach	0	6.76179e+06	2017-07-13	Q3L	L	N	22
Calvert	8th Beach	0	6.76179e+06	2017-07-13	Q3L	L	N	26
Calvert	8th Beach	0	6.76179e+06	2017-07-13	Q3L	L	N	26
Calvert	8th Beach	0	6.76179e+06	2017-07-13	Q3L	L	N	19
Calvert	8th Beach	0	6.76179e+06	2017-07-13	Q3L	L	N	24
Calvert	8th Beach	0	6.76179e+06	2017-07-13	Q3L	L	N	22
Calvert	8th Beach	0	6.76179e+06	2017-07-13	Q3L	L	N	100
Calvert	8th Beach	0	6.76179e+06	2017-07-13	Q3L	L	N	44
Calvert	8th Beach	0	6.76179e+06	2017-07-13	Q3L	L	N	69
Calvert	8th Beach	0	6.76179e+06	2017-07-13	Q3L	L	N	78
Calvert	8th Beach	0	6.76179e+06	2017-07-13	Q3L	L	N	20
Calvert	8th Beach	0	6.76179e+06	2017-07-13	Q3L	L	N	36
Calvert	8th Beach	0	6.76179e+06	2017-07-13	Q3L	L	N	24
Calvert	8th Beach	0	6.76179e+06	2017-07-13	Q3L	L	N	32
Calvert	8th Beach	0	6.76179e+06	2017-07-13	Q3L	L	N	26
Calvert	8th Beach	0	6.76179e+06	2017-07-13	Q3L	L	N	64
Calvert	8th Beach	0	6.76179e+06	2017-07-13	Q3L	L	N	19
Calvert	8th Beach	0	6.76179e+06	2017-07-13	Q3L	L	N	21
Calvert	8th Beach	0	6.76179e+06	2017-07-13	Q3L	L	N	22
Calvert	8th Beach	0	6.76179e+06	2017-07-13	Q3L	L	N	71
Calvert	8th Beach	0	6.76179e+06	2017-07-13	Q3L	L	N	15
Calvert	8th Beach	0	6.76179e+06	2017-07-13	Q3L	L	N	26
Calvert	8th Beach	0	6.76179e+06	2017-07-13	Q3L	L	N	16
Calvert	8th Beach	0	6.76179e+06	2017-07-13	Q3L	L	N	25
Calvert	8th Beach	0	6.76179e+06	2017-07-13	Q3L	L	N	31
Calvert	8th Beach	0	6.76179e+06	2017-07-13	Q3L	L	N	140
Calvert	8th Beach	0	6.76179e+06	2017-07-13	Q3L	L	N	14
Calvert	8th Beach	0	6.76179e+06	2017-07-13	Q3L	L	N	172
Calvert	8th Beach	0	6.76179e+06	2017-07-13	Q3L	L	N	141
Calvert	8th Beach	0	6.76179e+06	2017-07-13	Q3L	L	N	29
Calvert	8th Beach	0	6.76179e+06	2017-07-13	Q3L	L	N	137
Calvert	8th Beach	0	6.76179e+06	2017-07-13	Q3L	L	N	11
Calvert	8th Beach	0	6.76179e+06	2017-07-13	Q3L	L	N	39
Calvert	8th Beach	0	6.76179e+06	2017-07-13	Q3L	L	N	76
Calvert	8th Beach	0	6.76179e+06	2017-07-13	Q3L	L	N	12
Calvert	8th Beach	0	6.76179e+06	2017-07-13	Q3L	L	N	37
Calvert	8th Beach	0	6.76179e+06	2017-07-13	Q3L	L	N	46
Calvert	8th Beach	0	6.76179e+06	2017-07-13	Q3L	L	N	26
Calvert	8th Beach	0	6.76179e+06	2017-07-13	Q3L	L	N	29
Calvert	8th Beach	0	6.76179e+06	2017-07-13	Q3L	L	N	30
Calvert	8th Beach	0	6.76179e+06	2017-07-13	Q3L	L	N	21
Calvert	8th Beach	0	6.76179e+06	2017-07-13	Q3L	L	N	31
Calvert	8th Beach	0	6.76179e+06	2017-07-13	Q3L	L	N	32
Calvert	8th Beach	0	6.76179e+06	2017-07-13	Q3L	L	N	33
Calvert	8th Beach	0	6.76179e+06	2017-07-13	Q3L	L	N	67
Calvert	8th Beach	0	6.76179e+06	2017-07-13	Q3L	L	N	45
Calvert	8th Beach	0	6.76179e+06	2017-07-13	Q3L	L	N	23
Calvert	8th Beach	0	6.76179e+06	2017-07-13	Q3L	L	N	16
Calvert	8th Beach	0	6.76179e+06	2017-07-13	Q3L	L	N	10
Calvert	8th Beach	0	6.76179e+06	2017-07-13	Q3L	L	N	13
Calvert	8th Beach	0	6.76179e+06	2017-07-13	Q3L	L	N	22
Calvert	8th Beach	0	6.76179e+06	2017-07-13	Q3L	L	N	18
Calvert	8th Beach	0	6.76179e+06	2017-07-13	Q3L	L	N	31
Calvert	8th Beach	0	6.76179e+06	2017-07-13	Q3L	L	N	64
Calvert	8th Beach	0	6.76179e+06	2017-07-13	Q3L	L	N	23
Calvert	8th Beach	0	6.76179e+06	2017-07-13	Q3L	L	N	14
Calvert	8th Beach	0	6.76179e+06	2017-07-13	Q3L	L	N	24
Calvert	8th Beach	0	6.76179e+06	2017-07-13	Q3L	L	N	17
Calvert	8th Beach	0	6.76179e+06	2017-07-13	Q3L	L	N	18
Calvert	8th Beach	0	6.76179e+06	2017-07-13	Q3L	L	N	15
Calvert	8th Beach	0	6.76179e+06	2017-07-13	Q3L	L	N	20
Calvert	8th Beach	0	6.76179e+06	2017-07-13	Q3L	L	N	23
Calvert	8th Beach	0	6.76179e+06	2017-07-13	Q3L	L	N	35
Calvert	8th Beach	0	6.76179e+06	2017-07-13	Q3L	L	N	20
Calvert	8th Beach	0	6.76179e+06	2017-07-13	Q3L	L	N	134
Calvert	8th Beach	0	6.76179e+06	2017-07-13	Q3L	L	N	21
Calvert	8th Beach	0	6.76179e+06	2017-07-13	Q3L	L	N	19
Calvert	8th Beach	0	6.76179e+06	2017-07-13	Q3L	L	N	17
Calvert	8th Beach	0	6.76179e+06	2017-07-13	Q3L	L	N	26
Calvert	8th Beach	0	6.76179e+06	2017-07-13	Q3L	L	N	79
Calvert	8th Beach	0	6.76179e+06	2017-07-13	Q3L	L	N	72
Calvert	8th Beach	0	6.76179e+06	2017-07-13	Q3L	L	N	16
Calvert	8th Beach	0	6.76179e+06	2017-07-13	Q3L	L	N	73
Calvert	2nd Beach	4	15403.7	2017-07-15	Q3L	L	N	98
Calvert	2nd Beach	4	15403.7	2017-07-15	Q3L	L	N	81
Calvert	2nd Beach	4	15403.7	2017-07-15	Q3L	L	N	76
Calvert	2nd Beach	4	15403.7	2017-07-15	Q3L	L	N	29
Calvert	2nd Beach	4	15403.7	2017-07-15	Q3L	L	N	25
Calvert	2nd Beach	4	15403.7	2017-07-15	Q3L	L	N	22
Calvert	2nd Beach	4	15403.7	2017-07-15	Q3L	L	N	13
Calvert	2nd Beach	4	15403.7	2017-07-15	Q3L	L	N	10
Calvert	2nd Beach	4	15403.7	2017-07-15	Q3L	L	N	12
Calvert	2nd Beach	4	15403.7	2017-07-15	Q3L	L	N	15
Calvert	2nd Beach	4	15403.7	2017-07-15	Q3L	L	N	12
Calvert	2nd Beach	4	15403.7	2017-07-15	Q3L	L	N	54
Calvert	2nd Beach	4	15403.7	2017-07-15	Q3L	L	N	45
Calvert	2nd Beach	4	15403.7	2017-07-15	Q3L	L	N	30
Calvert	2nd Beach	4	15403.7	2017-07-15	Q3L	L	N	30
Calvert	2nd Beach	4	15403.7	2017-07-15	Q3L	L	N	28
Calvert	2nd Beach	4	15403.7	2017-07-15	Q3L	L	N	52
Calvert	2nd Beach	4	15403.7	2017-07-15	Q3L	L	N	49
Calvert	2nd Beach	4	15403.7	2017-07-15	Q3L	L	N	21
Calvert	2nd Beach	4	15403.7	2017-07-15	Q3L	L	N	79
Calvert	2nd Beach	4	15403.7	2017-07-15	Q3L	L	N	91
Calvert	2nd Beach	4	15403.7	2017-07-15	Q3L	L	N	89
Calvert	2nd Beach	4	15403.7	2017-07-15	Q3L	L	N	89
Calvert	2nd Beach	4	15403.7	2017-07-15	Q3L	L	N	71
Calvert	2nd Beach	4	15403.7	2017-07-15	Q3L	L	N	17
Calvert	2nd Beach	4	15403.7	2017-07-15	Q3L	L	N	32
Calvert	2nd Beach	4	15403.7	2017-07-15	Q3L	L	N	40
Calvert	2nd Beach	4	15403.7	2017-07-15	Q3L	L	N	18
Calvert	2nd Beach	4	15403.7	2017-07-15	Q3L	L	N	39
Calvert	2nd Beach	4	15403.7	2017-07-15	Q3L	L	N	30
Calvert	2nd Beach	4	15403.7	2017-07-15	Q3L	L	N	39
Calvert	2nd Beach	4	15403.7	2017-07-15	Q3L	L	N	17
Calvert	2nd Beach	4	15403.7	2017-07-15	Q3L	L	N	13
Calvert	2nd Beach	4	15403.7	2017-07-15	Q3L	L	N	13
Calvert	2nd Beach	4	15403.7	2017-07-15	Q3L	L	N	10
Calvert	2nd Beach	4	15403.7	2017-07-15	Q3L	L	N	14
Calvert	2nd Beach	4	15403.7	2017-07-15	Q3L	L	N	10
Calvert	2nd Beach	4	15403.7	2017-07-15	Q3L	L	N	90
Calvert	2nd Beach	4	15403.7	2017-07-15	Q3L	L	N	50
Calvert	2nd Beach	4	15403.7	2017-07-15	Q3L	L	N	34
Calvert	2nd Beach	4	15403.7	2017-07-15	Q3L	L	N	39
Calvert	2nd Beach	4	15403.7	2017-07-15	Q3L	L	N	26
Calvert	2nd Beach	4	15403.7	2017-07-15	Q3L	L	N	22
Calvert	2nd Beach	4	15403.7	2017-07-15	Q3L	L	N	20
Calvert	2nd Beach	4	15403.7	2017-07-15	Q3L	L	N	13
Calvert	2nd Beach	4	15403.7	2017-07-15	Q3L	L	N	114
Calvert	2nd Beach	4	15403.7	2017-07-15	Q3L	L	N	58
Calvert	2nd Beach	4	15403.7	2017-07-15	Q3L	L	N	40
Calvert	2nd Beach	4	15403.7	2017-07-15	Q3L	L	N	28
Calvert	2nd Beach	4	15403.7	2017-07-15	Q3L	L	N	43
Calvert	2nd Beach	4	15403.7	2017-07-15	Q3L	L	N	77
Calvert	2nd Beach	4	15403.7	2017-07-15	Q3L	L	N	34
Calvert	2nd Beach	4	15403.7	2017-07-15	Q3L	L	N	29
Calvert	2nd Beach	4	15403.7	2017-07-15	Q3L	L	N	16
Calvert	2nd Beach	4	15403.7	2017-07-15	Q3L	L	N	53
Calvert	2nd Beach	4	15403.7	2017-07-15	Q3L	L	N	25
Calvert	2nd Beach	4	15403.7	2017-07-15	Q3L	L	N	11
Calvert	2nd Beach	4	15403.7	2017-07-15	Q3L	L	N	91
Calvert	2nd Beach	4	15403.7	2017-07-15	Q3L	L	N	18
Calvert	2nd Beach	4	15403.7	2017-07-15	Q3L	L	N	80
Calvert	2nd Beach	4	15403.7	2017-07-15	Q3L	L	N	21
Calvert	2nd Beach	4	15403.7	2017-07-15	Q3L	L	N	11
Calvert	2nd Beach	4	15403.7	2017-07-15	Q3L	L	N	24
Calvert	2nd Beach	4	15403.7	2017-07-15	Q3L	L	N	52
Calvert	2nd Beach	4	15403.7	2017-07-15	Q3L	L	N	41
Calvert	2nd Beach	4	15403.7	2017-07-15	Q3L	L	N	41
Calvert	2nd Beach	4	15403.7	2017-07-15	Q3L	L	N	72
Calvert	2nd Beach	4	15403.7	2017-07-15	Q3L	L	N	28
Calvert	2nd Beach	4	15403.7	2017-07-15	Q3L	L	N	21
Calvert	2nd Beach	4	15403.7	2017-07-15	Q3L	L	N	24
Calvert	2nd Beach	4	15403.7	2017-07-15	Q3L	L	N	105
Calvert	2nd Beach	4	15403.7	2017-07-15	Q3L	L	N	15
Calvert	2nd Beach	4	15403.7	2017-07-15	Q3L	L	N	58
Calvert	2nd Beach	4	15403.7	2017-07-15	Q3L	L	N	32
Calvert	2nd Beach	4	15403.7	2017-07-15	Q3L	L	N	10
Calvert	2nd Beach	4	15403.7	2017-07-15	Q3L	L	N	47
Calvert	2nd Beach	4	15403.7	2017-07-15	Q3L	L	N	29
Calvert	2nd Beach	4	15403.7	2017-07-15	Q3L	L	N	22
Calvert	2nd Beach	4	15403.7	2017-07-15	Q3L	L	N	96
Calvert	2nd Beach	4	15403.7	2017-07-15	Q3L	L	N	87
Calvert	2nd Beach	4	15403.7	2017-07-15	Q3L	L	N	39
Calvert	2nd Beach	4	15403.7	2017-07-15	Q3L	L	N	28
Calvert	2nd Beach	4	15403.7	2017-07-15	Q3L	L	N	41
Calvert	2nd Beach	4	15403.7	2017-07-15	Q3L	L	N	34
Calvert	2nd Beach	4	15403.7	2017-07-15	Q3L	L	N	11
Calvert	2nd Beach	4	15403.7	2017-07-15	Q3L	L	N	21
Calvert	2nd Beach	4	15403.7	2017-07-15	Q3L	L	N	15
Calvert	2nd Beach	4	15403.7	2017-07-15	Q3L	L	N	20
Calvert	2nd Beach	4	15403.7	2017-07-15	Q3L	L	N	10
Calvert	2nd Beach	4	15403.7	2017-07-15	Q3L	L	N	13
Calvert	2nd Beach	4	15403.7	2017-07-15	Q3L	L	N	100
Calvert	2nd Beach	4	15403.7	2017-07-15	Q3L	L	N	42
Calvert	2nd Beach	4	15403.7	2017-07-15	Q3L	L	N	31
Calvert	2nd Beach	4	15403.7	2017-07-15	Q3L	L	N	50
Calvert	2nd Beach	4	15403.7	2017-07-15	Q3L	L	N	71
Calvert	2nd Beach	4	15403.7	2017-07-15	Q3L	L	N	49
Calvert	2nd Beach	4	15403.7	2017-07-15	Q3L	L	N	97
Calvert	2nd Beach	4	15403.7	2017-07-15	Q3L	L	N	21
Calvert	2nd Beach	4	15403.7	2017-07-15	Q3L	L	N	100
Calvert	2nd Beach	4	15403.7	2017-07-15	Q3L	L	N	65
Calvert	2nd Beach	4	15403.7	2017-07-15	Q3L	L	N	85
Calvert	2nd Beach	4	15403.7	2017-07-15	Q3L	L	N	44
Calvert	2nd Beach	4	15403.7	2017-07-15	Q3L	L	N	34
Calvert	2nd Beach	4	15403.7	2017-07-15	Q3L	L	N	54
Calvert	2nd Beach	4	15403.7	2017-07-15	Q3L	L	N	56
Calvert	2nd Beach	4	15403.7	2017-07-15	Q3L	L	N	52
Calvert	2nd Beach	4	15403.7	2017-07-15	Q3L	L	N	31
Calvert	2nd Beach	4	15403.7	2017-07-15	Q3L	L	N	40
Calvert	2nd Beach	4	15403.7	2017-07-15	Q3L	L	N	24
Calvert	2nd Beach	4	15403.7	2017-07-15	Q3L	L	N	94
Calvert	2nd Beach	4	15403.7	2017-07-15	Q3L	L	N	14
Calvert	2nd Beach	4	15403.7	2017-07-15	Q3L	L	N	43
Calvert	2nd Beach	4	15403.7	2017-07-15	Q3L	L	N	13
Calvert	2nd Beach	4	15403.7	2017-07-15	Q3L	L	N	11
Calvert	2nd Beach	4	15403.7	2017-07-15	Q3L	L	N	31
Calvert	2nd Beach	4	15403.7	2017-07-15	Q3L	L	N	30
Calvert	2nd Beach	4	15403.7	2017-07-15	Q3L	L	N	29
Calvert	2nd Beach	4	15403.7	2017-07-15	Q3L	L	N	32
Calvert	2nd Beach	4	15403.7	2017-07-15	Q3L	L	N	45
Calvert	2nd Beach	4	15403.7	2017-07-15	Q3L	L	N	30
Calvert	2nd Beach	4	15403.7	2017-07-15	Q3L	L	N	24
Calvert	2nd Beach	4	15403.7	2017-07-15	Q3L	L	N	16
Calvert	2nd Beach	4	15403.7	2017-07-15	Q3L	L	N	25
Calvert	2nd Beach	4	15403.7	2017-07-15	Q3L	L	N	26
Calvert	2nd Beach	4	15403.7	2017-07-15	Q3L	L	N	43
Calvert	2nd Beach	4	15403.7	2017-07-15	Q3L	L	N	21
Calvert	2nd Beach	4	15403.7	2017-07-15	Q3L	L	N	27
Calvert	2nd Beach	4	15403.7	2017-07-15	Q3L	L	N	39
Calvert	2nd Beach	4	15403.7	2017-07-15	Q3L	L	N	26
Calvert	2nd Beach	4	15403.7	2017-07-15	Q3L	L	N	28
Calvert	2nd Beach	4	15403.7	2017-07-15	Q3L	L	N	31
Calvert	2nd Beach	4	15403.7	2017-07-15	Q3L	L	N	26
Calvert	2nd Beach	4	15403.7	2017-07-15	Q3L	L	N	19
Calvert	2nd Beach	4	15403.7	2017-07-15	Q3L	L	N	13
Calvert	2nd Beach	4	15403.7	2017-07-15	Q3L	L	N	16
Calvert	2nd Beach	4	15403.7	2017-07-15	Q3L	L	N	13
Calvert	2nd Beach	4	15403.7	2017-07-15	Q3L	L	N	22
Calvert	2nd Beach	4	15403.7	2017-07-15	Q3L	L	N	17
Calvert	2nd Beach	4	15403.7	2017-07-15	Q3L	L	N	13
Calvert	2nd Beach	4	15403.7	2017-07-15	Q3L	L	N	15
Calvert	2nd Beach	4	15403.7	2017-07-15	Q3L	L	N	15
Calvert	2nd Beach	4	15403.7	2017-07-15	Q3L	L	N	14
Calvert	2nd Beach	4	15403.7	2017-07-15	Q3L	L	N	12
Calvert	2nd Beach	4	15403.7	2017-07-15	Q3L	L	N	11
Calvert	2nd Beach	4	15403.7	2017-07-15	Q3L	L	N	14
Calvert	2nd Beach	4	15403.7	2017-07-15	Q3L	L	N	10
Calvert	2nd Beach	4	15403.7	2017-07-15	Q3L	L	N	16
Calvert	2nd Beach	4	15403.7	2017-07-15	Q3L	L	N	12
Calvert	2nd Beach	4	15403.7	2017-07-15	Q3L	L	N	59
Calvert	7th Beach	0	5.30519e+06	2017-07-13	Q9M	M	N	53
Calvert	7th Beach	0	5.30519e+06	2017-07-13	Q9M	M	N	56
Calvert	7th Beach	0	5.30519e+06	2017-07-13	Q9M	M	N	52
Calvert	7th Beach	0	5.30519e+06	2017-07-13	Q9M	M	N	49
Calvert	7th Beach	0	5.30519e+06	2017-07-13	Q9M	M	N	66
Calvert	7th Beach	0	5.30519e+06	2017-07-13	Q9M	M	N	34
Calvert	7th Beach	0	5.30519e+06	2017-07-13	Q9M	M	N	40
Calvert	7th Beach	0	5.30519e+06	2017-07-13	Q9M	M	N	25
Calvert	7th Beach	0	5.30519e+06	2017-07-13	Q9M	M	N	66
Calvert	7th Beach	0	5.30519e+06	2017-07-13	Q9M	M	N	15
Calvert	7th Beach	0	5.30519e+06	2017-07-13	Q9M	M	N	51
Calvert	7th Beach	0	5.30519e+06	2017-07-13	Q9M	M	N	47
Calvert	7th Beach	0	5.30519e+06	2017-07-13	Q9M	M	N	46
Calvert	7th Beach	0	5.30519e+06	2017-07-13	Q9M	M	N	22
Calvert	7th Beach	0	5.30519e+06	2017-07-13	Q9M	M	N	48
Calvert	7th Beach	0	5.30519e+06	2017-07-13	Q9M	M	N	65
Calvert	7th Beach	0	5.30519e+06	2017-07-13	Q9M	M	N	54
Calvert	7th Beach	0	5.30519e+06	2017-07-13	Q9M	M	N	48
Calvert	7th Beach	0	5.30519e+06	2017-07-13	Q9M	M	N	47
Calvert	7th Beach	0	5.30519e+06	2017-07-13	Q9M	M	N	64
Calvert	7th Beach	0	5.30519e+06	2017-07-13	Q9M	M	N	64
Calvert	7th Beach	0	5.30519e+06	2017-07-13	Q9M	M	N	60
Calvert	7th Beach	0	5.30519e+06	2017-07-13	Q9M	M	N	75
Calvert	7th Beach	0	5.30519e+06	2017-07-13	Q9M	M	N	41
Calvert	7th Beach	0	5.30519e+06	2017-07-13	Q9M	M	N	50
Calvert	7th Beach	0	5.30519e+06	2017-07-13	Q9M	M	N	18
Calvert	7th Beach	0	5.30519e+06	2017-07-13	Q9M	M	N	53
Calvert	7th Beach	0	5.30519e+06	2017-07-13	Q9M	M	N	40
Calvert	7th Beach	0	5.30519e+06	2017-07-13	Q9M	M	N	54
Calvert	7th Beach	0	5.30519e+06	2017-07-13	Q9M	M	N	65
Calvert	7th Beach	0	5.30519e+06	2017-07-13	Q9M	M	N	48
Calvert	7th Beach	0	5.30519e+06	2017-07-13	Q9M	M	N	24
Calvert	7th Beach	0	5.30519e+06	2017-07-13	Q9M	M	N	41
Calvert	7th Beach	0	5.30519e+06	2017-07-13	Q9M	M	N	23
Calvert	7th Beach	0	5.30519e+06	2017-07-13	Q9M	M	N	55
Calvert	7th Beach	0	5.30519e+06	2017-07-13	Q9M	M	N	59
Calvert	7th Beach	0	5.30519e+06	2017-07-13	Q9M	M	N	64
Calvert	7th Beach	0	5.30519e+06	2017-07-13	Q9M	M	N	49
Calvert	7th Beach	0	5.30519e+06	2017-07-13	Q9M	M	N	41
Calvert	7th Beach	0	5.30519e+06	2017-07-13	Q9M	M	N	58
Calvert	7th Beach	0	5.30519e+06	2017-07-13	Q9M	M	N	62
Calvert	7th Beach	0	5.30519e+06	2017-07-13	Q9M	M	N	55
Calvert	7th Beach	0	5.30519e+06	2017-07-13	Q9M	M	N	65
Calvert	7th Beach	0	5.30519e+06	2017-07-13	Q9M	M	N	55
Calvert	7th Beach	0	5.30519e+06	2017-07-13	Q9M	M	N	54
Calvert	7th Beach	0	5.30519e+06	2017-07-13	Q9M	M	N	47
Calvert	7th Beach	0	5.30519e+06	2017-07-13	Q9M	M	N	52
Calvert	7th Beach	0	5.30519e+06	2017-07-13	Q9M	M	N	62
Calvert	7th Beach	0	5.30519e+06	2017-07-13	Q9M	M	N	68
Calvert	7th Beach	0	5.30519e+06	2017-07-13	Q9M	M	N	58
Calvert	7th Beach	0	5.30519e+06	2017-07-13	Q9M	M	N	49
Calvert	7th Beach	0	5.30519e+06	2017-07-13	Q9M	M	N	46
Calvert	7th Beach	0	5.30519e+06	2017-07-13	Q9M	M	N	69
Calvert	7th Beach	0	5.30519e+06	2017-07-13	Q9M	M	N	58
Calvert	7th Beach	0	5.30519e+06	2017-07-13	Q9M	M	N	49
Calvert	7th Beach	0	5.30519e+06	2017-07-13	Q9M	M	N	62
Calvert	7th Beach	0	5.30519e+06	2017-07-13	Q9M	M	N	34
Calvert	7th Beach	0	5.30519e+06	2017-07-13	Q9M	M	N	35
Calvert	7th Beach	0	5.30519e+06	2017-07-13	Q9M	M	N	49
Calvert	7th Beach	0	5.30519e+06	2017-07-13	Q9M	M	N	51
Calvert	7th Beach	0	5.30519e+06	2017-07-13	Q9M	M	N	74
Calvert	7th Beach	0	5.30519e+06	2017-07-13	Q9M	M	N	47
Calvert	7th Beach	0	5.30519e+06	2017-07-13	Q9M	M	N	49
Calvert	7th Beach	0	5.30519e+06	2017-07-13	Q9M	M	N	41
Calvert	7th Beach	0	5.30519e+06	2017-07-13	Q9M	M	N	56
Calvert	7th Beach	0	5.30519e+06	2017-07-13	Q9M	M	N	53
Calvert	7th Beach	0	5.30519e+06	2017-07-13	Q9M	M	N	48
Calvert	7th Beach	0	5.30519e+06	2017-07-13	Q9M	M	N	60
Calvert	7th Beach	0	5.30519e+06	2017-07-13	Q9M	M	N	29
Calvert	7th Beach	0	5.30519e+06	2017-07-13	Q9M	M	N	24
Calvert	7th Beach	0	5.30519e+06	2017-07-13	Q9M	M	N	54
Calvert	7th Beach	0	5.30519e+06	2017-07-13	Q9M	M	N	31
Calvert	7th Beach	0	5.30519e+06	2017-07-13	Q9M	M	N	63
Calvert	7th Beach	0	5.30519e+06	2017-07-13	Q9M	M	N	53
Calvert	7th Beach	0	5.30519e+06	2017-07-13	Q9M	M	N	38
Calvert	7th Beach	0	5.30519e+06	2017-07-13	Q9M	M	N	54
Calvert	7th Beach	0	5.30519e+06	2017-07-13	Q9M	M	N	52
Calvert	7th Beach	0	5.30519e+06	2017-07-13	Q9M	M	N	46
Calvert	7th Beach	0	5.30519e+06	2017-07-13	Q9M	M	N	35
Calvert	7th Beach	0	5.30519e+06	2017-07-13	Q9M	M	N	38
Calvert	7th Beach	0	5.30519e+06	2017-07-13	Q9M	M	N	38
Calvert	7th Beach	0	5.30519e+06	2017-07-13	Q9M	M	N	34
Calvert	7th Beach	0	5.30519e+06	2017-07-13	Q9M	M	N	35
Calvert	7th Beach	0	5.30519e+06	2017-07-13	Q9M	M	N	34
Calvert	7th Beach	0	5.30519e+06	2017-07-13	Q9M	M	N	38
Calvert	7th Beach	0	5.30519e+06	2017-07-13	Q9M	M	N	32
Calvert	7th Beach	0	5.30519e+06	2017-07-13	Q9M	M	N	38
Calvert	7th Beach	0	5.30519e+06	2017-07-13	Q9M	M	N	58
Calvert	7th Beach	0	5.30519e+06	2017-07-13	Q9M	M	N	59
Calvert	7th Beach	0	5.30519e+06	2017-07-13	Q9M	M	N	62
Calvert	7th Beach	0	5.30519e+06	2017-07-13	Q9M	M	N	52
Calvert	7th Beach	0	5.30519e+06	2017-07-13	Q9M	M	N	25
Calvert	7th Beach	0	5.30519e+06	2017-07-13	Q9M	M	N	39
Calvert	7th Beach	0	5.30519e+06	2017-07-13	Q9M	M	N	65
Calvert	7th Beach	0	5.30519e+06	2017-07-13	Q9M	M	N	44
Calvert	7th Beach	0	5.30519e+06	2017-07-13	Q9M	M	N	59
Calvert	7th Beach	0	5.30519e+06	2017-07-13	Q9M	M	N	53
Calvert	7th Beach	0	5.30519e+06	2017-07-13	Q9M	M	N	50
Calvert	7th Beach	0	5.30519e+06	2017-07-13	Q9M	M	N	59
Calvert	7th Beach	0	5.30519e+06	2017-07-13	Q9M	M	N	41
Calvert	7th Beach	0	5.30519e+06	2017-07-13	Q9M	M	N	55
Calvert	7th Beach	0	5.30519e+06	2017-07-13	Q9M	M	N	39
Calvert	7th Beach	0	5.30519e+06	2017-07-13	Q9M	M	N	68
Calvert	7th Beach	0	5.30519e+06	2017-07-13	Q9M	M	N	61
Calvert	7th Beach	0	5.30519e+06	2017-07-13	Q9M	M	N	44
Calvert	7th Beach	0	5.30519e+06	2017-07-13	Q9M	M	N	78
Calvert	7th Beach	0	5.30519e+06	2017-07-13	Q9M	M	N	53
Calvert	7th Beach	0	5.30519e+06	2017-07-13	Q9M	M	N	64
Calvert	7th Beach	0	5.30519e+06	2017-07-13	Q9M	M	N	60
Calvert	7th Beach	0	5.30519e+06	2017-07-13	Q9M	M	N	42
Calvert	7th Beach	0	5.30519e+06	2017-07-13	Q9M	M	N	49
Calvert	7th Beach	0	5.30519e+06	2017-07-13	Q9M	M	N	61
Calvert	7th Beach	0	5.30519e+06	2017-07-13	Q9M	M	N	51
Calvert	7th Beach	0	5.30519e+06	2017-07-13	Q9M	M	N	42
Calvert	7th Beach	0	5.30519e+06	2017-07-13	Q9M	M	N	51
Calvert	7th Beach	0	5.30519e+06	2017-07-13	Q9M	M	N	54
Calvert	7th Beach	0	5.30519e+06	2017-07-13	Q9M	M	N	32
Calvert	7th Beach	0	5.30519e+06	2017-07-13	Q9M	M	N	34
Calvert	7th Beach	0	5.30519e+06	2017-07-13	Q9M	M	N	49
Calvert	7th Beach	0	5.30519e+06	2017-07-13	Q9M	M	N	40
Calvert	7th Beach	0	5.30519e+06	2017-07-13	Q9M	M	N	44
Calvert	7th Beach	0	5.30519e+06	2017-07-13	Q9M	M	N	30
Calvert	7th Beach	0	5.30519e+06	2017-07-13	Q9M	M	N	36
Calvert	7th Beach	0	5.30519e+06	2017-07-13	Q9M	M	N	31
Calvert	7th Beach	0	5.30519e+06	2017-07-13	Q9M	M	N	30
Calvert	7th Beach	0	5.30519e+06	2017-07-13	Q9M	M	N	37
Calvert	7th Beach	0	5.30519e+06	2017-07-13	Q9M	M	N	32
Calvert	7th Beach	0	5.30519e+06	2017-07-13	Q9M	M	N	43
Calvert	7th Beach	0	5.30519e+06	2017-07-13	Q9M	M	N	26
Calvert	7th Beach	0	5.30519e+06	2017-07-13	Q9M	M	N	13
Calvert	7th Beach	0	5.30519e+06	2017-07-13	Q9M	M	N	24
Calvert	7th Beach	0	5.30519e+06	2017-07-13	Q9M	M	N	27
Calvert	7th Beach	0	5.30519e+06	2017-07-13	Q9M	M	N	54
Calvert	7th Beach	0	5.30519e+06	2017-07-13	Q9M	M	N	60
Calvert	7th Beach	0	5.30519e+06	2017-07-13	Q9M	M	N	25
Calvert	7th Beach	0	5.30519e+06	2017-07-13	Q9M	M	N	28
Calvert	7th Beach	0	5.30519e+06	2017-07-13	Q9M	M	N	28
Calvert	7th Beach	0	5.30519e+06	2017-07-13	Q9M	M	N	32
Calvert	7th Beach	0	5.30519e+06	2017-07-13	Q9M	M	N	35
Calvert	7th Beach	0	5.30519e+06	2017-07-13	Q9M	M	N	34
Calvert	7th Beach	0	5.30519e+06	2017-07-13	Q9M	M	N	35
Calvert	7th Beach	0	5.30519e+06	2017-07-13	Q9M	M	N	39
Calvert	7th Beach	0	5.30519e+06	2017-07-13	Q9M	M	N	30
Calvert	7th Beach	0	5.30519e+06	2017-07-13	Q9M	M	N	28
Calvert	7th Beach	0	5.30519e+06	2017-07-13	Q9M	M	N	31
Calvert	7th Beach	0	5.30519e+06	2017-07-13	Q9M	M	N	32
Calvert	7th Beach	0	5.30519e+06	2017-07-15	Q9M	M	N	73
Calvert	7th Beach	0	5.30519e+06	2017-07-15	Q9M	M	N	35
Calvert	7th Beach	0	5.30519e+06	2017-07-15	Q9M	M	N	52
Calvert	7th Beach	0	5.30519e+06	2017-07-15	Q9M	M	N	56
Calvert	7th Beach	0	5.30519e+06	2017-07-15	Q9M	M	N	19
Calvert	7th Beach	0	5.30519e+06	2017-07-15	Q9M	M	N	50
Calvert	7th Beach	0	5.30519e+06	2017-07-15	Q9M	M	N	45
Calvert	7th Beach	0	5.30519e+06	2017-07-15	Q9M	M	N	30
Calvert	7th Beach	0	5.30519e+06	2017-07-15	Q9M	M	N	28
Calvert	7th Beach	0	5.30519e+06	2017-07-15	Q9M	M	N	59
Calvert	7th Beach	0	5.30519e+06	2017-07-15	Q9M	M	N	47
Calvert	7th Beach	0	5.30519e+06	2017-07-15	Q9M	M	N	53
Calvert	7th Beach	0	5.30519e+06	2017-07-15	Q9M	M	N	60
Calvert	7th Beach	0	5.30519e+06	2017-07-15	Q9M	M	N	52
Calvert	7th Beach	0	5.30519e+06	2017-07-15	Q9M	M	N	44
Calvert	7th Beach	0	5.30519e+06	2017-07-15	Q9M	M	N	60
Calvert	7th Beach	0	5.30519e+06	2017-07-15	Q9M	M	N	45
Calvert	7th Beach	0	5.30519e+06	2017-07-15	Q9M	M	N	56
Calvert	7th Beach	0	5.30519e+06	2017-07-15	Q9M	M	N	52
Calvert	7th Beach	0	5.30519e+06	2017-07-15	Q9M	M	N	49
Calvert	7th Beach	0	5.30519e+06	2017-07-15	Q9M	M	N	35
Calvert	7th Beach	0	5.30519e+06	2017-07-15	Q9M	M	N	65
Calvert	7th Beach	0	5.30519e+06	2017-07-15	Q9M	M	N	54
Calvert	7th Beach	0	5.30519e+06	2017-07-15	Q9M	M	N	40
Calvert	7th Beach	0	5.30519e+06	2017-07-15	Q9M	M	N	61
Calvert	7th Beach	0	5.30519e+06	2017-07-15	Q9M	M	N	40
Calvert	7th Beach	0	5.30519e+06	2017-07-15	Q9M	M	N	24
Calvert	7th Beach	0	5.30519e+06	2017-07-15	Q9M	M	N	23
Calvert	7th Beach	0	5.30519e+06	2017-07-15	Q9M	M	N	46
Calvert	7th Beach	0	5.30519e+06	2017-07-15	Q9M	M	N	45
Calvert	7th Beach	0	5.30519e+06	2017-07-15	Q9M	M	N	78
Calvert	7th Beach	0	5.30519e+06	2017-07-15	Q9M	M	N	61
Calvert	7th Beach	0	5.30519e+06	2017-07-15	Q9M	M	N	65
Calvert	7th Beach	0	5.30519e+06	2017-07-15	Q9M	M	N	54
Calvert	7th Beach	0	5.30519e+06	2017-07-15	Q9M	M	N	19
Calvert	7th Beach	0	5.30519e+06	2017-07-15	Q9M	M	N	67
Calvert	7th Beach	0	5.30519e+06	2017-07-15	Q9M	M	N	40
Calvert	7th Beach	0	5.30519e+06	2017-07-15	Q9M	M	N	60
Calvert	7th Beach	0	5.30519e+06	2017-07-15	Q9M	M	N	38
Calvert	7th Beach	0	5.30519e+06	2017-07-15	Q9M	M	N	54
Calvert	7th Beach	0	5.30519e+06	2017-07-15	Q9M	M	N	27
Calvert	7th Beach	0	5.30519e+06	2017-07-15	Q9M	M	N	29
Calvert	7th Beach	0	5.30519e+06	2017-07-15	Q9M	M	N	52
Calvert	7th Beach	0	5.30519e+06	2017-07-15	Q9M	M	N	37
Calvert	7th Beach	0	5.30519e+06	2017-07-15	Q9M	M	N	45
Calvert	7th Beach	0	5.30519e+06	2017-07-15	Q9M	M	N	37
Calvert	7th Beach	0	5.30519e+06	2017-07-15	Q9M	M	N	35
Calvert	7th Beach	0	5.30519e+06	2017-07-15	Q9M	M	N	16
Calvert	7th Beach	0	5.30519e+06	2017-07-15	Q9M	M	N	53
Calvert	7th Beach	0	5.30519e+06	2017-07-15	Q9M	M	N	40
Calvert	7th Beach	0	5.30519e+06	2017-07-15	Q9M	M	N	41
Calvert	7th Beach	0	5.30519e+06	2017-07-15	Q9M	M	N	49
Calvert	7th Beach	0	5.30519e+06	2017-07-15	Q9M	M	N	54
Calvert	7th Beach	0	5.30519e+06	2017-07-15	Q9M	M	N	35
Calvert	7th Beach	0	5.30519e+06	2017-07-15	Q9M	M	N	14
Calvert	7th Beach	0	5.30519e+06	2017-07-15	Q9M	M	N	57
Calvert	7th Beach	0	5.30519e+06	2017-07-15	Q9M	M	N	31
Calvert	7th Beach	0	5.30519e+06	2017-07-15	Q9M	M	N	40
Calvert	7th Beach	0	5.30519e+06	2017-07-15	Q9M	M	N	54
Calvert	7th Beach	0	5.30519e+06	2017-07-15	Q9M	M	N	48
Calvert	7th Beach	0	5.30519e+06	2017-07-15	Q9M	M	N	52
Calvert	7th Beach	0	5.30519e+06	2017-07-15	Q9M	M	N	58
Calvert	7th Beach	0	5.30519e+06	2017-07-15	Q9M	M	N	39
Calvert	7th Beach	0	5.30519e+06	2017-07-15	Q9M	M	N	44
Calvert	7th Beach	0	5.30519e+06	2017-07-15	Q9M	M	N	57
Calvert	7th Beach	0	5.30519e+06	2017-07-15	Q9M	M	N	48
Calvert	7th Beach	0	5.30519e+06	2017-07-15	Q9M	M	N	13
Calvert	7th Beach	0	5.30519e+06	2017-07-15	Q9M	M	N	41
Calvert	7th Beach	0	5.30519e+06	2017-07-15	Q9M	M	N	73
Calvert	7th Beach	0	5.30519e+06	2017-07-15	Q9M	M	N	43
Calvert	7th Beach	0	5.30519e+06	2017-07-15	Q9M	M	N	79
Calvert	7th Beach	0	5.30519e+06	2017-07-15	Q9M	M	N	45
Calvert	7th Beach	0	5.30519e+06	2017-07-15	Q9M	M	N	35
Calvert	7th Beach	0	5.30519e+06	2017-07-15	Q9M	M	N	43
Calvert	7th Beach	0	5.30519e+06	2017-07-15	Q9M	M	N	57
Calvert	7th Beach	0	5.30519e+06	2017-07-15	Q9M	M	N	31
Calvert	7th Beach	0	5.30519e+06	2017-07-15	Q9M	M	N	27
Calvert	7th Beach	0	5.30519e+06	2017-07-15	Q9M	M	N	27
Calvert	7th Beach	0	5.30519e+06	2017-07-15	Q9M	M	N	55
Calvert	7th Beach	0	5.30519e+06	2017-07-15	Q9M	M	N	52
Calvert	7th Beach	0	5.30519e+06	2017-07-15	Q9M	M	N	57
Calvert	7th Beach	0	5.30519e+06	2017-07-15	Q9M	M	N	58
Calvert	7th Beach	0	5.30519e+06	2017-07-15	Q9M	M	N	36
Calvert	7th Beach	0	5.30519e+06	2017-07-15	Q9M	M	N	48
Calvert	7th Beach	0	5.30519e+06	2017-07-15	Q9M	M	N	33
Calvert	7th Beach	0	5.30519e+06	2017-07-15	Q9M	M	N	53
Calvert	7th Beach	0	5.30519e+06	2017-07-15	Q9M	M	N	55
Calvert	7th Beach	0	5.30519e+06	2017-07-15	Q9M	M	N	32
Calvert	7th Beach	0	5.30519e+06	2017-07-15	Q9M	M	N	31
Calvert	7th Beach	0	5.30519e+06	2017-07-15	Q9M	M	N	39
Calvert	7th Beach	0	5.30519e+06	2017-07-15	Q9M	M	N	52
Calvert	7th Beach	0	5.30519e+06	2017-07-15	Q9M	M	N	54
Calvert	7th Beach	0	5.30519e+06	2017-07-15	Q9M	M	N	36
Calvert	7th Beach	0	5.30519e+06	2017-07-15	Q9M	M	N	31
Calvert	7th Beach	0	5.30519e+06	2017-07-15	Q9M	M	N	46
Calvert	7th Beach	0	5.30519e+06	2017-07-15	Q9M	M	N	56
Calvert	7th Beach	0	5.30519e+06	2017-07-15	Q9M	M	N	20
Calvert	7th Beach	0	5.30519e+06	2017-07-15	Q9M	M	N	20
Calvert	7th Beach	0	5.30519e+06	2017-07-15	Q9M	M	N	32
Calvert	7th Beach	0	5.30519e+06	2017-07-15	Q9M	M	N	49
Calvert	7th Beach	0	5.30519e+06	2017-07-15	Q9M	M	N	18
Calvert	7th Beach	0	5.30519e+06	2017-07-15	Q9M	M	N	30
Calvert	7th Beach	0	5.30519e+06	2017-07-15	Q9M	M	N	18
Calvert	7th Beach	0	5.30519e+06	2017-07-15	Q9M	M	N	27
Calvert	7th Beach	0	5.30519e+06	2017-07-15	Q9M	M	N	21
Calvert	7th Beach	0	5.30519e+06	2017-07-15	Q9M	M	N	30
Calvert	7th Beach	0	5.30519e+06	2017-07-15	Q9M	M	N	39
Calvert	7th Beach	0	5.30519e+06	2017-07-15	Q9M	M	N	51
Calvert	7th Beach	0	5.30519e+06	2017-07-15	Q9M	M	N	15
Calvert	7th Beach	0	5.30519e+06	2017-07-15	Q9M	M	N	54
Calvert	7th Beach	0	5.30519e+06	2017-07-15	Q9M	M	N	46
Calvert	7th Beach	0	5.30519e+06	2017-07-15	Q9M	M	N	53
Calvert	7th Beach	0	5.30519e+06	2017-07-15	Q9M	M	N	19
Calvert	7th Beach	0	5.30519e+06	2017-07-15	Q9M	M	N	17
Calvert	7th Beach	0	5.30519e+06	2017-07-15	Q9M	M	N	26
Calvert	7th Beach	0	5.30519e+06	2017-07-15	Q9M	M	N	69
Calvert	7th Beach	0	5.30519e+06	2017-07-15	Q9M	M	N	57
Calvert	7th Beach	0	5.30519e+06	2017-07-15	Q9M	M	N	57
Calvert	7th Beach	0	5.30519e+06	2017-07-15	Q9M	M	N	31
Calvert	7th Beach	0	5.30519e+06	2017-07-15	Q9M	M	N	33
Calvert	7th Beach	0	5.30519e+06	2017-07-15	Q9M	M	N	61
Calvert	7th Beach	0	5.30519e+06	2017-07-15	Q9M	M	N	63
Calvert	7th Beach	0	5.30519e+06	2017-07-15	Q9M	M	N	55
Calvert	7th Beach	0	5.30519e+06	2017-07-15	Q9M	M	N	27
Calvert	7th Beach	0	5.30519e+06	2017-07-15	Q9M	M	N	52
Calvert	7th Beach	0	5.30519e+06	2017-07-15	Q9M	M	N	51
Calvert	7th Beach	0	5.30519e+06	2017-07-15	Q9M	M	N	20
Calvert	7th Beach	0	5.30519e+06	2017-07-15	Q9M	M	N	40
Calvert	7th Beach	0	5.30519e+06	2017-07-15	Q9M	M	N	48
Calvert	7th Beach	0	5.30519e+06	2017-07-15	Q9M	M	N	58
Calvert	7th Beach	0	5.30519e+06	2017-07-15	Q9M	M	N	26
Calvert	7th Beach	0	5.30519e+06	2017-07-15	Q9M	M	N	21
Calvert	7th Beach	0	5.30519e+06	2017-07-15	Q9M	M	N	50
Calvert	7th Beach	0	5.30519e+06	2017-07-15	Q9M	M	N	48
Calvert	7th Beach	0	5.30519e+06	2017-07-15	Q9M	M	N	25
Calvert	7th Beach	0	5.30519e+06	2017-07-15	Q9M	M	N	34
Calvert	7th Beach	0	5.30519e+06	2017-07-15	Q9M	M	N	11
Calvert	7th Beach	0	5.30519e+06	2017-07-15	Q9M	M	N	20
Calvert	7th Beach	0	5.30519e+06	2017-07-15	Q9M	M	N	31
Calvert	7th Beach	0	5.30519e+06	2017-07-15	Q9M	M	N	11
Calvert	7th Beach	0	5.30519e+06	2017-07-15	Q9M	M	N	21
Calvert	7th Beach	0	5.30519e+06	2017-07-15	Q9M	M	N	66
Calvert	7th Beach	0	5.30519e+06	2017-07-15	Q9M	M	N	51
Calvert	7th Beach	0	5.30519e+06	2017-07-15	Q9M	M	N	50
Calvert	7th Beach	0	5.30519e+06	2017-07-15	Q9M	M	N	45
Calvert	7th Beach	0	5.30519e+06	2017-07-15	Q9M	M	N	57
Calvert	7th Beach	0	5.30519e+06	2017-07-15	Q9M	M	N	28
Calvert	7th Beach	0	5.30519e+06	2017-07-15	Q9M	M	N	57
Calvert	7th Beach	0	5.30519e+06	2017-07-15	Q9M	M	N	22
Calvert	7th Beach	0	5.30519e+06	2017-07-15	Q9M	M	N	18
Calvert	7th Beach	0	5.30519e+06	2017-07-15	Q9M	M	N	56
Calvert	7th Beach	0	5.30519e+06	2017-07-15	Q9M	M	N	16
Calvert	7th Beach	0	5.30519e+06	2017-07-15	Q9M	M	N	66
Calvert	7th Beach	0	5.30519e+06	2017-07-15	Q9M	M	N	45
Calvert	7th Beach	0	5.30519e+06	2017-07-15	Q9M	M	N	26
Calvert	7th Beach	0	5.30519e+06	2017-07-15	Q9M	M	N	28
Calvert	7th Beach	0	5.30519e+06	2017-07-15	Q9M	M	N	42
Calvert	7th Beach	0	5.30519e+06	2017-07-15	Q9M	M	N	17
Calvert	7th Beach	0	5.30519e+06	2017-07-15	Q9M	M	N	16
Calvert	7th Beach	0	5.30519e+06	2017-07-15	Q9M	M	N	29
Calvert	7th Beach	0	5.30519e+06	2017-07-15	Q9M	M	N	46
Calvert	7th Beach	0	5.30519e+06	2017-07-15	Q9M	M	N	27
Calvert	7th Beach	0	5.30519e+06	2017-07-15	Q9M	M	N	27
Calvert	7th Beach	0	5.30519e+06	2017-07-15	Q9M	M	N	54
Calvert	7th Beach	0	5.30519e+06	2017-07-15	Q9M	M	N	57
Calvert	7th Beach	0	5.30519e+06	2017-07-15	Q9M	M	N	39
Calvert	7th Beach	0	5.30519e+06	2017-07-15	Q9M	M	N	21
Calvert	7th Beach	0	5.30519e+06	2017-07-15	Q9M	M	N	49
Calvert	7th Beach	0	5.30519e+06	2017-07-15	Q9M	M	N	21
Calvert	7th Beach	0	5.30519e+06	2017-07-15	Q9M	M	N	16
Calvert	7th Beach	0	5.30519e+06	2017-07-15	Q9M	M	N	45
Calvert	7th Beach	0	5.30519e+06	2017-07-15	Q9M	M	N	58
Calvert	7th Beach	0	5.30519e+06	2017-07-15	Q9M	M	N	44
Calvert	7th Beach	0	5.30519e+06	2017-07-15	Q9M	M	N	22
Calvert	7th Beach	0	5.30519e+06	2017-07-15	Q9M	M	N	53
Calvert	7th Beach	0	5.30519e+06	2017-07-15	Q9M	M	N	31
Calvert	7th Beach	0	5.30519e+06	2017-07-15	Q9M	M	N	25
Calvert	7th Beach	0	5.30519e+06	2017-07-15	Q9M	M	N	49
Calvert	7th Beach	0	5.30519e+06	2017-07-15	Q9M	M	N	32
Calvert	7th Beach	0	5.30519e+06	2017-07-15	Q9M	M	N	27
Calvert	7th Beach	0	5.30519e+06	2017-07-15	Q9M	M	N	31
Calvert	7th Beach	0	5.30519e+06	2017-07-15	Q9M	M	N	42
Calvert	7th Beach	0	5.30519e+06	2017-07-15	Q9M	M	N	20
Calvert	7th Beach	0	5.30519e+06	2017-07-15	Q9M	M	N	48
Calvert	7th Beach	0	5.30519e+06	2017-07-15	Q9M	M	N	39
Calvert	7th Beach	0	5.30519e+06	2017-07-15	Q9M	M	N	40
Calvert	7th Beach	0	5.30519e+06	2017-07-15	Q9M	M	N	33
Calvert	7th Beach	0	5.30519e+06	2017-07-15	Q9M	M	N	36
Calvert	7th Beach	0	5.30519e+06	2017-07-15	Q9M	M	N	13
Calvert	7th Beach	0	5.30519e+06	2017-07-15	Q9M	M	N	14
Calvert	7th Beach	0	5.30519e+06	2017-07-15	Q9M	M	N	27
Calvert	7th Beach	0	5.30519e+06	2017-07-15	Q9M	M	N	32
Calvert	7th Beach	0	5.30519e+06	2017-07-15	Q9M	M	N	27
Calvert	7th Beach	0	5.30519e+06	2017-07-15	Q9M	M	N	24
Calvert	7th Beach	0	5.30519e+06	2017-07-15	Q9M	M	N	27
Calvert	7th Beach	0	5.30519e+06	2017-07-15	Q9M	M	N	30
Calvert	7th Beach	0	5.30519e+06	2017-07-15	Q9M	M	N	22
Calvert	7th Beach	0	5.30519e+06	2017-07-15	Q9M	M	N	18
Calvert	7th Beach	0	5.30519e+06	2017-07-15	Q9M	M	N	15
Calvert	7th Beach	0	5.30519e+06	2017-07-15	Q9M	M	N	27
Calvert	7th Beach	0	5.30519e+06	2017-07-15	Q9M	M	N	22
Calvert	7th Beach	0	5.30519e+06	2017-07-15	Q9M	M	N	24
Calvert	7th Beach	0	5.30519e+06	2017-07-15	Q9M	M	N	19
Calvert	7th Beach	0	5.30519e+06	2017-07-15	Q9M	M	N	10
Calvert	7th Beach	0	5.30519e+06	2017-07-15	Q9M	M	N	23
Calvert	7th Beach	0	5.30519e+06	2017-07-15	Q9M	M	N	28
Calvert	7th Beach	0	5.30519e+06	2017-07-15	Q9M	M	N	24
Calvert	7th Beach	0	5.30519e+06	2017-07-15	Q9M	M	N	22
Calvert	7th Beach	0	5.30519e+06	2017-07-15	Q9M	M	N	28
Calvert	7th Beach	0	5.30519e+06	2017-07-15	Q9M	M	N	20
Calvert	7th Beach	0	5.30519e+06	2017-07-15	Q9M	M	N	18
Calvert	7th Beach	0	5.30519e+06	2017-07-15	Q9M	M	N	11
Calvert	7th Beach	0	5.30519e+06	2017-07-15	Q9M	M	N	12
Calvert	7th Beach	0	5.30519e+06	2017-07-15	Q9M	M	N	21
Calvert	7th Beach	0	5.30519e+06	2017-07-15	Q9M	M	N	13
Calvert	7th Beach	0	5.30519e+06	2017-07-15	Q9M	M	N	15
Calvert	7th Beach	0	5.30519e+06	2017-07-15	Q9M	M	N	17
Calvert	7th Beach	0	5.30519e+06	2017-07-15	Q9M	M	N	15
Calvert	7th Beach	0	5.30519e+06	2017-07-15	Q9M	M	N	14
Calvert	7th Beach	0	5.30519e+06	2017-07-15	Q9M	M	N	19
Calvert	7th Beach	0	5.30519e+06	2017-07-15	Q9M	M	N	15
Calvert	7th Beach	0	5.30519e+06	2017-07-15	Q9M	M	N	22
Calvert	7th Beach	0	5.30519e+06	2017-07-15	Q9M	M	N	22
Calvert	7th Beach	0	5.30519e+06	2017-07-15	Q9M	M	N	16
Calvert	7th Beach	0	5.30519e+06	2017-07-15	Q9M	M	N	30
Calvert	7th Beach	0	5.30519e+06	2017-07-15	Q9M	M	N	24
Calvert	7th Beach	0	5.30519e+06	2017-07-15	Q9M	M	N	18
Calvert	7th Beach	0	5.30519e+06	2017-07-15	Q9M	M	N	22
Calvert	7th Beach	0	5.30519e+06	2017-07-15	Q9M	M	N	19
Calvert	7th Beach	0	5.30519e+06	2017-07-15	Q9M	M	N	16
Calvert	7th Beach	0	5.30519e+06	2017-07-15	Q9M	M	N	14
Calvert	7th Beach	0	5.30519e+06	2017-07-15	Q9M	M	N	14
Calvert	7th Beach	0	5.30519e+06	2017-07-15	Q9M	M	N	16
Calvert	7th Beach	0	5.30519e+06	2017-07-15	Q9M	M	N	19
Calvert	7th Beach	0	5.30519e+06	2017-07-15	Q9M	M	N	15
Calvert	7th Beach	0	5.30519e+06	2017-07-15	Q9M	M	N	18
Calvert	7th Beach	0	5.30519e+06	2017-07-15	Q9M	M	N	14
Calvert	7th Beach	0	5.30519e+06	2017-07-15	Q9M	M	N	12
Calvert	7th Beach	0	5.30519e+06	2017-07-15	Q9M	M	N	22
Calvert	7th Beach	0	5.30519e+06	2017-07-15	Q9M	M	N	18
Calvert	7th Beach	0	5.30519e+06	2017-07-15	Q9M	M	N	18
Calvert	7th Beach	0	5.30519e+06	2017-07-15	Q9M	M	N	14
Calvert	7th Beach	0	5.30519e+06	2017-07-15	Q9M	M	N	22
Calvert	7th Beach	0	5.30519e+06	2017-07-15	Q9M	M	N	20
Calvert	7th Beach	0	5.30519e+06	2017-07-15	Q9M	M	N	18
Calvert	7th Beach	0	5.30519e+06	2017-07-15	Q9M	M	N	23
Calvert	7th Beach	0	5.30519e+06	2017-07-15	Q9M	M	N	18
Calvert	7th Beach	0	5.30519e+06	2017-07-15	Q9M	M	N	23
Calvert	7th Beach	0	5.30519e+06	2017-07-15	Q9M	M	N	18
Calvert	7th Beach	0	5.30519e+06	2017-07-15	Q9M	M	N	11
Calvert	7th Beach	0	5.30519e+06	2017-07-15	Q9M	M	N	13
Calvert	7th Beach	0	5.30519e+06	2017-07-15	Q9M	M	N	17
Calvert	7th Beach	0	5.30519e+06	2017-07-15	Q9M	M	N	17
Calvert	7th Beach	0	5.30519e+06	2017-07-15	Q9M	M	N	22
Calvert	7th Beach	0	5.30519e+06	2017-07-15	Q9M	M	N	19
Calvert	7th Beach	0	5.30519e+06	2017-07-15	Q9M	M	N	16
Calvert	7th Beach	0	5.30519e+06	2017-07-15	Q9M	M	N	11
Calvert	7th Beach	0	5.30519e+06	2017-07-15	Q9M	M	N	15
Calvert	7th Beach	0	5.30519e+06	2017-07-15	Q9M	M	N	15
Calvert	7th Beach	0	5.30519e+06	2017-07-15	Q9M	M	N	18
Calvert	7th Beach	0	5.30519e+06	2017-07-15	Q9M	M	N	17
Calvert	7th Beach	0	5.30519e+06	2017-07-15	Q9M	M	N	16
Calvert	7th Beach	0	5.30519e+06	2017-07-15	Q9M	M	N	11
Calvert	7th Beach	0	5.30519e+06	2017-07-15	Q9M	M	N	13
Calvert	7th Beach	0	5.30519e+06	2017-07-15	Q9M	M	N	12
Calvert	7th Beach	0	5.30519e+06	2017-07-15	Q9M	M	N	15
Calvert	7th Beach	0	5.30519e+06	2017-07-15	Q9M	M	N	17
Calvert	7th Beach	0	5.30519e+06	2017-07-15	Q9M	M	N	15
Calvert	7th Beach	0	5.30519e+06	2017-07-15	Q9M	M	N	21
Calvert	7th Beach	0	5.30519e+06	2017-07-15	Q9M	M	N	16
Calvert	7th Beach	0	5.30519e+06	2017-07-15	Q9M	M	N	15
Calvert	7th Beach	0	5.30519e+06	2017-07-15	Q9M	M	N	15
Calvert	7th Beach	0	5.30519e+06	2017-07-15	Q9M	M	N	14
Calvert	7th Beach	0	5.30519e+06	2017-07-15	Q9M	M	N	13
Calvert	7th Beach	0	5.30519e+06	2017-07-15	Q9M	M	N	18
Calvert	7th Beach	0	5.30519e+06	2017-07-15	Q9M	M	N	14
Calvert	7th Beach	0	5.30519e+06	2017-07-15	Q9M	M	N	20
Calvert	7th Beach	0	5.30519e+06	2017-07-15	Q9M	M	N	15
Calvert	7th Beach	0	5.30519e+06	2017-07-15	Q9M	M	N	11
Calvert	7th Beach	0	5.30519e+06	2017-07-15	Q9M	M	N	14
Calvert	7th Beach	0	5.30519e+06	2017-07-15	Q9M	M	N	13
Calvert	7th Beach	0	5.30519e+06	2017-07-15	Q9M	M	N	15
Calvert	7th Beach	0	5.30519e+06	2017-07-15	Q9M	M	N	14
Calvert	7th Beach	0	5.30519e+06	2017-07-15	Q9M	M	N	14
Calvert	7th Beach	0	5.30519e+06	2017-07-15	Q9M	M	N	20
Calvert	7th Beach	0	5.30519e+06	2017-07-15	Q9M	M	N	16
Calvert	7th Beach	0	5.30519e+06	2017-07-15	Q9M	M	N	17
Calvert	7th Beach	0	5.30519e+06	2017-07-15	Q9M	M	N	14
Calvert	7th Beach	0	5.30519e+06	2017-07-15	Q9M	M	N	14
Calvert	7th Beach	0	5.30519e+06	2017-07-15	Q9M	M	N	16
Calvert	7th Beach	0	5.30519e+06	2017-07-15	Q9M	M	N	13
Calvert	7th Beach	0	5.30519e+06	2017-07-15	Q9M	M	N	14
Calvert	7th Beach	0	5.30519e+06	2017-07-15	Q9M	M	N	14
Calvert	7th Beach	0	5.30519e+06	2017-07-15	Q9M	M	N	16
Calvert	7th Beach	0	5.30519e+06	2017-07-15	Q9M	M	N	13
Calvert	7th Beach	0	5.30519e+06	2017-07-15	Q9M	M	N	11
Calvert	7th Beach	0	5.30519e+06	2017-07-15	Q9M	M	N	11
Calvert	7th Beach	0	5.30519e+06	2017-07-15	Q9M	M	N	12
Calvert	7th Beach	0	5.30519e+06	2017-07-15	Q9M	M	N	15
Calvert	7th Beach	0	5.30519e+06	2017-07-15	Q9M	M	N	11
Calvert	7th Beach	0	5.30519e+06	2017-07-15	Q9M	M	N	14
Calvert	7th Beach	0	5.30519e+06	2017-07-15	Q9M	M	N	12
Calvert	7th Beach	0	5.30519e+06	2017-07-15	Q9M	M	N	14
Calvert	7th Beach	0	5.30519e+06	2017-07-15	Q9M	M	N	14
Calvert	7th Beach	0	5.30519e+06	2017-07-15	Q9M	M	N	13
Calvert	7th Beach	0	5.30519e+06	2017-07-15	Q9M	M	N	12
Calvert	7th Beach	0	5.30519e+06	2017-07-15	Q9M	M	N	17
Calvert	7th Beach	0	5.30519e+06	2017-07-15	Q9M	M	N	12
Calvert	7th Beach	0	5.30519e+06	2017-07-15	Q9M	M	N	11
Calvert	7th Beach	0	5.30519e+06	2017-07-15	Q9M	M	N	13
Calvert	7th Beach	0	5.30519e+06	2017-07-15	Q9M	M	N	13
Calvert	7th Beach	0	5.30519e+06	2017-07-15	Q9M	M	N	10
Calvert	7th Beach	0	5.30519e+06	2017-07-15	Q9M	M	N	14
Calvert	7th Beach	0	5.30519e+06	2017-07-15	Q9M	M	N	10
Calvert	7th Beach	0	5.30519e+06	2017-07-15	Q9M	M	N	12
Calvert	7th Beach	0	5.30519e+06	2017-07-15	Q9M	M	N	13
Calvert	7th Beach	0	5.30519e+06	2017-07-15	Q9M	M	N	12
Calvert	7th Beach	0	5.30519e+06	2017-07-15	Q9M	M	N	10
Calvert	7th Beach	0	5.30519e+06	2017-07-15	Q9M	M	N	10
Calvert	7th Beach	0	5.30519e+06	2017-07-15	Q9M	M	N	12
Calvert	7th Beach	0	5.30519e+06	2017-07-15	Q9M	M	N	12
Calvert	7th Beach	0	5.30519e+06	2017-07-15	Q9M	M	N	11
Calvert	7th Beach	0	5.30519e+06	2017-07-15	Q9M	M	N	10
Calvert	7th Beach	0	5.30519e+06	2017-07-15	Q9M	M	N	11
Calvert	7th Beach	0	5.30519e+06	2017-07-15	Q9M	M	N	11
Calvert	7th Beach	0	5.30519e+06	2017-07-15	Q9M	M	N	11
Calvert	7th Beach	0	5.30519e+06	2017-07-15	Q9M	M	N	11
Calvert	7th Beach	0	5.30519e+06	2017-07-15	Q9M	M	N	10
Calvert	7th Beach	0	5.30519e+06	2017-07-15	Q9M	M	N	12
Calvert	7th Beach	0	5.30519e+06	2017-07-15	Q9M	M	N	11
Calvert	7th Beach	0	5.30519e+06	2017-07-15	Q9M	M	N	11
Calvert	7th Beach	0	5.30519e+06	2017-07-15	Q9M	M	N	11
Calvert	7th Beach	0	5.30519e+06	2017-07-15	Q9M	M	N	10
Calvert	7th Beach	0	5.30519e+06	2017-07-15	Q9M	M	N	10
Calvert	7th Beach	0	5.30519e+06	2017-07-15	Q9M	M	N	11
Calvert	7th Beach	0	5.30519e+06	2017-07-15	Q9M	M	N	13
Calvert	7th Beach	0	5.30519e+06	2017-07-15	Q9M	M	N	12
Calvert	7th Beach	0	5.30519e+06	2017-07-15	Q9M	M	N	11
Calvert	7th Beach	0	5.30519e+06	2017-07-15	Q9M	M	N	10
Calvert	7th Beach	0	5.30519e+06	2017-07-15	Q9M	M	N	12
Calvert	7th Beach	0	5.30519e+06	2017-07-15	Q9M	M	N	13
Calvert	7th Beach	0	5.30519e+06	2017-07-15	Q9M	M	N	10
Calvert	7th Beach	0	5.30519e+06	2017-07-15	Q9M	M	N	10
Spider	Spider	7	4.55743e+06	2017-07-20	Q12L	L	N	73
Spider	Spider	7	4.55743e+06	2017-07-20	Q12L	L	N	79
Spider	Spider	7	4.55743e+06	2017-07-20	Q12L	L	N	47
Spider	Spider	7	4.55743e+06	2017-07-20	Q12L	L	N	67
Spider	Spider	7	4.55743e+06	2017-07-20	Q12L	L	N	82
Spider	Spider	7	4.55743e+06	2017-07-20	Q12L	L	N	57
Spider	Spider	7	4.55743e+06	2017-07-20	Q12L	L	N	28
Spider	Spider	7	4.55743e+06	2017-07-20	Q12L	L	N	51
Spider	Spider	7	4.55743e+06	2017-07-20	Q12L	L	N	78
Spider	Spider	7	4.55743e+06	2017-07-20	Q12L	L	N	61
Spider	Spider	7	4.55743e+06	2017-07-20	Q12L	L	N	38
Spider	Spider	7	4.55743e+06	2017-07-20	Q12L	L	N	50
Spider	Spider	7	4.55743e+06	2017-07-20	Q12L	L	N	56
Spider	Spider	7	4.55743e+06	2017-07-20	Q12L	L	N	28
Spider	Spider	7	4.55743e+06	2017-07-20	Q12L	L	N	15
Spider	Spider	7	4.55743e+06	2017-07-20	Q12L	L	N	67
Spider	Spider	7	4.55743e+06	2017-07-20	Q12L	L	N	36
Spider	Spider	7	4.55743e+06	2017-07-20	Q12L	L	N	72
Spider	Spider	7	4.55743e+06	2017-07-20	Q12L	L	N	39
Spider	Spider	7	4.55743e+06	2017-07-20	Q12L	L	N	106
Spider	Spider	7	4.55743e+06	2017-07-20	Q12L	L	N	106
Spider	Spider	7	4.55743e+06	2017-07-20	Q12L	L	N	52
Spider	Spider	7	4.55743e+06	2017-07-20	Q12L	L	N	39
Spider	Spider	7	4.55743e+06	2017-07-20	Q12L	L	N	22
Spider	Spider	7	4.55743e+06	2017-07-20	Q12L	L	N	52
Spider	Spider	7	4.55743e+06	2017-07-20	Q12L	L	N	44
Spider	Spider	7	4.55743e+06	2017-07-20	Q12L	L	N	98
Spider	Spider	7	4.55743e+06	2017-07-20	Q12L	L	N	91
Spider	Spider	7	4.55743e+06	2017-07-20	Q12L	L	N	16
Spider	Spider	7	4.55743e+06	2017-07-20	Q12L	L	N	59
Spider	Spider	7	4.55743e+06	2017-07-20	Q12L	L	N	81
Spider	Spider	7	4.55743e+06	2017-07-20	Q12L	L	N	65
Spider	Spider	7	4.55743e+06	2017-07-20	Q12L	L	N	39
Spider	Spider	7	4.55743e+06	2017-07-20	Q12L	L	N	46
Spider	Spider	7	4.55743e+06	2017-07-20	Q12L	L	N	62
Spider	Spider	7	4.55743e+06	2017-07-20	Q12L	L	N	30
Spider	Spider	7	4.55743e+06	2017-07-20	Q12L	L	N	20
Spider	Spider	7	4.55743e+06	2017-07-20	Q12L	L	N	54
Spider	Spider	7	4.55743e+06	2017-07-20	Q12L	L	N	53
Spider	Spider	7	4.55743e+06	2017-07-20	Q12L	L	N	41
Spider	Spider	7	4.55743e+06	2017-07-20	Q12L	L	N	50
Spider	Spider	7	4.55743e+06	2017-07-20	Q12L	L	N	23
Spider	Spider	7	4.55743e+06	2017-07-20	Q12L	L	N	59
Spider	Spider	7	4.55743e+06	2017-07-20	Q12L	L	N	25
Spider	Spider	7	4.55743e+06	2017-07-20	Q12L	L	N	26
Spider	Spider	7	4.55743e+06	2017-07-20	Q12L	L	N	41
Spider	Spider	7	4.55743e+06	2017-07-20	Q12L	L	N	45
Spider	Spider	7	4.55743e+06	2017-07-20	Q12L	L	N	50
Spider	Spider	7	4.55743e+06	2017-07-20	Q12L	L	N	47
Spider	Spider	7	4.55743e+06	2017-07-20	Q12L	L	N	53
Spider	Spider	7	4.55743e+06	2017-07-20	Q12L	L	N	26
Spider	Spider	7	4.55743e+06	2017-07-20	Q12L	L	N	55
Spider	Spider	7	4.55743e+06	2017-07-20	Q12L	L	N	41
Spider	Spider	7	4.55743e+06	2017-07-20	Q12L	L	N	53
Spider	Spider	7	4.55743e+06	2017-07-20	Q12L	L	N	48
Spider	Spider	7	4.55743e+06	2017-07-20	Q12L	L	N	33
Spider	Spider	7	4.55743e+06	2017-07-20	Q12L	L	N	25
Spider	Spider	7	4.55743e+06	2017-07-20	Q12L	L	N	76
Spider	Spider	7	4.55743e+06	2017-07-20	Q12L	L	N	50
Spider	Spider	7	4.55743e+06	2017-07-20	Q12L	L	N	61
Spider	Spider	7	4.55743e+06	2017-07-20	Q12L	L	N	55
Spider	Spider	7	4.55743e+06	2017-07-20	Q12L	L	N	72
Spider	Spider	7	4.55743e+06	2017-07-20	Q12L	L	N	17
Spider	Spider	7	4.55743e+06	2017-07-20	Q12L	L	N	66
Spider	Spider	7	4.55743e+06	2017-07-20	Q12L	L	N	120
Spider	Spider	7	4.55743e+06	2017-07-20	Q12L	L	N	58
Spider	Spider	7	4.55743e+06	2017-07-20	Q12L	L	N	54
Spider	Spider	7	4.55743e+06	2017-07-20	Q12L	L	N	75
Spider	Spider	7	4.55743e+06	2017-07-20	Q12L	L	N	44
Spider	Spider	7	4.55743e+06	2017-07-20	Q12L	L	N	43
Spider	Spider	7	4.55743e+06	2017-07-20	Q12L	L	N	64
Spider	Spider	7	4.55743e+06	2017-07-20	Q12L	L	N	42
Spider	Spider	7	4.55743e+06	2017-07-20	Q12L	L	N	47
Spider	Spider	7	4.55743e+06	2017-07-20	Q12L	L	N	10
Spider	Spider	7	4.55743e+06	2017-07-20	Q12L	L	N	23
Spider	Spider	7	4.55743e+06	2017-07-20	Q12L	L	N	25
Spider	Spider	7	4.55743e+06	2017-07-20	Q12L	L	N	22
[truncated: 20,586 more rows]

## Sheet: South Coast Modern
Region	Site	site	Location	length	Date recorded
BS	Bluestone_16m	Bluestone	Mid/Upper Mussel bed	78.61	6/21/2009
BS	Bluestone_16m	Bluestone	Mid/Upper Mussel bed	79.46	6/21/2009
BS	Bluestone_16m	Bluestone	Mid/Upper Mussel bed	74.04	6/21/2009
BS	Bluestone_16m	Bluestone	Mid/Upper Mussel bed	68.8	6/21/2009
BS	Bluestone_16m	Bluestone	Mid/Upper Mussel bed	95.69	6/21/2009
BS	Bluestone_16m	Bluestone	Mid/Upper Mussel bed	61.99	6/21/2009
BS	Bluestone_16m	Bluestone	Mid/Upper Mussel bed	64.2	6/21/2009
BS	Bluestone_16m	Bluestone	Mid/Upper Mussel bed	82.44	6/21/2009
BS	Bluestone_16m	Bluestone	Mid/Upper Mussel bed	80.09	6/21/2009
BS	Bluestone_16m	Bluestone	Mid/Upper Mussel bed	61.39	6/21/2009
BS	Bluestone_16m	Bluestone	Mid/Upper Mussel bed	70.75	6/21/2009
BS	Bluestone_16m	Bluestone	Mid/Upper Mussel bed	68.62	6/21/2009
BS	Bluestone_16m	Bluestone	Mid/Upper Mussel bed	70.18	6/21/2009
BS	Bluestone_16m	Bluestone	Mid/Upper Mussel bed	39.76	6/21/2009
BS	Bluestone_16m	Bluestone	Mid/Upper Mussel bed	54.92	6/21/2009
BS	Bluestone_16m	Bluestone	Mid/Upper Mussel bed	57.62	6/21/2009
BS	Bluestone_16m	Bluestone	Mid/Upper Mussel bed	88.49	6/21/2009
BS	Bluestone_16m	Bluestone	Mid/Upper Mussel bed	74.3	6/21/2009
BS	Bluestone_16m	Bluestone	Mid/Upper Mussel bed	78.2	6/21/2009
BS	Bluestone_16m	Bluestone	Mid/Upper Mussel bed	60.85	6/21/2009
BS	Bluestone_16m	Bluestone	Mid/Upper Mussel bed	82.19	6/21/2009
BS	Bluestone_16m	Bluestone	Mid/Upper Mussel bed	56.65	6/21/2009
BS	Bluestone_16m	Bluestone	Mid/Upper Mussel bed	83.78	6/21/2009
BS	Bluestone_16m	Bluestone	Mid/Upper Mussel bed	35.16	6/21/2009
BS	Bluestone_16m	Bluestone	Mid/Upper Mussel bed	82.52	6/21/2009
BS	Bluestone_16m	Bluestone	Mid/Upper Mussel bed	52.23	6/21/2009
BS	Bluestone_16m	Bluestone	Mid/Upper Mussel bed	43.47	6/21/2009
BS	Bluestone_16m	Bluestone	Mid/Upper Mussel bed	70.5	6/21/2009
BS	Bluestone_16m	Bluestone	Mid/Upper Mussel bed	48.14	6/21/2009
BS	Bluestone_16m	Bluestone	Mid/Upper Mussel bed	107.89	6/21/2009
BS	Bluestone_16m	Bluestone	Mid/Upper Mussel bed	82.15	6/21/2009
BS	Bluestone_16m	Bluestone	Mid/Upper Mussel bed	69.97	6/21/2009
BS	Bluestone_16m	Bluestone	Mid/Upper Mussel bed	28.34	6/21/2009
BS	Bluestone_16m	Bluestone	Mid/Upper Mussel bed	80.07	6/21/2009
BS	Bluestone_16m	Bluestone	Mid/Upper Mussel bed	52.71	6/21/2009
BS	Bluestone_16m	Bluestone	Mid/Upper Mussel bed	72.87	6/21/2009
BS	Bluestone_16m	Bluestone	Mid/Upper Mussel bed	45.05	6/21/2009
BS	Bluestone_16m	Bluestone	Mid/Upper Mussel bed	53.36	6/21/2009
BS	Bluestone_16m	Bluestone	Mid/Upper Mussel bed	61.2	6/21/2009
BS	Bluestone_16m	Bluestone	Mid/Upper Mussel bed	39.98	6/21/2009
BS	Bluestone_16m	Bluestone	Mid/Upper Mussel bed	56.47	6/21/2009
BS	Bluestone_16m	Bluestone	Mid/Upper Mussel bed	68.71	6/21/2009
BS	Bluestone_16m	Bluestone	Mid/Upper Mussel bed	102.17	6/21/2009
BS	Bluestone_16m	Bluestone	Mid/Upper Mussel bed	57.24	6/21/2009
BS	Bluestone_16m	Bluestone	Mid/Upper Mussel bed	75.45	6/21/2009
BS	Bluestone_16m	Bluestone	Mid/Upper Mussel bed	73.83	6/21/2009
BS	Bluestone_16m	Bluestone	Mid/Upper Mussel bed	59.31	6/21/2009
BS	Bluestone_16m	Bluestone	Mid/Upper Mussel bed	62.77	6/21/2009
BS	Bluestone_16m	Bluestone	Mid/Upper Mussel bed	75.27	6/21/2009
BS	Bluestone_16m	Bluestone	Mid/Upper Mussel bed	64.58	6/21/2009
BS	Bluestone_21m	Bluestone	Mid/Upper Mussel bed	55.17	6/21/2009
BS	Bluestone_21m	Bluestone	Mid/Upper Mussel bed	56.87	6/21/2009
BS	Bluestone_21m	Bluestone	Mid/Upper Mussel bed	61.34	6/21/2009
BS	Bluestone_21m	Bluestone	Mid/Upper Mussel bed	63.5	6/21/2009
BS	Bluestone_21m	Bluestone	Mid/Upper Mussel bed	58.04	6/21/2009
BS	Bluestone_21m	Bluestone	Mid/Upper Mussel bed	47.88	6/21/2009
BS	Bluestone_21m	Bluestone	Mid/Upper Mussel bed	63.62	6/21/2009
BS	Bluestone_21m	Bluestone	Mid/Upper Mussel bed	34.16	6/21/2009
BS	Bluestone_21m	Bluestone	Mid/Upper Mussel bed	41.95	6/21/2009
BS	Bluestone_21m	Bluestone	Mid/Upper Mussel bed	51.78	6/21/2009
BS	Bluestone_21m	Bluestone	Mid/Upper Mussel bed	51.07	6/21/2009
BS	Bluestone_21m	Bluestone	Mid/Upper Mussel bed	57.14	6/21/2009
BS	Bluestone_21m	Bluestone	Mid/Upper Mussel bed	62.43	6/21/2009
BS	Bluestone_21m	Bluestone	Mid/Upper Mussel bed	35.17	6/21/2009
BS	Bluestone_21m	Bluestone	Mid/Upper Mussel bed	29.34	6/21/2009
BS	Bluestone_21m	Bluestone	Mid/Upper Mussel bed	30.73	6/21/2009
BS	Bluestone_21m	Bluestone	Mid/Upper Mussel bed	60.77	6/21/2009
BS	Bluestone_21m	Bluestone	Mid/Upper Mussel bed	44.95	6/21/2009
BS	Bluestone_21m	Bluestone	Mid/Upper Mussel bed	29.24	6/21/2009
BS	Bluestone_21m	Bluestone	Mid/Upper Mussel bed	64.28	6/21/2009
BS	Bluestone_21m	Bluestone	Mid/Upper Mussel bed	50.51	6/21/2009
BS	Bluestone_21m	Bluestone	Mid/Upper Mussel bed	52.07	6/21/2009
BS	Bluestone_21m	Bluestone	Mid/Upper Mussel bed	51.96	6/21/2009
BS	Bluestone_21m	Bluestone	Mid/Upper Mussel bed	76.77	6/21/2009
BS	Bluestone_21m	Bluestone	Mid/Upper Mussel bed	48.21	6/21/2009
BS	Bluestone_21m	Bluestone	Mid/Upper Mussel bed	36.23	6/21/2009
BS	Bluestone_21m	Bluestone	Mid/Upper Mussel bed	47.48	6/21/2009
BS	Bluestone_21m	Bluestone	Mid/Upper Mussel bed	69.21	6/21/2009
BS	Bluestone_21m	Bluestone	Mid/Upper Mussel bed	37.2	6/21/2009
BS	Bluestone_21m	Bluestone	Mid/Upper Mussel bed	59.86	6/21/2009
BS	Bluestone_21m	Bluestone	Mid/Upper Mussel bed	60.57	6/21/2009
BS	Bluestone_21m	Bluestone	Mid/Upper Mussel bed	62.46	6/21/2009
BS	Bluestone_21m	Bluestone	Mid/Upper Mussel bed	35.52	6/21/2009
BS	Bluestone_21m	Bluestone	Mid/Upper Mussel bed	21.34	6/21/2009
BS	Bluestone_21m	Bluestone	Mid/Upper Mussel bed	48.42	6/21/2009
BS	Bluestone_21m	Bluestone	Mid/Upper Mussel bed	71.94	6/21/2009
BS	Bluestone_21m	Bluestone	Mid/Upper Mussel bed	51.35	6/21/2009
BS	Bluestone_21m	Bluestone	Mid/Upper Mussel bed	31.13	6/21/2009
BS	Bluestone_21m	Bluestone	Mid/Upper Mussel bed	55.5	6/21/2009
BS	Bluestone_21m	Bluestone	Mid/Upper Mussel bed	58.27	6/21/2009
BS	Bluestone_21m	Bluestone	Mid/Upper Mussel bed	52.04	6/21/2009
BS	Bluestone_21m	Bluestone	Mid/Upper Mussel bed	20.7	6/21/2009
BS	Bluestone_21m	Bluestone	Mid/Upper Mussel bed	49.21	6/21/2009
BS	Bluestone_21m	Bluestone	Mid/Upper Mussel bed	61.15	6/21/2009
BS	Bluestone_21m	Bluestone	Mid/Upper Mussel bed	39.83	6/21/2009
BS	Bluestone_21m	Bluestone	Mid/Upper Mussel bed	57.56	6/21/2009
BS	Bluestone_21m	Bluestone	Mid/Upper Mussel bed	55.98	6/21/2009
BS	Bluestone_21m	Bluestone	Mid/Upper Mussel bed	67.11	6/21/2009
BS	Bluestone_21m	Bluestone	Mid/Upper Mussel bed	39.59	6/21/2009
BS	Bluestone_21m	Bluestone	Mid/Upper Mussel bed	61.29	6/21/2009
BS	Bluestone_15m	Bluestone	Mid/Upper Mussel bed	104.11	6/21/2009
BS	Bluestone_15m	Bluestone	Mid/Upper Mussel bed	59.14	6/21/2009
BS	Bluestone_15m	Bluestone	Mid/Upper Mussel bed	89.04	6/21/2009
BS	Bluestone_15m	Bluestone	Mid/Upper Mussel bed	66.6	6/21/2009
BS	Bluestone_15m	Bluestone	Mid/Upper Mussel bed	107.7	6/21/2009
BS	Bluestone_15m	Bluestone	Mid/Upper Mussel bed	49.02	6/21/2009
BS	Bluestone_15m	Bluestone	Mid/Upper Mussel bed	74.66	6/21/2009
BS	Bluestone_15m	Bluestone	Mid/Upper Mussel bed	37.96	6/21/2009
BS	Bluestone_15m	Bluestone	Mid/Upper Mussel bed	82.19	6/21/2009
BS	Bluestone_15m	Bluestone	Mid/Upper Mussel bed	66.45	6/21/2009
BS	Bluestone_15m	Bluestone	Mid/Upper Mussel bed	51.77	6/21/2009
BS	Bluestone_15m	Bluestone	Mid/Upper Mussel bed	55.83	6/21/2009
BS	Bluestone_15m	Bluestone	Mid/Upper Mussel bed	69.26	6/21/2009
BS	Bluestone_15m	Bluestone	Mid/Upper Mussel bed	95.72	6/21/2009
BS	Bluestone_15m	Bluestone	Mid/Upper Mussel bed	53.73	6/21/2009
BS	Bluestone_15m	Bluestone	Mid/Upper Mussel bed	67.17	6/21/2009
BS	Bluestone_15m	Bluestone	Mid/Upper Mussel bed	81.64	6/21/2009
BS	Bluestone_15m	Bluestone	Mid/Upper Mussel bed	53.52	6/21/2009
BS	Bluestone_15m	Bluestone	Mid/Upper Mussel bed	53.55	6/21/2009
BS	Bluestone_15m	Bluestone	Mid/Upper Mussel bed	105.89	6/21/2009
BS	Bluestone_15m	Bluestone	Mid/Upper Mussel bed	39.36	6/21/2009
BS	Bluestone_15m	Bluestone	Mid/Upper Mussel bed	44.66	6/21/2009
BS	Bluestone_15m	Bluestone	Mid/Upper Mussel bed	33.92	6/21/2009
BS	Bluestone_15m	Bluestone	Mid/Upper Mussel bed	68.37	6/21/2009
BS	Bluestone_15m	Bluestone	Mid/Upper Mussel bed	60.81	6/21/2009
BS	Bluestone_4	Bluestone	Mid/Upper Mussel bed	86.53	6/21/2009
BS	Bluestone_4	Bluestone	Mid/Upper Mussel bed	55.24	6/21/2009
BS	Bluestone_4	Bluestone	Mid/Upper Mussel bed	75.98	6/21/2009
BS	Bluestone_4	Bluestone	Mid/Upper Mussel bed	57.2	6/21/2009
BS	Bluestone_4	Bluestone	Mid/Upper Mussel bed	68.02	6/21/2009
BS	Bluestone_4	Bluestone	Mid/Upper Mussel bed	39	6/21/2009
BS	Bluestone_4	Bluestone	Mid/Upper Mussel bed	66.61	6/21/2009
BS	Bluestone_4	Bluestone	Mid/Upper Mussel bed	41.55	6/21/2009
BS	Bluestone_4	Bluestone	Mid/Upper Mussel bed	48.13	6/21/2009
BS	Bluestone_4	Bluestone	Mid/Upper Mussel bed	63.95	6/21/2009
BS	Bluestone_4	Bluestone	Mid/Upper Mussel bed	65.28	6/21/2009
BS	Bluestone_4	Bluestone	Mid/Upper Mussel bed	61.34	6/21/2009
BS	Bluestone_4	Bluestone	Mid/Upper Mussel bed	32.7	6/21/2009
BS	Bluestone_4	Bluestone	Mid/Upper Mussel bed	65.59	6/21/2009
BS	Bluestone_4	Bluestone	Mid/Upper Mussel bed	57.65	6/21/2009
BS	Bluestone_4	Bluestone	Mid/Upper Mussel bed	54.92	6/21/2009
BS	Bluestone_4	Bluestone	Mid/Upper Mussel bed	38.01	6/21/2009
BS	Bluestone_4	Bluestone	Mid/Upper Mussel bed	64.07	6/21/2009
BS	Bluestone_4	Bluestone	Mid/Upper Mussel bed	70.14	6/21/2009
BS	Bluestone_4	Bluestone	Mid/Upper Mussel bed	33.66	6/21/2009
BS	Bluestone_4	Bluestone	Mid/Upper Mussel bed	72.18	6/21/2009
BS	Bluestone_4	Bluestone	Mid/Upper Mussel bed	53.54	6/21/2009
BS	Bluestone_4	Bluestone	Mid/Upper Mussel bed	29.77	6/21/2009
BS	Bluestone_4	Bluestone	Mid/Upper Mussel bed	61.02	6/21/2009
BS	Bluestone_4	Bluestone	Mid/Upper Mussel bed	49.51	6/21/2009
BS	Bluestone_25	Bluestone	Mid/Upper Mussel bed	25.59	6/21/2009
BS	Bluestone_25	Bluestone	Mid/Upper Mussel bed	26.47	6/21/2009
BS	Bluestone_25	Bluestone	Mid/Upper Mussel bed	32.81	6/21/2009
BS	Bluestone_25	Bluestone	Mid/Upper Mussel bed	27.34	6/21/2009
BS	Bluestone_25	Bluestone	Mid/Upper Mussel bed	59.21	6/21/2009
BS	Bluestone_25	Bluestone	Mid/Upper Mussel bed	57	6/21/2009
BS	Bluestone_25	Bluestone	Mid/Upper Mussel bed	80.2	6/21/2009
BS	Bluestone_25	Bluestone	Mid/Upper Mussel bed	32.42	6/21/2009
BS	Bluestone_25	Bluestone	Mid/Upper Mussel bed	30.3	6/21/2009
BS	Bluestone_25	Bluestone	Mid/Upper Mussel bed	43.33	6/21/2009
BS	Bluestone_25	Bluestone	Mid/Upper Mussel bed	66.33	6/21/2009
BS	Bluestone_25	Bluestone	Mid/Upper Mussel bed	67.79	6/21/2009
BS	Bluestone_25	Bluestone	Mid/Upper Mussel bed	24.31	6/21/2009
BS	Bluestone_25	Bluestone	Mid/Upper Mussel bed	40	6/21/2009
BS	Bluestone_25	Bluestone	Mid/Upper Mussel bed	43.47	6/21/2009
BS	Bluestone_25	Bluestone	Mid/Upper Mussel bed	25.56	6/21/2009
BS	Bluestone_25	Bluestone	Mid/Upper Mussel bed	56.11	6/21/2009
BS	Bluestone_25	Bluestone	Mid/Upper Mussel bed	37.6	6/21/2009
BS	Bluestone_25	Bluestone	Mid/Upper Mussel bed	43.13	6/21/2009
BS	Bluestone_25	Bluestone	Mid/Upper Mussel bed	56.7	6/21/2009
BS	Bluestone_25	Bluestone	Mid/Upper Mussel bed	42.87	6/21/2009
BS	Bluestone_25	Bluestone	Mid/Upper Mussel bed	36.73	6/21/2009
BS	Bluestone_25	Bluestone	Mid/Upper Mussel bed	57.4	6/21/2009
BS	Bluestone_25	Bluestone	Mid/Upper Mussel bed	74.89	6/21/2009
BS	Bluestone_25	Bluestone	Mid/Upper Mussel bed	77.5	6/21/2009
BS	Bluesstone_5	Bluestone	Lower Mussel bed	60.49	2009-06-22
BS	Bluesstone_5	Bluestone	Lower Mussel bed	70.5	2009-06-22
BS	Bluesstone_5	Bluestone	Lower Mussel bed	87.21	2009-06-22
BS	Bluesstone_5	Bluestone	Lower Mussel bed	80.1	2009-06-22
BS	Bluesstone_5	Bluestone	Lower Mussel bed	61.84	2009-06-22
BS	Bluesstone_5	Bluestone	Lower Mussel bed	79.88	2009-06-22
BS	Bluesstone_5	Bluestone	Lower Mussel bed	81.12	2009-06-22
BS	Bluesstone_5	Bluestone	Lower Mussel bed	121.01	2009-06-22
BS	Bluesstone_5	Bluestone	Lower Mussel bed	85.86	2009-06-22
BS	Bluesstone_5	Bluestone	Lower Mussel bed	98.06	2009-06-22
BS	Bluesstone_5	Bluestone	Lower Mussel bed	81.5	2009-06-22
BS	Bluesstone_5	Bluestone	Lower Mussel bed	65.59	2009-06-22
BS	Bluesstone_5	Bluestone	Lower Mussel bed	31.46	2009-06-22
BS	Bluesstone_5	Bluestone	Lower Mussel bed	57.66	2009-06-22
BS	Bluesstone_5	Bluestone	Lower Mussel bed	80.33	2009-06-22
BS	Bluesstone_5	Bluestone	Lower Mussel bed	60.05	2009-06-22
BS	Bluesstone_5	Bluestone	Lower Mussel bed	53.02	2009-06-22
BS	Bluesstone_5	Bluestone	Lower Mussel bed	87.47	2009-06-22
BS	Bluesstone_5	Bluestone	Lower Mussel bed	101.61	2009-06-22
BS	Bluesstone_5	Bluestone	Lower Mussel bed	48.81	2009-06-22
BS	Bluesstone_5	Bluestone	Lower Mussel bed	53.06	2009-06-22
BS	Bluesstone_5	Bluestone	Lower Mussel bed	65.61	2009-06-22
BS	Bluesstone_5	Bluestone	Lower Mussel bed	73.41	2009-06-22
BS	Bluesstone_5	Bluestone	Lower Mussel bed	49.51	2009-06-22
BS	Bluesstone_5	Bluestone	Lower Mussel bed	74.65	2009-06-22
BS	Bluesstone_5	Bluestone	Lower Mussel bed	50.47	2009-06-22
BS	Bluesstone_5	Bluestone	Lower Mussel bed	53.15	2009-06-22
BS	Bluesstone_5	Bluestone	Lower Mussel bed	17.75	2009-06-22
BS	Bluestone_26	Bluestone	Lower Mussel bed	62.66	2009-06-22
BS	Bluestone_26	Bluestone	Lower Mussel bed	71.32	2009-06-22
BS	Bluestone_26	Bluestone	Lower Mussel bed	78.96	2009-06-22
BS	Bluestone_26	Bluestone	Lower Mussel bed	73.31	2009-06-22
BS	Bluestone_26	Bluestone	Lower Mussel bed	63.16	2009-06-22
BS	Bluestone_26	Bluestone	Lower Mussel bed	116.4	2009-06-22
BS	Bluestone_26	Bluestone	Lower Mussel bed	58.78	2009-06-22
BS	Bluestone_26	Bluestone	Lower Mussel bed	61.54	2009-06-22
BS	Bluestone_26	Bluestone	Lower Mussel bed	87.81	2009-06-22
BS	Bluestone_26	Bluestone	Lower Mussel bed	69.89	2009-06-22
BS	Bluestone_26	Bluestone	Lower Mussel bed	37.31	2009-06-22
BS	Bluestone_26	Bluestone	Lower Mussel bed	68.2	2009-06-22
BS	Bluestone_26	Bluestone	Lower Mussel bed	46.28	2009-06-22
BS	Bluestone_26	Bluestone	Lower Mussel bed	79.71	2009-06-22
BS	Bluestone_26	Bluestone	Lower Mussel bed	31.01	2009-06-22
BS	Bluestone_26	Bluestone	Lower Mussel bed	50.44	2009-06-22
BS	Bluestone_26	Bluestone	Lower Mussel bed	46.51	2009-06-22
BS	Bluestone_26	Bluestone	Lower Mussel bed	58.74	2009-06-22
BS	Bluestone_26	Bluestone	Lower Mussel bed	80.24	2009-06-22
BS	Bluestone_26	Bluestone	Lower Mussel bed	78.36	2009-06-22
BS	Bluestone_26	Bluestone	Lower Mussel bed	68.88	2009-06-22
BS	Bluestone_26	Bluestone	Lower Mussel bed	54.76	2009-06-22
BS	Bluestone_26	Bluestone	Lower Mussel bed	55.59	2009-06-22
BS	Bluestone_26	Bluestone	Lower Mussel bed	64.76	2009-06-22
BS	Bluestone_26	Bluestone	Lower Mussel bed	59.08	2009-06-22
BS	Bluestone_26	Bluestone	Lower Mussel bed	45.93	2009-06-22
BS	Bluestone_26	Bluestone	Lower Mussel bed	45.53	2009-06-22
BS	Bluestone_26	Bluestone	Lower Mussel bed	38.71	2009-06-22
BS	Bluestone_26	Bluestone	Lower Mussel bed	41.88	2009-06-22
BS	Bluestone_26	Bluestone	Lower Mussel bed	23.72	2009-06-22
BS	Bluestone_24	Bluestone	Lower Mussel bed	89.79	2009-06-22
BS	Bluestone_24	Bluestone	Lower Mussel bed	85.49	2009-06-22
BS	Bluestone_24	Bluestone	Lower Mussel bed	81.03	2009-06-22
BS	Bluestone_24	Bluestone	Lower Mussel bed	58.58	2009-06-22
BS	Bluestone_24	Bluestone	Lower Mussel bed	41.91	2009-06-22
BS	Bluestone_24	Bluestone	Lower Mussel bed	65.71	2009-06-22
BS	Bluestone_24	Bluestone	Lower Mussel bed	66.77	2009-06-22
BS	Bluestone_24	Bluestone	Lower Mussel bed	70.42	2009-06-22
BS	Bluestone_24	Bluestone	Lower Mussel bed	79.04	2009-06-22
BS	Bluestone_24	Bluestone	Lower Mussel bed	48.44	2009-06-22
BS	Bluestone_24	Bluestone	Lower Mussel bed	88.52	2009-06-22
BS	Bluestone_24	Bluestone	Lower Mussel bed	84.17	2009-06-22
BS	Bluestone_24	Bluestone	Lower Mussel bed	69.86	2009-06-22
BS	Bluestone_24	Bluestone	Lower Mussel bed	18.23	2009-06-22
BS	Bluestone_24	Bluestone	Lower Mussel bed	60.55	2009-06-22
BS	Bluestone_24	Bluestone	Lower Mussel bed	98	2009-06-22
BS	Bluestone_24	Bluestone	Lower Mussel bed	83.04	2009-06-22
BS	Bluestone_24	Bluestone	Lower Mussel bed	85.92	2009-06-22
BS	Bluestone_24	Bluestone	Lower Mussel bed	69.26	2009-06-22
BS	Bluestone_24	Bluestone	Lower Mussel bed	69.21	2009-06-22
BS	Bluestone_24	Bluestone	Lower Mussel bed	75.78	2009-06-22
BS	Bluestone_24	Bluestone	Lower Mussel bed	77.91	2009-06-22
BS	Bluestone_24	Bluestone	Lower Mussel bed	51.51	2009-06-22
BS	Bluestone_24	Bluestone	Lower Mussel bed	67.61	2009-06-22
BS	Bluestone_24	Bluestone	Lower Mussel bed	46.95	2009-06-22
BS	Bluestone_24	Bluestone	Lower Mussel bed	50.43	2009-06-22
BS	Bluestone_24	Bluestone	Lower Mussel bed	60.43	2009-06-22
BS	Bluestone_24	Bluestone	Lower Mussel bed	44.01	2009-06-22
BS	Bluestone_24	Bluestone	Lower Mussel bed	46.53	2009-06-22
BS	Bluestone_24	Bluestone	Lower Mussel bed	48.17	2009-06-22
BS	Bluestone_11	Bluestone	Lower Mussel bed	103.46	2009-06-22
BS	Bluestone_11	Bluestone	Lower Mussel bed	90.98	2009-06-22
BS	Bluestone_11	Bluestone	Lower Mussel bed	86.17	2009-06-22
BS	Bluestone_11	Bluestone	Lower Mussel bed	88.94	2009-06-22
BS	Bluestone_11	Bluestone	Lower Mussel bed	85.03	2009-06-22
BS	Bluestone_11	Bluestone	Lower Mussel bed	65.81	2009-06-22
BS	Bluestone_11	Bluestone	Lower Mussel bed	92.1	2009-06-22
BS	Bluestone_11	Bluestone	Lower Mussel bed	76.23	2009-06-22
BS	Bluestone_11	Bluestone	Lower Mussel bed	59.04	2009-06-22
BS	Bluestone_11	Bluestone	Lower Mussel bed	110.08	2009-06-22
BS	Bluestone_11	Bluestone	Lower Mussel bed	89.81	2009-06-22
BS	Bluestone_11	Bluestone	Lower Mussel bed	115.01	2009-06-22
BS	Bluestone_11	Bluestone	Lower Mussel bed	114.54	2009-06-22
BS	Bluestone_11	Bluestone	Lower Mussel bed	27.57	2009-06-22
BS	Bluestone_11	Bluestone	Lower Mussel bed	93.62	2009-06-22
BS	Bluestone_11	Bluestone	Lower Mussel bed	55.3	2009-06-22
BS	Bluestone_11	Bluestone	Lower Mussel bed	85.31	2009-06-22
BS	Bluestone_11	Bluestone	Lower Mussel bed	38.44	2009-06-22
BS	Bluestone_11	Bluestone	Lower Mussel bed	82	2009-06-22
BS	Bluestone_11	Bluestone	Lower Mussel bed	45.48	2009-06-22
BS	Bluestone_11	Bluestone	Lower Mussel bed	111.52	2009-06-22
BS	Bluestone_11	Bluestone	Lower Mussel bed	29.93	2009-06-22
BS	Bluestone_11	Bluestone	Lower Mussel bed	48.04	2009-06-22
BS	Bluestone_11	Bluestone	Lower Mussel bed	96.2	2009-06-22
BS	Bluestone_11	Bluestone	Lower Mussel bed	50.09	2009-06-22
BS	Bluestone_11	Bluestone	Lower Mussel bed	55.13	2009-06-22
BS	Bluestone_11	Bluestone	Lower Mussel bed	59.37	2009-06-22
BS	Bluestone_11	Bluestone	Lower Mussel bed	68.21	2009-06-22
BS	Bluestone_11	Bluestone	Lower Mussel bed	67.08	2009-06-22
BS	Bluestone_11	Bluestone	Lower Mussel bed	73.37	2009-06-22
BS	Bluestone_30	Bluestone	Lower Mussel bed	66.85	2009-06-22
BS	Bluestone_30	Bluestone	Lower Mussel bed	78.98	2009-06-22
BS	Bluestone_30	Bluestone	Lower Mussel bed	101.81	2009-06-22
BS	Bluestone_30	Bluestone	Lower Mussel bed	73.07	2009-06-22
BS	Bluestone_30	Bluestone	Lower Mussel bed	78.95	2009-06-22
BS	Bluestone_30	Bluestone	Lower Mussel bed	65.45	2009-06-22
BS	Bluestone_30	Bluestone	Lower Mussel bed	80.33	2009-06-22
BS	Bluestone_30	Bluestone	Lower Mussel bed	74.68	2009-06-22
BS	Bluestone_30	Bluestone	Lower Mussel bed	48.57	2009-06-22
BS	Bluestone_30	Bluestone	Lower Mussel bed	89.77	2009-06-22
BS	Bluestone_30	Bluestone	Lower Mussel bed	73	2009-06-22
BS	Bluestone_30	Bluestone	Lower Mussel bed	67.31	2009-06-22
BS	Bluestone_30	Bluestone	Lower Mussel bed	66.06	2009-06-22
BS	Bluestone_30	Bluestone	Lower Mussel bed	48.63	2009-06-22
BS	Bluestone_30	Bluestone	Lower Mussel bed	66.81	2009-06-22
BS	Bluestone_30	Bluestone	Lower Mussel bed	66.39	2009-06-22
BS	Bluestone_30	Bluestone	Lower Mussel bed	38.68	2009-06-22
BS	Bluestone_30	Bluestone	Lower Mussel bed	44.75	2009-06-22
BS	Bluestone_30	Bluestone	Lower Mussel bed	49.59	2009-06-22
BS	Bluestone_30	Bluestone	Lower Mussel bed	89.23	2009-06-22
BS	Bluestone_30	Bluestone	Lower Mussel bed	68.82	2009-06-22
BS	Bluestone_30	Bluestone	Lower Mussel bed	23.16	2009-06-22
BS	Bluestone_30	Bluestone	Lower Mussel bed	84.34	2009-06-22
BS	Bluestone_30	Bluestone	Lower Mussel bed	66.87	2009-06-22
BS	Bluestone_30	Bluestone	Lower Mussel bed	83.13	2009-06-22
BS	Bluestone_30	Bluestone	Lower Mussel bed	57.39	2009-06-22
BS	Bluestone_30	Bluestone	Lower Mussel bed	74.47	2009-06-22
BS	Bluestone_30	Bluestone	Lower Mussel bed	32.93	2009-06-22
BS	Bluestone_30	Bluestone	Lower Mussel bed	67.86	2009-06-22
BS	Bluestone_30	Bluestone	Lower Mussel bed	66.56	2009-06-22
BS	Bluestone_30	Bluestone	Lower Mussel bed	45.83	2009-06-22
BS	Diana_15	Diana	Mid/Upper Mussel bed	66.23	2009-06-23
BS	Diana_15	Diana	Mid/Upper Mussel bed	75.92	2009-06-23
BS	Diana_15	Diana	Mid/Upper Mussel bed	86.21	2009-06-23
BS	Diana_15	Diana	Mid/Upper Mussel bed	62.31	2009-06-23
BS	Diana_15	Diana	Mid/Upper Mussel bed	101.76	2009-06-23
BS	Diana_15	Diana	Mid/Upper Mussel bed	115.87	2009-06-23
BS	Diana_15	Diana	Mid/Upper Mussel bed	122.68	2009-06-23
BS	Diana_15	Diana	Mid/Upper Mussel bed	47.08	2009-06-23
BS	Diana_15	Diana	Mid/Upper Mussel bed	102.27	2009-06-23
BS	Diana_15	Diana	Mid/Upper Mussel bed	113.02	2009-06-23
BS	Diana_15	Diana	Mid/Upper Mussel bed	102.21	2009-06-23
BS	Diana_15	Diana	Mid/Upper Mussel bed	75.33	2009-06-23
BS	Diana_15	Diana	Mid/Upper Mussel bed	73.11	2009-06-23
BS	Diana_15	Diana	Mid/Upper Mussel bed	91.5	2009-06-23
BS	Diana_15	Diana	Mid/Upper Mussel bed	73.12	2009-06-23
BS	Diana_15	Diana	Mid/Upper Mussel bed	66.74	2009-06-23
BS	Diana_15	Diana	Mid/Upper Mussel bed	49.96	2009-06-23
BS	Diana_15	Diana	Mid/Upper Mussel bed	48.42	2009-06-23
BS	Diana_15	Diana	Mid/Upper Mussel bed	54.12	2009-06-23
BS	Diana_15	Diana	Mid/Upper Mussel bed	45.55	2009-06-23
BS	Diana_15	Diana	Mid/Upper Mussel bed	72.81	2009-06-23
BS	Diana_15	Diana	Mid/Upper Mussel bed	34.7	2009-06-23
BS	Diana_15	Diana	Mid/Upper Mussel bed	64.34	2009-06-23
BS	Diana_15	Diana	Mid/Upper Mussel bed	70.36	2009-06-23
BS	Diana_15	Diana	Mid/Upper Mussel bed	46.94	2009-06-23
BS	Diana_15	Diana	Mid/Upper Mussel bed	34.24	2009-06-23
BS	Diana_15	Diana	Mid/Upper Mussel bed	39.82	2009-06-23
BS	Diana_15	Diana	Mid/Upper Mussel bed	26.25	2009-06-23
BS	Diana_15	Diana	Mid/Upper Mussel bed	36.57	2009-06-23
BS	Diana_15	Diana	Mid/Upper Mussel bed	35.7	2009-06-23
BS	Diana_8	Diana	Mid/Upper Mussel bed	76.9	2009-06-23
BS	Diana_8	Diana	Mid/Upper Mussel bed	55.33	2009-06-23
BS	Diana_8	Diana	Mid/Upper Mussel bed	100.42	2009-06-23
BS	Diana_8	Diana	Mid/Upper Mussel bed	84.95	2009-06-23
BS	Diana_8	Diana	Mid/Upper Mussel bed	89.74	2009-06-23
BS	Diana_8	Diana	Mid/Upper Mussel bed	78.8	2009-06-23
BS	Diana_8	Diana	Mid/Upper Mussel bed	100.07	2009-06-23
BS	Diana_8	Diana	Mid/Upper Mussel bed	82.74	2009-06-23
BS	Diana_8	Diana	Mid/Upper Mussel bed	96.33	2009-06-23
BS	Diana_8	Diana	Mid/Upper Mussel bed	69.68	2009-06-23
BS	Diana_8	Diana	Mid/Upper Mussel bed	79.72	2009-06-23
BS	Diana_8	Diana	Mid/Upper Mussel bed	107.99	2009-06-23
BS	Diana_8	Diana	Mid/Upper Mussel bed	65.49	2009-06-23
BS	Diana_8	Diana	Mid/Upper Mussel bed	60.35	2009-06-23
BS	Diana_8	Diana	Mid/Upper Mussel bed	53.73	2009-06-23
BS	Diana_8	Diana	Mid/Upper Mussel bed	48.84	2009-06-23
BS	Diana_8	Diana	Mid/Upper Mussel bed	92.51	2009-06-23
BS	Diana_8	Diana	Mid/Upper Mussel bed	96.23	2009-06-23
BS	Diana_8	Diana	Mid/Upper Mussel bed	38.13	2009-06-23
BS	Diana_8	Diana	Mid/Upper Mussel bed	33.89	2009-06-23
BS	Diana_8	Diana	Mid/Upper Mussel bed	41.93	2009-06-23
BS	Diana_8	Diana	Mid/Upper Mussel bed	75.46	2009-06-23
BS	Diana_8	Diana	Mid/Upper Mussel bed	60.82	2009-06-23
BS	Diana_8	Diana	Mid/Upper Mussel bed	70.18	2009-06-23
BS	Diana_8	Diana	Mid/Upper Mussel bed	48.47	2009-06-23
BS	Diana_8	Diana	Mid/Upper Mussel bed	79.45	2009-06-23
BS	Diana_8	Diana	Mid/Upper Mussel bed	71.82	2009-06-23
BS	Diana_8	Diana	Mid/Upper Mussel bed	64.9	2009-06-23
BS	Diana_8	Diana	Mid/Upper Mussel bed	53.39	2009-06-23
BS	Diana_8	Diana	Mid/Upper Mussel bed	42.71	2009-06-23
BS	Diane_20	Diana	Mid/Upper Mussel bed	73.28	2009-06-23
BS	Diane_20	Diana	Mid/Upper Mussel bed	86.11	2009-06-23
BS	Diane_20	Diana	Mid/Upper Mussel bed	40.78	2009-06-23
BS	Diane_20	Diana	Mid/Upper Mussel bed	68.04	2009-06-23
BS	Diane_20	Diana	Mid/Upper Mussel bed	79.41	2009-06-23
BS	Diane_20	Diana	Mid/Upper Mussel bed	43.25	2009-06-23
BS	Diane_20	Diana	Mid/Upper Mussel bed	52.64	2009-06-23
BS	Diane_20	Diana	Mid/Upper Mussel bed	70.91	2009-06-23
BS	Diane_20	Diana	Mid/Upper Mussel bed	53.3	2009-06-23
BS	Diane_20	Diana	Mid/Upper Mussel bed	59.7	2009-06-23
BS	Diane_20	Diana	Mid/Upper Mussel bed	62.37	2009-06-23
BS	Diane_20	Diana	Mid/Upper Mussel bed	60.8	2009-06-23
BS	Diane_20	Diana	Mid/Upper Mussel bed	54.39	2009-06-23
BS	Diane_20	Diana	Mid/Upper Mussel bed	36.35	2009-06-23
BS	Diane_20	Diana	Mid/Upper Mussel bed	46.44	2009-06-23
BS	Diane_20	Diana	Mid/Upper Mussel bed	54.36	2009-06-23
BS	Diane_20	Diana	Mid/Upper Mussel bed	57.85	2009-06-23
BS	Diane_20	Diana	Mid/Upper Mussel bed	46.44	2009-06-23
BS	Diane_20	Diana	Mid/Upper Mussel bed	32.31	2009-06-23
BS	Diane_20	Diana	Mid/Upper Mussel bed	52.47	2009-06-23
BS	Diane_20	Diana	Mid/Upper Mussel bed	48.22	2009-06-23
BS	Diane_20	Diana	Mid/Upper Mussel bed	37.73	2009-06-23
BS	Diane_20	Diana	Mid/Upper Mussel bed	60	2009-06-23
BS	Diane_20	Diana	Mid/Upper Mussel bed	49.26	2009-06-23
BS	Diane_20	Diana	Mid/Upper Mussel bed	38.38	2009-06-23
BS	Diane_20	Diana	Mid/Upper Mussel bed	53.06	2009-06-23
BS	Diane_20	Diana	Mid/Upper Mussel bed	41.3	2009-06-23
BS	Diane_20	Diana	Mid/Upper Mussel bed	62.22	2009-06-23
BS	Diane_20	Diana	Mid/Upper Mussel bed	68.28	2009-06-23
BS	Diane_20	Diana	Mid/Upper Mussel bed	61.9	2009-06-23
BS	Diane_13	Diana	Mid/Upper Mussel bed	78.38	2009-06-23
BS	Diane_13	Diana	Mid/Upper Mussel bed	71.82	2009-06-23
BS	Diane_13	Diana	Mid/Upper Mussel bed	61.95	2009-06-23
BS	Diane_13	Diana	Mid/Upper Mussel bed	37.21	2009-06-23
BS	Diane_13	Diana	Mid/Upper Mussel bed	44.95	2009-06-23
BS	Diane_13	Diana	Mid/Upper Mussel bed	82.96	2009-06-23
BS	Diane_13	Diana	Mid/Upper Mussel bed	68.65	2009-06-23
BS	Diane_13	Diana	Mid/Upper Mussel bed	61.77	2009-06-23
BS	Diane_13	Diana	Mid/Upper Mussel bed	84.81	2009-06-23
BS	Diane_13	Diana	Mid/Upper Mussel bed	61.35	2009-06-23
BS	Diane_13	Diana	Mid/Upper Mussel bed	61.87	2009-06-23
BS	Diane_13	Diana	Mid/Upper Mussel bed	55.1	2009-06-23
BS	Diane_13	Diana	Mid/Upper Mussel bed	39.22	2009-06-23
BS	Diane_13	Diana	Mid/Upper Mussel bed	55.12	2009-06-23
BS	Diane_13	Diana	Mid/Upper Mussel bed	50.08	2009-06-23
BS	Diane_13	Diana	Mid/Upper Mussel bed	56.21	2009-06-23
BS	Diane_13	Diana	Mid/Upper Mussel bed	87.3	2009-06-23
BS	Diane_13	Diana	Mid/Upper Mussel bed	74.16	2009-06-23
BS	Diane_13	Diana	Mid/Upper Mussel bed	51.69	2009-06-23
BS	Diane_13	Diana	Mid/Upper Mussel bed	40.48	2009-06-23
BS	Diane_13	Diana	Mid/Upper Mussel bed	83.77	2009-06-23
BS	Diane_13	Diana	Mid/Upper Mussel bed	75.4	2009-06-23
BS	Diane_13	Diana	Mid/Upper Mussel bed	57.8	2009-06-23
BS	Diane_13	Diana	Mid/Upper Mussel bed	44.62	2009-06-23
BS	Diane_13	Diana	Mid/Upper Mussel bed	40.14	2009-06-23
BS	Diane_13	Diana	Mid/Upper Mussel bed	23.67	2009-06-23
BS	Diane_13	Diana	Mid/Upper Mussel bed	22.9	2009-06-23
BS	Diane_13	Diana	Mid/Upper Mussel bed	26.48	2009-06-23
BS	Diane_13	Diana	Mid/Upper Mussel bed	27.56	2009-06-23
BS	Diane_13	Diana	Mid/Upper Mussel bed	80.01	2009-06-23
BS	Diane_13	Diana	Lower Mussel bed	120.86	2009-06-25
BS	Diane_13	Diana	Lower Mussel bed	53.17	2009-06-25
BS	Diane_13	Diana	Lower Mussel bed	62.48	2009-06-25
BS	Diane_13	Diana	Lower Mussel bed	106.18	2009-06-25
BS	Diane_13	Diana	Lower Mussel bed	77.74	2009-06-25
BS	Diane_13	Diana	Lower Mussel bed	96.81	2009-06-25
BS	Diane_13	Diana	Lower Mussel bed	44.24	2009-06-25
BS	Diane_13	Diana	Lower Mussel bed	75.37	2009-06-25
BS	Diane_13	Diana	Lower Mussel bed	63.87	2009-06-25
BS	Diane_13	Diana	Lower Mussel bed	77.91	2009-06-25
BS	Diane_13	Diana	Lower Mussel bed	105.53	2009-06-25
BS	Diane_13	Diana	Lower Mussel bed	41.94	2009-06-25
BS	Diane_13	Diana	Lower Mussel bed	135	2009-06-25
BS	Diane_13	Diana	Lower Mussel bed	65.18	2009-06-25
BS	Diane_13	Diana	Lower Mussel bed	50.16	2009-06-25
BS	Diane_13	Diana	Lower Mussel bed	139.19	2009-06-25
BS	Diane_13	Diana	Lower Mussel bed	92.29	2009-06-25
BS	Diane_13	Diana	Lower Mussel bed	94.98	2009-06-25
BS	Diane_13	Diana	Lower Mussel bed	105.98	2009-06-25
BS	Diane_13	Diana	Lower Mussel bed	67.59	2009-06-25
BS	Diane_13	Diana	Lower Mussel bed	73.27	2009-06-25
BS	Diane_13	Diana	Lower Mussel bed	92.52	2009-06-25
BS	Diane_13	Diana	Lower Mussel bed	91.55	2009-06-25
BS	Diane_13	Diana	Lower Mussel bed	61.19	2009-06-25
BS	Diane_13	Diana	Lower Mussel bed	89.5	2009-06-25
BS	Diane_13	Diana	Lower Mussel bed	136.18	2009-06-25
BS	Diane_13	Diana	Lower Mussel bed	141.96	2009-06-25
BS	Diane_13	Diana	Lower Mussel bed	82.75	2009-06-25
BS	Diane_13	Diana	Lower Mussel bed	117.77	2009-06-25
BS	Diane_13	Diana	Lower Mussel bed	89.62	2009-06-25
BS	Diane_3	Diana	Mid/Upper Mussel bed	95.93	2009-06-25
BS	Diane_3	Diana	Mid/Upper Mussel bed	65.35	2009-06-25
BS	Diane_3	Diana	Mid/Upper Mussel bed	64.57	2009-06-25
BS	Diane_3	Diana	Mid/Upper Mussel bed	60.9	2009-06-25
BS	Diane_3	Diana	Mid/Upper Mussel bed	63.85	2009-06-25
BS	Diane_3	Diana	Mid/Upper Mussel bed	58.24	2009-06-25
BS	Diane_3	Diana	Mid/Upper Mussel bed	36.72	2009-06-25
BS	Diane_3	Diana	Mid/Upper Mussel bed	53.97	2009-06-25
BS	Diane_3	Diana	Mid/Upper Mussel bed	54.73	2009-06-25
BS	Diane_3	Diana	Mid/Upper Mussel bed	58.17	2009-06-25
BS	Diane_3	Diana	Mid/Upper Mussel bed	66.12	2009-06-25
BS	Diane_3	Diana	Mid/Upper Mussel bed	61.6	2009-06-25
BS	Diane_3	Diana	Mid/Upper Mussel bed	41.41	2009-06-25
BS	Diane_3	Diana	Mid/Upper Mussel bed	37.04	2009-06-25
BS	Diane_3	Diana	Mid/Upper Mussel bed	54.7	2009-06-25
BS	Diane_3	Diana	Mid/Upper Mussel bed	52.68	2009-06-25
BS	Diane_3	Diana	Mid/Upper Mussel bed	15.85	2009-06-25
BS	Diane_3	Diana	Mid/Upper Mussel bed	49.51	2009-06-25
BS	Diane_3	Diana	Mid/Upper Mussel bed	52.37	2009-06-25
BS	Diane_3	Diana	Mid/Upper Mussel bed	41.19	2009-06-25
BS	Diane_3	Diana	Mid/Upper Mussel bed	45.91	2009-06-25
BS	Diane_3	Diana	Mid/Upper Mussel bed	29.77	2009-06-25
BS	Diane_3	Diana	Mid/Upper Mussel bed	34.51	2009-06-25
BS	Diane_3	Diana	Mid/Upper Mussel bed	45.6	2009-06-25
BS	Diane_3	Diana	Mid/Upper Mussel bed	31.79	2009-06-25
BS	Diane_3	Diana	Mid/Upper Mussel bed	46.15	2009-06-25
BS	Diane_3	Diana	Mid/Upper Mussel bed	53.07	2009-06-25
BS	Diane_3	Diana	Mid/Upper Mussel bed	38.91	2009-06-25
BS	Diane_3	Diana	Mid/Upper Mussel bed	35.2	2009-06-25
BS	Diane_3	Diana	Mid/Upper Mussel bed	45.84	2009-06-25
BS	Diane_12	Diana	Lower Mussel bed	60.5	2009-06-25
BS	Diane_12	Diana	Lower Mussel bed	107.56	2009-06-25
BS	Diane_12	Diana	Lower Mussel bed	84.79	2009-06-25
BS	Diane_12	Diana	Lower Mussel bed	56.6	2009-06-25
BS	Diane_12	Diana	Lower Mussel bed	68.78	2009-06-25
BS	Diane_12	Diana	Lower Mussel bed	87.3	2009-06-25
BS	Diane_12	Diana	Lower Mussel bed	60.15	2009-06-25
BS	Diane_12	Diana	Lower Mussel bed	64.56	2009-06-25
BS	Diane_12	Diana	Lower Mussel bed	62.82	2009-06-25
BS	Diane_12	Diana	Lower Mussel bed	76.92	2009-06-25
BS	Diane_12	Diana	Lower Mussel bed	67.77	2009-06-25
BS	Diane_12	Diana	Lower Mussel bed	71.11	2009-06-25
BS	Diane_12	Diana	Lower Mussel bed	97.44	2009-06-25
BS	Diane_12	Diana	Lower Mussel bed	96.82	2009-06-25
BS	Diane_12	Diana	Lower Mussel bed	68.18	2009-06-25
BS	Diane_12	Diana	Lower Mussel bed	68.97	2009-06-25
BS	Diane_12	Diana	Lower Mussel bed	69.98	2009-06-25
BS	Diane_12	Diana	Lower Mussel bed	82.73	2009-06-25
BS	Diane_12	Diana	Lower Mussel bed	92.8	2009-06-25
BS	Diane_12	Diana	Lower Mussel bed	55.15	2009-06-25
BS	Diane_12	Diana	Lower Mussel bed	89.56	2009-06-25
BS	Diane_12	Diana	Lower Mussel bed	52.32	2009-06-25
BS	Diane_12	Diana	Lower Mussel bed	79.13	2009-06-25
BS	Diane_12	Diana	Lower Mussel bed	80.43	2009-06-25
BS	Diane_12	Diana	Lower Mussel bed	73.76	2009-06-25
BS	Diane_12	Diana	Lower Mussel bed	92.79	2009-06-25
BS	Diane_12	Diana	Lower Mussel bed	47.28	2009-06-25
BS	Diane_12	Diana	Lower Mussel bed	93.15	2009-06-25
BS	Diane_12	Diana	Lower Mussel bed	91.35	2009-06-25
BS	Diane_12	Diana	Lower Mussel bed	37.75	2009-06-25
BS	Diane_21	Diana	Lower Mussel bed	150.04	2009-06-25
BS	Diane_21	Diana	Lower Mussel bed	171	2009-06-25
BS	Diane_21	Diana	Lower Mussel bed	147.78	2009-06-25
BS	Diane_21	Diana	Lower Mussel bed	153.93	2009-06-25
BS	Diane_21	Diana	Lower Mussel bed	91.71	2009-06-25
BS	Diane_21	Diana	Lower Mussel bed	112.37	2009-06-25
BS	Diane_21	Diana	Lower Mussel bed	101.03	2009-06-25
BS	Diane_21	Diana	Lower Mussel bed	162	2009-06-25
BS	Diane_21	Diana	Lower Mussel bed	120.12	2009-06-25
BS	Diane_21	Diana	Lower Mussel bed	116.92	2009-06-25
BS	Diane_21	Diana	Lower Mussel bed	121.83	2009-06-25
BS	Diane_21	Diana	Lower Mussel bed	89.82	2009-06-25
BS	Diane_21	Diana	Lower Mussel bed	120.26	2009-06-25
BS	Diane_21	Diana	Lower Mussel bed	104.23	2009-06-25
BS	Diane_21	Diana	Lower Mussel bed	102.24	2009-06-25
BS	Diane_21	Diana	Lower Mussel bed	74.53	2009-06-25
BS	Diane_21	Diana	Lower Mussel bed	73.61	2009-06-25
BS	Diane_21	Diana	Lower Mussel bed	87.37	2009-06-25
BS	Diane_21	Diana	Lower Mussel bed	94.38	2009-06-25
BS	Diane_21	Diana	Lower Mussel bed	139.12	2009-06-25
BS	Diane_21	Diana	Lower Mussel bed	72.78	2009-06-25
BS	Diane_21	Diana	Lower Mussel bed	64.94	2009-06-25
BS	Diane_21	Diana	Lower Mussel bed	103.94	2009-06-25
BS	Diane_21	Diana	Lower Mussel bed	94.53	2009-06-25
BS	Diane_21	Diana	Lower Mussel bed	87.41	2009-06-25
BS	Diane_21	Diana	Lower Mussel bed	50.71	2009-06-25
BS	Diane_21	Diana	Lower Mussel bed	61.75	2009-06-25
BS	Diane_21	Diana	Lower Mussel bed	143.41	2009-06-25
BS	Diane_21	Diana	Lower Mussel bed	56.02	2009-06-25
BS	Diane_21	Diana	Lower Mussel bed	81.02	2009-06-25
BS	Diane_16	Diana	Lower Mussel bed	98.52	2009-06-25
BS	Diane_16	Diana	Lower Mussel bed	119.16	2009-06-25
BS	Diane_16	Diana	Lower Mussel bed	83.59	2009-06-25
BS	Diane_16	Diana	Lower Mussel bed	151.23	2009-06-25
BS	Diane_16	Diana	Lower Mussel bed	131.12	2009-06-25
BS	Diane_16	Diana	Lower Mussel bed	133.83	2009-06-25
BS	Diane_16	Diana	Lower Mussel bed	104.48	2009-06-25
BS	Diane_16	Diana	Lower Mussel bed	81.34	2009-06-25
BS	Diane_16	Diana	Lower Mussel bed	94.77	2009-06-25
BS	Diane_16	Diana	Lower Mussel bed	124.93	2009-06-25
BS	Diane_16	Diana	Lower Mussel bed	116.67	2009-06-25
BS	Diane_16	Diana	Lower Mussel bed	92.98	2009-06-25
BS	Diane_16	Diana	Lower Mussel bed	143.41	2009-06-25
BS	Diane_16	Diana	Lower Mussel bed	139.3	2009-06-25
BS	Diane_16	Diana	Lower Mussel bed	76.11	2009-06-25
BS	Diane_16	Diana	Lower Mussel bed	109.23	2009-06-25
BS	Diane_16	Diana	Lower Mussel bed	92.82	2009-06-25
BS	Diane_16	Diana	Lower Mussel bed	71.77	2009-06-25
BS	Diane_16	Diana	Lower Mussel bed	118.06	2009-06-25
BS	Diane_16	Diana	Lower Mussel bed	84.1	2009-06-25
BS	Diane_16	Diana	Lower Mussel bed	104.61	2009-06-25
BS	Diane_16	Diana	Lower Mussel bed	58.49	2009-06-25
BS	Diane_16	Diana	Lower Mussel bed	42.9	2009-06-25
BS	Diane_16	Diana	Lower Mussel bed	57.01	2009-06-25
BS	Diane_16	Diana	Lower Mussel bed	44.38	2009-06-25
BS	Diane_16	Diana	Lower Mussel bed	43.87	2009-06-25
BS	Diane_16	Diana	Lower Mussel bed	53.07	2009-06-25
BS	Diane_16	Diana	Lower Mussel bed	84.27	2009-06-25
BS	Diane_16	Diana	Lower Mussel bed	54.16	2009-06-25
BS	Diane_16	Diana	Lower Mussel bed	41.44	2009-06-25
BS	Diane_18	Diana	Lower Mussel bed	83.67	2009-06-25
BS	Diane_18	Diana	Lower Mussel bed	61.03	2009-06-25
BS	Diane_18	Diana	Lower Mussel bed	89.69	2009-06-25
BS	Diane_18	Diana	Lower Mussel bed	127.93	2009-06-25
BS	Diane_18	Diana	Lower Mussel bed	139.98	2009-06-25
BS	Diane_18	Diana	Lower Mussel bed	83.38	2009-06-25
BS	Diane_18	Diana	Lower Mussel bed	65.02	2009-06-25
BS	Diane_18	Diana	Lower Mussel bed	147.83	2009-06-25
BS	Diane_18	Diana	Lower Mussel bed	135.48	2009-06-25
BS	Diane_18	Diana	Lower Mussel bed	96.42	2009-06-25
BS	Diane_18	Diana	Lower Mussel bed	58.08	2009-06-25
BS	Diane_18	Diana	Lower Mussel bed	48.91	2009-06-25
BS	Diane_18	Diana	Lower Mussel bed	72.01	2009-06-25
BS	Diane_18	Diana	Lower Mussel bed	109.22	2009-06-25
BS	Diane_18	Diana	Lower Mussel bed	41.09	2009-06-25
BS	Diane_18	Diana	Lower Mussel bed	68.33	2009-06-25
BS	Diane_18	Diana	Lower Mussel bed	131.14	2009-06-25
BS	Diane_18	Diana	Lower Mussel bed	95.84	2009-06-25
BS	Diane_18	Diana	Lower Mussel bed	39.66	2009-06-25
BS	Diane_18	Diana	Lower Mussel bed	86.31	2009-06-25
BS	Diane_18	Diana	Lower Mussel bed	56.76	2009-06-25
BS	Diane_18	Diana	Lower Mussel bed	101.35	2009-06-25
BS	Diane_18	Diana	Lower Mussel bed	99.11	2009-06-25
BS	Diane_18	Diana	Lower Mussel bed	102.27	2009-06-25
BS	Diane_18	Diana	Lower Mussel bed	117.06	2009-06-25
BS	Diane_18	Diana	Lower Mussel bed	70.72	2009-06-25
BS	Diane_18	Diana	Lower Mussel bed	124.13	2009-06-25
BS	Diane_18	Diana	Lower Mussel bed	123.23	2009-06-25
BS	Diane_18	Diana	Lower Mussel bed	70.62	2009-06-25
BS	Diane_18	Diana	Lower Mussel bed	46.57	2009-06-25
BS	Diana 17	Diana	Lower Mussel bed	90.1	2009-09-19
BS	Diana 17	Diana	Lower Mussel bed	77.1	2009-09-19
BS	Diana 17	Diana	Lower Mussel bed	111	2009-09-19
BS	Diana 17	Diana	Lower Mussel bed	93.4	2009-09-19
BS	Diana 17	Diana	Lower Mussel bed	90	2009-09-19
BS	Diana 17	Diana	Lower Mussel bed	72.6	2009-09-19
BS	Diana 17	Diana	Lower Mussel bed	80	2009-09-19
BS	Diana 17	Diana	Lower Mussel bed	68.7	2009-09-19
BS	Diana 17	Diana	Lower Mussel bed	133	2009-09-19
BS	Diana 17	Diana	Lower Mussel bed	134.8	2009-09-19
BS	Diana 17	Diana	Lower Mussel bed	91.6	2009-09-19
BS	Diana 17	Diana	Lower Mussel bed	68.9	2009-09-19
BS	Diana 17	Diana	Lower Mussel bed	66.3	2009-09-19
BS	Diana 17	Diana	Lower Mussel bed	122.5	2009-09-19
BS	Diana 17	Diana	Lower Mussel bed	64.4	2009-09-19
BS	Diana 17	Diana	Lower Mussel bed	149.2	2009-09-19
BS	Diana 17	Diana	Lower Mussel bed	39	2009-09-19
BS	Diana 17	Diana	Lower Mussel bed	84.1	2009-09-19
BS	Diana 17	Diana	Lower Mussel bed	75.5	2009-09-19
BS	Diana 17	Diana	Lower Mussel bed	82.4	2009-09-19
BS	Diana 17	Diana	Lower Mussel bed	21.8	2009-09-19
BS	Diana 17	Diana	Lower Mussel bed	66.3	2009-09-19
BS	Diana 17	Diana	Lower Mussel bed	61.2	2009-09-19
BS	Diana 17	Diana	Lower Mussel bed	89.1	2009-09-19
BS	Diana 17	Diana	Lower Mussel bed	96.8	2009-09-19
BS	Diana 17	Diana	Lower Mussel bed	62.7	2009-09-19
BS	Diana 17	Diana	Lower Mussel bed	48	2009-09-19
BS	Diana 17	Diana	Lower Mussel bed	32.9	2009-09-19
BS	Diana 17	Diana	Lower Mussel bed	132.6	2009-09-19
BS	Diana 17	Diana	Lower Mussel bed	66.1	2009-09-19
BS	Diana 17	Diana	Lower Mussel bed	100.2	2009-09-19
BS	Diana 17	Diana	Lower Mussel bed	41.3	2009-09-19
BS	Diana 13	Diana	Lower Mussel bed	52.2	2009-09-19
BS	Diana 13	Diana	Lower Mussel bed	72.9	2009-09-19
BS	Diana 13	Diana	Lower Mussel bed	44.2	2009-09-19
BS	Diana 13	Diana	Lower Mussel bed	59	2009-09-19
BS	Diana 13	Diana	Lower Mussel bed	74.3	2009-09-19
BS	Diana 13	Diana	Lower Mussel bed	38.5	2009-09-19
BS	Diana 13	Diana	Lower Mussel bed	62.8	2009-09-19
BS	Diana 13	Diana	Lower Mussel bed	61.5	2009-09-19
BS	Diana 13	Diana	Lower Mussel bed	28.5	2009-09-19
BS	Diana 13	Diana	Lower Mussel bed	32.7	2009-09-19
BS	Diana 13	Diana	Lower Mussel bed	57.6	2009-09-19
BS	Diana 13	Diana	Lower Mussel bed	38.3	2009-09-19
BS	Diana 13	Diana	Lower Mussel bed	49.2	2009-09-19
BS	Diana 13	Diana	Lower Mussel bed	82.9	2009-09-19
BS	Diana 13	Diana	Lower Mussel bed	37.6	2009-09-19
BS	Diana 13	Diana	Lower Mussel bed	28.6	2009-09-19
BS	Diana 13	Diana	Lower Mussel bed	48	2009-09-19
BS	Diana 13	Diana	Lower Mussel bed	29.9	2009-09-19
BS	Diana 13	Diana	Lower Mussel bed	26.2	2009-09-19
BS	Diana 13	Diana	Lower Mussel bed	48.9	2009-09-19
BS	Diana 13	Diana	Lower Mussel bed	53.4	2009-09-19
BS	Diana 13	Diana	Lower Mussel bed	34.1	2009-09-19
BS	Diana 13	Diana	Lower Mussel bed	35.2	2009-09-19
BS	Diana 13	Diana	Lower Mussel bed	39.2	2009-09-19
BS	Diana 13	Diana	Lower Mussel bed	33.5	2009-09-19
BS	Diana 13	Diana	Lower Mussel bed	30.6	2009-09-19
BS	Diana 13	Diana	Lower Mussel bed	47.2	2009-09-19
BS	Diana 13	Diana	Lower Mussel bed	40.4	2009-09-19
BS	Diana 13	Diana	Lower Mussel bed	68.5	2009-09-19
BS	Diana 13	Diana	Lower Mussel bed	19.8	2009-09-19
BS	Diana 13	Diana	Lower Mussel bed	35.6	2009-09-19
BS	Helby_20	Helby	Lower Mussel bed	77.52	2009-06-28
BS	Helby_20	Helby	Lower Mussel bed	74.46	2009-06-28
BS	Helby_20	Helby	Lower Mussel bed	127.5	2009-06-28
BS	Helby_20	Helby	Lower Mussel bed	101.92	2009-06-28
BS	Helby_20	Helby	Lower Mussel bed	86.02	2009-06-28
BS	Helby_20	Helby	Lower Mussel bed	86.4	2009-06-28
BS	Helby_20	Helby	Lower Mussel bed	75.98	2009-06-28
BS	Helby_20	Helby	Lower Mussel bed	95.73	2009-06-28
BS	Helby_20	Helby	Lower Mussel bed	85.33	2009-06-28
BS	Helby_20	Helby	Lower Mussel bed	60.7	2009-06-28
BS	Helby_20	Helby	Lower Mussel bed	111.16	2009-06-28
BS	Helby_20	Helby	Lower Mussel bed	93.82	2009-06-28
BS	Helby_20	Helby	Lower Mussel bed	58.68	2009-06-28
BS	Helby_20	Helby	Lower Mussel bed	53.13	2009-06-28
BS	Helby_20	Helby	Lower Mussel bed	81.75	2009-06-28
BS	Helby_20	Helby	Lower Mussel bed	70.04	2009-06-28
BS	Helby_20	Helby	Lower Mussel bed	36.78	2009-06-28
BS	Helby_20	Helby	Lower Mussel bed	101.53	2009-06-28
BS	Helby_20	Helby	Lower Mussel bed	68.2	2009-06-28
BS	Helby_20	Helby	Lower Mussel bed	98.71	2009-06-28
BS	Helby_20	Helby	Lower Mussel bed	40.42	2009-06-28
BS	Helby_20	Helby	Lower Mussel bed	92.86	2009-06-28
BS	Helby_20	Helby	Lower Mussel bed	77.24	2009-06-28
BS	Helby_20	Helby	Lower Mussel bed	84.04	2009-06-28
BS	Helby_20	Helby	Lower Mussel bed	74.87	2009-06-28
BS	Helby_20	Helby	Lower Mussel bed	81.67	2009-06-28
BS	Helby_20	Helby	Lower Mussel bed	48.14	2009-06-28
BS	Helby_20	Helby	Lower Mussel bed	113.28	2009-06-28
BS	Helby_20	Helby	Lower Mussel bed	108.02	2009-06-28
BS	Helby_20	Helby	Lower Mussel bed	100.99	2009-06-28
BS	Helby_22	Helby	Mid/Upper Mussel bed	60.79	2009-06-28
BS	Helby_22	Helby	Mid/Upper Mussel bed	72.8	2009-06-28
BS	Helby_22	Helby	Mid/Upper Mussel bed	78.69	2009-06-28
BS	Helby_22	Helby	Mid/Upper Mussel bed	64.42	2009-06-28
BS	Helby_22	Helby	Mid/Upper Mussel bed	66.5	2009-06-28
BS	Helby_22	Helby	Mid/Upper Mussel bed	59.01	2009-06-28
BS	Helby_22	Helby	Mid/Upper Mussel bed	71.89	2009-06-28
BS	Helby_22	Helby	Mid/Upper Mussel bed	59.95	2009-06-28
BS	Helby_22	Helby	Mid/Upper Mussel bed	69.55	2009-06-28
BS	Helby_22	Helby	Mid/Upper Mussel bed	59.09	2009-06-28
BS	Helby_22	Helby	Mid/Upper Mussel bed	64.63	2009-06-28
BS	Helby_22	Helby	Mid/Upper Mussel bed	71.51	2009-06-28
BS	Helby_22	Helby	Mid/Upper Mussel bed	58.39	2009-06-28
BS	Helby_22	Helby	Mid/Upper Mussel bed	52.06	2009-06-28
BS	Helby_22	Helby	Mid/Upper Mussel bed	51.45	2009-06-28
BS	Helby_22	Helby	Mid/Upper Mussel bed	72.57	2009-06-28
BS	Helby_22	Helby	Mid/Upper Mussel bed	50.5	2009-06-28
BS	Helby_22	Helby	Mid/Upper Mussel bed	69.79	2009-06-28
BS	Helby_22	Helby	Mid/Upper Mussel bed	65.72	2009-06-28
BS	Helby_22	Helby	Mid/Upper Mussel bed	57.68	2009-06-28
BS	Helby_22	Helby	Mid/Upper Mussel bed	54.86	2009-06-28
BS	Helby_22	Helby	Mid/Upper Mussel bed	55.4	2009-06-28
BS	Helby_22	Helby	Mid/Upper Mussel bed	41.8	2009-06-28
BS	Helby_22	Helby	Mid/Upper Mussel bed	70.07	2009-06-28
BS	Helby_22	Helby	Mid/Upper Mussel bed	54.64	2009-06-28
BS	Helby_22	Helby	Mid/Upper Mussel bed	81.83	2009-06-28
BS	Helby_22	Helby	Mid/Upper Mussel bed	70.69	2009-06-28
BS	Helby_22	Helby	Mid/Upper Mussel bed	51.22	2009-06-28
BS	Helby_22	Helby	Mid/Upper Mussel bed	68.88	2009-06-28
BS	Helby_22	Helby	Mid/Upper Mussel bed	54.72	2009-06-28
BS	Helby_27	Helby	Lower Mussel bed	95.37	2009-06-28
BS	Helby_27	Helby	Lower Mussel bed	103.68	2009-06-28
BS	Helby_27	Helby	Lower Mussel bed	94.28	2009-06-28
BS	Helby_27	Helby	Lower Mussel bed	86.78	2009-06-28
BS	Helby_27	Helby	Lower Mussel bed	103.8	2009-06-28
BS	Helby_27	Helby	Lower Mussel bed	85.23	2009-06-28
BS	Helby_27	Helby	Lower Mussel bed	106.43	2009-06-28
BS	Helby_27	Helby	Lower Mussel bed	70	2009-06-28
BS	Helby_27	Helby	Lower Mussel bed	91.89	2009-06-28
BS	Helby_27	Helby	Lower Mussel bed	83.47	2009-06-28
BS	Helby_27	Helby	Lower Mussel bed	47.96	2009-06-28
BS	Helby_27	Helby	Lower Mussel bed	86.76	2009-06-28
BS	Helby_27	Helby	Lower Mussel bed	83.05	2009-06-28
BS	Helby_27	Helby	Lower Mussel bed	72.84	2009-06-28
BS	Helby_27	Helby	Lower Mussel bed	57.7	2009-06-28
BS	Helby_27	Helby	Lower Mussel bed	46.84	2009-06-28
BS	Helby_27	Helby	Lower Mussel bed	82.21	2009-06-28
BS	Helby_27	Helby	Lower Mussel bed	71.6	2009-06-28
BS	Helby_27	Helby	Lower Mussel bed	55.86	2009-06-28
BS	Helby_27	Helby	Lower Mussel bed	61.25	2009-06-28
BS	Helby_27	Helby	Lower Mussel bed	37.34	2009-06-28
BS	Helby_27	Helby	Lower Mussel bed	42.5	2009-06-28
BS	Helby_27	Helby	Lower Mussel bed	86.2	2009-06-28
BS	Helby_27	Helby	Lower Mussel bed	72.76	2009-06-28
BS	Helby_27	Helby	Lower Mussel bed	74.48	2009-06-28
BS	Helby_27	Helby	Lower Mussel bed	77.68	2009-06-28
BS	Helby_27	Helby	Lower Mussel bed	59.51	2009-06-28
BS	Helby_27	Helby	Lower Mussel bed	55.53	2009-06-28
BS	Helby_27	Helby	Lower Mussel bed	84.97	2009-06-28
BS	Helby_27	Helby	Lower Mussel bed	98.18	2009-06-28
BS	Helby_27	Helby	Lower Mussel bed	36.32	2009-06-28
BS	Helby_18	Helby	Mid/Upper Mussel bed	59.23	2009-06-28
BS	Helby_18	Helby	Mid/Upper Mussel bed	78.32	2009-06-28
BS	Helby_18	Helby	Mid/Upper Mussel bed	56.64	2009-06-28
BS	Helby_18	Helby	Mid/Upper Mussel bed	48.25	2009-06-28
BS	Helby_18	Helby	Mid/Upper Mussel bed	72.44	2009-06-28
BS	Helby_18	Helby	Mid/Upper Mussel bed	80.93	2009-06-28
BS	Helby_18	Helby	Mid/Upper Mussel bed	64.52	2009-06-28
BS	Helby_18	Helby	Mid/Upper Mussel bed	32.23	2009-06-28
BS	Helby_18	Helby	Mid/Upper Mussel bed	30.66	2009-06-28
BS	Helby_18	Helby	Mid/Upper Mussel bed	50.4	2009-06-28
BS	Helby_18	Helby	Mid/Upper Mussel bed	75.83	2009-06-28
BS	Helby_18	Helby	Mid/Upper Mussel bed	62.76	2009-06-28
BS	Helby_18	Helby	Mid/Upper Mussel bed	47.18	2009-06-28
BS	Helby_18	Helby	Mid/Upper Mussel bed	76.57	2009-06-28
BS	Helby_18	Helby	Mid/Upper Mussel bed	41.12	2009-06-28
BS	Helby_18	Helby	Mid/Upper Mussel bed	48.89	2009-06-28
BS	Helby_18	Helby	Mid/Upper Mussel bed	67.61	2009-06-28
BS	Helby_18	Helby	Mid/Upper Mussel bed	71.39	2009-06-28
BS	Helby_18	Helby	Mid/Upper Mussel bed	51.09	2009-06-28
BS	Helby_18	Helby	Mid/Upper Mussel bed	48.62	2009-06-28
BS	Helby_18	Helby	Mid/Upper Mussel bed	73.9	2009-06-28
BS	Helby_18	Helby	Mid/Upper Mussel bed	42.17	2009-06-28
BS	Helby_18	Helby	Mid/Upper Mussel bed	60.88	2009-06-28
BS	Helby_18	Helby	Mid/Upper Mussel bed	61.53	2009-06-28
BS	Helby_18	Helby	Mid/Upper Mussel bed	45.43	2009-06-28
BS	Helby_18	Helby	Mid/Upper Mussel bed	42.87	2009-06-28
BS	Helby_18	Helby	Mid/Upper Mussel bed	61.87	2009-06-28
BS	Helby_18	Helby	Mid/Upper Mussel bed	27.37	2009-06-28
BS	Helby_18	Helby	Mid/Upper Mussel bed	49.78	2009-06-28
BS	Helby_18	Helby	Mid/Upper Mussel bed	55.37	2009-06-28
BS	Helby_18	Helby	Lower Mussel bed	75.59	2009-06-28
BS	Helby_18	Helby	Lower Mussel bed	79.87	2009-06-28
BS	Helby_18	Helby	Lower Mussel bed	85.45	2009-06-28
BS	Helby_18	Helby	Lower Mussel bed	76.17	2009-06-28
BS	Helby_18	Helby	Lower Mussel bed	114.24	2009-06-28
BS	Helby_18	Helby	Lower Mussel bed	72.39	2009-06-28
BS	Helby_18	Helby	Lower Mussel bed	80.44	2009-06-28
BS	Helby_18	Helby	Lower Mussel bed	92.05	2009-06-28
BS	Helby_18	Helby	Lower Mussel bed	43.6	2009-06-28
BS	Helby_18	Helby	Lower Mussel bed	79.15	2009-06-28
BS	Helby_18	Helby	Lower Mussel bed	67.98	2009-06-28
BS	Helby_18	Helby	Lower Mussel bed	67.4	2009-06-28
BS	Helby_18	Helby	Lower Mussel bed	64.92	2009-06-28
BS	Helby_18	Helby	Lower Mussel bed	83.5	2009-06-28
BS	Helby_18	Helby	Lower Mussel bed	77.9	2009-06-28
BS	Helby_18	Helby	Lower Mussel bed	45.11	2009-06-28
BS	Helby_18	Helby	Lower Mussel bed	39.11	2009-06-28
BS	Helby_18	Helby	Lower Mussel bed	76.9	2009-06-28
BS	Helby_18	Helby	Lower Mussel bed	74.37	2009-06-28
BS	Helby_18	Helby	Lower Mussel bed	64.74	2009-06-28
BS	Helby_18	Helby	Lower Mussel bed	49.45	2009-06-28
BS	Helby_18	Helby	Lower Mussel bed	65.13	2009-06-28
BS	Helby_18	Helby	Lower Mussel bed	59.49	2009-06-28
BS	Helby_18	Helby	Lower Mussel bed	78.23	2009-06-28
BS	Helby_18	Helby	Lower Mussel bed	47.52	2009-06-28
BS	Helby_18	Helby	Lower Mussel bed	69.1	2009-06-28
BS	Helby_18	Helby	Lower Mussel bed	52.7	2009-06-28
BS	Helby_18	Helby	Lower Mussel bed	80.24	2009-06-28
BS	Helby_18	Helby	Lower Mussel bed	60.42	2009-06-28
BS	Helby_18	Helby	Lower Mussel bed	54.34	2009-06-28
BS	Helby_18	Helby	Lower Mussel bed	31.28	2009-06-28
BS	Helby_18	Helby	Lower Mussel bed	50.75	2009-06-28
BS	Helby_18	Helby	Lower Mussel bed	91.84	2009-06-28
BS	Helby_18	Helby	Lower Mussel bed	33.83	2009-06-28
BS	Helby_27	Helby	Lower Mussel bed	107.1	2009-06-28
BS	Helby_27	Helby	Lower Mussel bed	96.41	2009-06-28
BS	Helby_27	Helby	Lower Mussel bed	67.44	2009-06-28
BS	Helby_27	Helby	Lower Mussel bed	131.59	2009-06-28
BS	Helby_27	Helby	Lower Mussel bed	91.74	2009-06-28
BS	Helby_27	Helby	Lower Mussel bed	73.53	2009-06-28
BS	Helby_27	Helby	Lower Mussel bed	72.6	2009-06-28
BS	Helby_27	Helby	Lower Mussel bed	78.32	2009-06-28
BS	Helby_27	Helby	Lower Mussel bed	60.79	2009-06-28
BS	Helby_27	Helby	Lower Mussel bed	83.99	2009-06-28
BS	Helby_27	Helby	Lower Mussel bed	79.07	2009-06-28
BS	Helby_27	Helby	Lower Mussel bed	60.18	2009-06-28
BS	Helby_27	Helby	Lower Mussel bed	47.49	2009-06-28
BS	Helby_27	Helby	Lower Mussel bed	109.94	2009-06-28
BS	Helby_27	Helby	Lower Mussel bed	107.51	2009-06-28
BS	Helby_27	Helby	Lower Mussel bed	82.71	2009-06-28
BS	Helby_27	Helby	Lower Mussel bed	90.06	2009-06-28
BS	Helby_27	Helby	Lower Mussel bed	55.43	2009-06-28
BS	Helby_27	Helby	Lower Mussel bed	75.4	2009-06-28
BS	Helby_27	Helby	Lower Mussel bed	84.31	2009-06-28
BS	Helby_27	Helby	Lower Mussel bed	55.35	2009-06-28
BS	Helby_27	Helby	Lower Mussel bed	84.73	2009-06-28
BS	Helby_27	Helby	Lower Mussel bed	49.4	2009-06-28
BS	Helby_27	Helby	Lower Mussel bed	73.89	2009-06-28
BS	Helby_27	Helby	Lower Mussel bed	75.02	2009-06-28
BS	Helby_27	Helby	Lower Mussel bed	71.31	2009-06-28
BS	Helby_27	Helby	Lower Mussel bed	76.1	2009-06-28
BS	Helby_27	Helby	Lower Mussel bed	44.65	2009-06-28
BS	Helby_27	Helby	Lower Mussel bed	47.13	2009-06-28
BS	Helby_27	Helby	Lower Mussel bed	84	2009-06-28
BS	Helby_27	Helby	Lower Mussel bed	109.7	2009-06-28
BS	Helby_27	Helby	Lower Mussel bed	87.19	2009-06-28
BS	Helby_27	Helby	Lower Mussel bed	57.73	2009-06-28
BS	Helby_27	Helby	Lower Mussel bed	66.99	2009-06-28
BS	Helby_27	Helby	Lower Mussel bed	81.59	2009-06-28
BS	Helby_16	Helby	Mid/Upper Mussel bed	64.97	2009-06-28
BS	Helby_16	Helby	Mid/Upper Mussel bed	65.3	2009-06-28
BS	Helby_16	Helby	Mid/Upper Mussel bed	75.06	2009-06-28
BS	Helby_16	Helby	Mid/Upper Mussel bed	53.67	2009-06-28
BS	Helby_16	Helby	Mid/Upper Mussel bed	48.1	2009-06-28
BS	Helby_16	Helby	Mid/Upper Mussel bed	48.66	2009-06-28
BS	Helby_16	Helby	Mid/Upper Mussel bed	54.78	2009-06-28
BS	Helby_16	Helby	Mid/Upper Mussel bed	57.02	2009-06-28
BS	Helby_16	Helby	Mid/Upper Mussel bed	54.56	2009-06-28
BS	Helby_16	Helby	Mid/Upper Mussel bed	67.79	2009-06-28
BS	Helby_16	Helby	Mid/Upper Mussel bed	72.41	2009-06-28
BS	Helby_16	Helby	Mid/Upper Mussel bed	41.53	2009-06-28
BS	Helby_16	Helby	Mid/Upper Mussel bed	61.32	2009-06-28
BS	Helby_16	Helby	Mid/Upper Mussel bed	44.46	2009-06-28
BS	Helby_16	Helby	Mid/Upper Mussel bed	49.04	2009-06-28
BS	Helby_16	Helby	Mid/Upper Mussel bed	58.12	2009-06-28
BS	Helby_16	Helby	Mid/Upper Mussel bed	48.69	2009-06-28
BS	Helby_16	Helby	Mid/Upper Mussel bed	41.91	2009-06-28
BS	Helby_16	Helby	Mid/Upper Mussel bed	59.47	2009-06-28
BS	Helby_16	Helby	Mid/Upper Mussel bed	34.89	2009-06-28
BS	Helby_16	Helby	Mid/Upper Mussel bed	40.17	2009-06-28
BS	Helby_16	Helby	Mid/Upper Mussel bed	48.51	2009-06-28
BS	Helby_16	Helby	Mid/Upper Mussel bed	63.92	2009-06-28
BS	Helby_16	Helby	Mid/Upper Mussel bed	35.85	2009-06-28
BS	Helby_16	Helby	Mid/Upper Mussel bed	68.91	2009-06-28
BS	Helby_16	Helby	Mid/Upper Mussel bed	64.1	2009-06-28
BS	Helby_16	Helby	Mid/Upper Mussel bed	63.22	2009-06-28
BS	Helby_16	Helby	Mid/Upper Mussel bed	76.14	2009-06-28
BS	Helby_16	Helby	Mid/Upper Mussel bed	26.21	2009-06-28
BS	Helby_16	Helby	Mid/Upper Mussel bed	22.07	2009-06-28
BS	Helby_13	Helby	Lower Mussel bed	130.28	2009-06-28
BS	Helby_13	Helby	Lower Mussel bed	110.66	2009-06-28
BS	Helby_13	Helby	Lower Mussel bed	91.06	2009-06-28
BS	Helby_13	Helby	Lower Mussel bed	100.03	2009-06-28
BS	Helby_13	Helby	Lower Mussel bed	153.86	2009-06-28
BS	Helby_13	Helby	Lower Mussel bed	146.75	2009-06-28
BS	Helby_13	Helby	Lower Mussel bed	120.28	2009-06-28
BS	Helby_13	Helby	Lower Mussel bed	134.87	2009-06-28
BS	Helby_13	Helby	Lower Mussel bed	70.85	2009-06-28
BS	Helby_13	Helby	Lower Mussel bed	67.3	2009-06-28
BS	Helby_13	Helby	Lower Mussel bed	60.48	2009-06-28
BS	Helby_13	Helby	Lower Mussel bed	111.58	2009-06-28
BS	Helby_13	Helby	Lower Mussel bed	132.21	2009-06-28
BS	Helby_13	Helby	Lower Mussel bed	103.6	2009-06-28
BS	Helby_13	Helby	Lower Mussel bed	104.91	2009-06-28
BS	Helby_13	Helby	Lower Mussel bed	101.57	2009-06-28
BS	Helby_13	Helby	Lower Mussel bed	59.81	2009-06-28
BS	Helby_13	Helby	Lower Mussel bed	44.94	2009-06-28
BS	Helby_13	Helby	Lower Mussel bed	110.63	2009-06-28
BS	Helby_13	Helby	Lower Mussel bed	107.38	2009-06-28
BS	Helby_13	Helby	Lower Mussel bed	122.42	2009-06-28
BS	Helby_13	Helby	Lower Mussel bed	96.75	2009-06-28
BS	Helby_13	Helby	Lower Mussel bed	96.75	2009-06-28
BS	Helby_13	Helby	Lower Mussel bed	138.73	2009-06-28
BS	Helby_13	Helby	Lower Mussel bed	115.42	2009-06-28
BS	Helby_13	Helby	Lower Mussel bed	83.13	2009-06-28
BS	Helby_13	Helby	Lower Mussel bed	65.48	2009-06-28
BS	Helby_13	Helby	Lower Mussel bed	67.6	2009-06-28
BS	Helby_13	Helby	Lower Mussel bed	49.84	2009-06-28
BS	Helby_13	Helby	Lower Mussel bed	51.09	2009-06-28
BS	Helby_13	Helby	Lower Mussel bed	119.36	2009-06-28
BS	Helby_13	Helby	Lower Mussel bed	146.96	2009-06-28
BS	Helby_13	Helby	Lower Mussel bed	105.29	2009-06-28
BS	Helby_13	Helby	Mid/Upper Mussel bed	52	2009-06-28
BS	Helby_13	Helby	Mid/Upper Mussel bed	66.7	2009-06-28
BS	Helby_13	Helby	Mid/Upper Mussel bed	91.79	2009-06-28
BS	Helby_13	Helby	Mid/Upper Mussel bed	73.82	2009-06-28
BS	Helby_13	Helby	Mid/Upper Mussel bed	52.63	2009-06-28
BS	Helby_13	Helby	Mid/Upper Mussel bed	50.58	2009-06-28
BS	Helby_13	Helby	Mid/Upper Mussel bed	45.78	2009-06-28
BS	Helby_13	Helby	Mid/Upper Mussel bed	59.49	2009-06-28
BS	Helby_13	Helby	Mid/Upper Mussel bed	42.74	2009-06-28
BS	Helby_13	Helby	Mid/Upper Mussel bed	86.92	2009-06-28
BS	Helby_13	Helby	Mid/Upper Mussel bed	53.84	2009-06-28
BS	Helby_13	Helby	Mid/Upper Mussel bed	40.99	2009-06-28
BS	Helby_13	Helby	Mid/Upper Mussel bed	89.37	2009-06-28
BS	Helby_13	Helby	Mid/Upper Mussel bed	40.62	2009-06-28
BS	Helby_13	Helby	Mid/Upper Mussel bed	45.98	2009-06-28
BS	Helby_13	Helby	Mid/Upper Mussel bed	61.42	2009-06-28
BS	Helby_13	Helby	Mid/Upper Mussel bed	49.32	2009-06-28
BS	Helby_13	Helby	Mid/Upper Mussel bed	50.88	2009-06-28
BS	Helby_13	Helby	Mid/Upper Mussel bed	43.34	2009-06-28
BS	Helby_13	Helby	Mid/Upper Mussel bed	53.88	2009-06-28
BS	Helby_13	Helby	Mid/Upper Mussel bed	54.37	2009-06-28
BS	Helby_13	Helby	Mid/Upper Mussel bed	43.31	2009-06-28
BS	Helby_13	Helby	Mid/Upper Mussel bed	50.58	2009-06-28
BS	Helby_13	Helby	Mid/Upper Mussel bed	38.52	2009-06-28
BS	Helby_13	Helby	Mid/Upper Mussel bed	50.09	2009-06-28
BS	Helby_13	Helby	Mid/Upper Mussel bed	30.6	2009-06-28
BS	Helby_13	Helby	Mid/Upper Mussel bed	62.48	2009-06-28
BS	Helby_13	Helby	Mid/Upper Mussel bed	39.42	2009-06-28
BS	Helby_13	Helby	Mid/Upper Mussel bed	53.64	2009-06-28
BS	Helby_13	Helby	Mid/Upper Mussel bed	52.04	2009-06-28
BS	Helby_3	Helby	Mid/Upper Mussel bed	75.23	2009-06-28
BS	Helby_3	Helby	Mid/Upper Mussel bed	95.27	2009-06-28
BS	Helby_3	Helby	Mid/Upper Mussel bed	52.04	2009-06-28
BS	Helby_3	Helby	Mid/Upper Mussel bed	74.96	2009-06-28
BS	Helby_3	Helby	Mid/Upper Mussel bed	91.3	2009-06-28
BS	Helby_3	Helby	Mid/Upper Mussel bed	31.51	2009-06-28
BS	Helby_3	Helby	Mid/Upper Mussel bed	44.4	2009-06-28
BS	Helby_3	Helby	Mid/Upper Mussel bed	70.1	2009-06-28
BS	Helby_3	Helby	Mid/Upper Mussel bed	101.15	2009-06-28
BS	Helby_3	Helby	Mid/Upper Mussel bed	29.38	2009-06-28
BS	Helby_3	Helby	Mid/Upper Mussel bed	37.08	2009-06-28
BS	Helby_3	Helby	Mid/Upper Mussel bed	47.39	2009-06-28
BS	Helby_3	Helby	Mid/Upper Mussel bed	70.17	2009-06-28
BS	Helby_3	Helby	Mid/Upper Mussel bed	60.75	2009-06-28
BS	Helby_3	Helby	Mid/Upper Mussel bed	59.97	2009-06-28
BS	Helby_3	Helby	Mid/Upper Mussel bed	47.8	2009-06-28
BS	Helby_3	Helby	Mid/Upper Mussel bed	69.12	2009-06-28
BS	Helby_3	Helby	Mid/Upper Mussel bed	60.81	2009-06-28
BS	Helby_3	Helby	Mid/Upper Mussel bed	26.64	2009-06-28
BS	Helby_3	Helby	Mid/Upper Mussel bed	59.24	2009-06-28
BS	Helby_3	Helby	Mid/Upper Mussel bed	63.95	2009-06-28
BS	Helby_3	Helby	Mid/Upper Mussel bed	69.9	2009-06-28
BS	Helby_3	Helby	Mid/Upper Mussel bed	79.57	2009-06-28
BS	Helby_3	Helby	Mid/Upper Mussel bed	79.28	2009-06-28
BS	Helby_3	Helby	Mid/Upper Mussel bed	41.64	2009-06-28
BS	Helby_3	Helby	Mid/Upper Mussel bed	49.92	2009-06-28
BS	Helby_3	Helby	Mid/Upper Mussel bed	53.41	2009-06-28
BS	Helby_3	Helby	Mid/Upper Mussel bed	53.4	2009-06-28
BS	Helby_3	Helby	Mid/Upper Mussel bed	72.64	2009-06-28
BS	Helby_3	Helby	Mid/Upper Mussel bed	30.51	2009-06-28
BS	Helby_3	Helby	Mid/Upper Mussel bed	31.61	2009-06-28
BS	Helby_3	Helby	Mid/Upper Mussel bed	44.9	2009-06-28
BS	Helby_3	Helby	Mid/Upper Mussel bed	56.83	2009-06-28
BS	Helby_3	Helby	Mid/Upper Mussel bed	45.47	2009-06-28
BS	Helby_3	Helby	Mid/Upper Mussel bed	24.56	2009-06-28
BS	Helby_11	Helby	Lower Mussel bed	191.34	2009-06-28
BS	Helby_11	Helby	Lower Mussel bed	186.26	2009-06-28
BS	Helby_11	Helby	Lower Mussel bed	138.07	2009-06-28
BS	Helby_11	Helby	Lower Mussel bed	118.85	2009-06-28
BS	Helby_11	Helby	Lower Mussel bed	128.92	2009-06-28
BS	Helby_11	Helby	Lower Mussel bed	117.64	2009-06-28
BS	Helby_11	Helby	Lower Mussel bed	118.42	2009-06-28
BS	Helby_11	Helby	Lower Mussel bed	134.51	2009-06-28
BS	Helby_11	Helby	Lower Mussel bed	112.8	2009-06-28
BS	Helby_11	Helby	Lower Mussel bed	92.94	2009-06-28
BS	Helby_11	Helby	Lower Mussel bed	111.01	2009-06-28
BS	Helby_11	Helby	Lower Mussel bed	88.15	2009-06-28
BS	Helby_11	Helby	Lower Mussel bed	116.89	2009-06-28
BS	Helby_11	Helby	Lower Mussel bed	122.6	2009-06-28
BS	Helby_11	Helby	Lower Mussel bed	111.89	2009-06-28
BS	Helby_11	Helby	Lower Mussel bed	108.48	2009-06-28
BS	Helby_11	Helby	Lower Mussel bed	104.62	2009-06-28
BS	Helby_11	Helby	Lower Mussel bed	73.77	2009-06-28
BS	Helby_11	Helby	Lower Mussel bed	71.63	2009-06-28
BS	Helby_11	Helby	Lower Mussel bed	77.55	2009-06-28
BS	Helby_11	Helby	Lower Mussel bed	61.62	2009-06-28
BS	Helby_11	Helby	Lower Mussel bed	80.26	2009-06-28
BS	Helby_11	Helby	Lower Mussel bed	57.77	2009-06-28
BS	Helby_11	Helby	Lower Mussel bed	109.09	2009-06-28
BS	Helby_11	Helby	Lower Mussel bed	115.05	2009-06-28
BS	Helby_11	Helby	Lower Mussel bed	45.86	2009-06-28
BS	Helby_11	Helby	Lower Mussel bed	36.48	2009-06-28
BS	Helby_11	Helby	Lower Mussel bed	117.9	2009-06-28
BS	Helby_11	Helby	Lower Mussel bed	54.5	2009-06-28
BS	Helby_11	Helby	Lower Mussel bed	97.9	2009-06-28
BS	Helby_11	Helby	Lower Mussel bed	31.88	2009-06-28
BS	Helby_11	Helby	Lower Mussel bed	42.53	2009-06-28
BS	Helby_11	Helby	Lower Mussel bed	50.62	2009-06-28
BS	Diana dig	Helby		70.9	2009-06-10
BS	Diana dig	Helby		64.01	2009-06-10
BS	Diana dig	Helby		111.84	2009-06-10
BS	Diana dig	Helby		65.11	2009-06-10
BS	Diana dig	Helby		85.35	2009-06-10
BS	Diana dig	Helby		65.08	2009-06-10
BS	Diana dig	Helby		154	2009-06-10
BS	Diana dig	Helby		38.15	2009-06-10
BS	Diana dig	Helby		36.71	2009-06-10
BS	Diana dig	Helby		36.93	2009-06-10
BS	Diana dig	Helby		38.89	2009-06-10
BS	Diana dig	Helby		67.54	2009-06-10
BS	Diana dig	Helby		94.58	2009-06-10
BS	Diana dig	Helby		99.79	2009-06-10
BS	Diana dig	Helby		50.06	2009-06-10
BS	Diana dig	Helby		73.35	2009-06-10
BS	Diana dig	Helby		56.57	2009-06-10
BS	Diana dig	Helby		33.04	2009-06-10
BS	Diana dig	Helby		111.61	2009-06-10
BS	Diana dig	Helby		57.43	2009-06-10
BS	Diana dig	Helby		52.76	2009-06-10
BS	Diana dig	Helby		25.32	2009-06-10
BS	Diana dig	Helby		98.29	2009-06-10
BS	Diana dig	Helby		76.56	2009-06-10
BS	Diana dig	Helby		138.92	2009-06-10
BS	Diana dig	Helby		93.32	2009-06-10
BS	Diana dig	Helby		50.58	2009-06-10
BS	Diana dig	Helby		83.61	2009-06-10
BS	Diana dig	Helby		66.3	2009-06-10
BS	Diana dig	Helby		82.91	2009-06-10
BS	Diana dig	Helby		40.64	2009-06-10
BS	Diana dig	Helby		78.47	2009-06-10
BS	Diana dig	Helby		40.39	2009-06-10
BS	Diana dig	Helby		91.36	2009-06-10
BS	Diana dig	Helby		115.85	2009-06-10
BS	Diana dig	Helby		32.18	2009-06-10
BS	Diana dig	Helby		74.6	2009-06-10
BS	Diana dig	Helby		17.68	2009-06-10
BS	Diana dig	Helby		29.24	2009-06-10
BS	Diana dig	Helby		21.04	2009-06-10
BS	Diana dig	Helby		31.14	2009-06-10
BS	Diana dig	Helby		34.66	2009-06-10
BS	Diana dig	Helby		26.36	2009-06-10
BS	Diana dig	Helby		44.74	2009-06-10
BS	Diana dig	Helby		36.63	2009-06-10
BS	Diana dig	Helby		45.2	2009-06-10
BS	Diana dig	Helby		82.88	2009-06-10
BS	Diana dig	Helby		66.18	2009-06-10
BS	Diana dig	Helby		68.91	2009-06-10
BS	Diana dig	Helby		55.45	2009-06-10
BS	Diana dig	Helby		73.07	2009-06-10
BS	Diana dig	Helby		51.9	2009-06-10
BS	Diana dig	Helby		118.54	2009-06-10
BS	Diana dig	Helby		94.32	2009-06-10
BS	Diana dig	Helby		117.71	2009-06-10
BS	Diana dig	Helby		16.3	2009-06-10
BS	Diana dig	Helby		51.65	2009-06-10
BS	Diana dig	Helby		54.07	2009-06-10
BS	Diana dig	Helby		49.85	2009-06-10
BS	Diana dig	Helby		69.44	2009-06-10
BS	Diana dig	Helby		69.85	2009-06-10
BS	Diana dig	Helby		89.77	2009-06-10
BS	Diana dig	Helby		79.05	2009-06-10
BS	Diana dig	Helby		75.41	2009-06-10
BS	Diana dig	Helby		87.88	2009-06-10
BS	Diana dig	Helby		133.46	2009-06-10
BS	Diana dig	Helby		105.94	2009-06-10
BS	Helby dig	Helby		84.26	2009-06-11
BS	Helby dig	Helby		58.73	2009-06-11
BS	Helby dig	Helby		73.23	2009-06-11
BS	Helby dig	Helby		71.14	2009-06-11
BS	Helby dig	Helby		69.06	2009-06-11
BS	Helby dig	Helby		91.69	2009-06-11
BS	Helby dig	Helby		76.26	2009-06-11
BS	Helby dig	Helby		109.8	2009-06-11
BS	Helby dig	Helby		121.2	2009-06-11
BS	Helby dig	Helby		117.45	2009-06-11
BS	Helby dig	Helby		119.46	2009-06-11
BS	Helby dig	Helby		108.55	2009-06-11
BS	Helby dig	Helby		66.14	2009-06-11
BS	Helby dig	Helby		150.64	2009-06-11
BS	Helby dig	Helby		97.03	2009-06-11
BS	Helby dig	Helby		77.31	2009-06-11
BS	Helby dig	Helby		60.17	2009-06-11
BS	Helby dig	Helby		80.5	2009-06-11
BS	Helby dig	Helby		78.4	2009-06-11
BS	Helby dig	Helby		107.13	2009-06-11
BS	Helby dig	Helby		98.09	2009-06-11
BS	Helby dig	Helby		24.43	2009-06-11
BS	Helby dig	Helby		79.86	2009-06-11
BS	Helby dig	Helby		57.47	2009-06-11
BS	Helby dig	Helby		69.64	2009-06-11
BS	Helby dig	Helby		40.63	2009-06-11
BS	Helby dig	Helby		67.89	2009-06-11
BS	Helby dig	Helby		103.09	2009-06-11
BS	Helby dig	Helby		74.37	2009-06-11
BS	Helby dig	Helby		99.1	2009-06-11
BS	Helby dig	Helby		67.97	2009-06-11
BS	Helby dig	Helby		62.61	2009-06-11
BS	Helby dig	Helby		59.91	2009-06-11
BS	Helby dig	Helby		60.16	2009-06-11
BS	Helby dig	Helby		97	2009-06-11
BS	Helby dig	Helby		67.11	2009-06-11
BS	Helby dig	Helby		125.15	2009-06-11
BS	Helby dig	Helby		96.12	2009-06-11
BS	Helby dig	Helby		111.26	2009-06-11
BS	Helby dig	Helby		126.43	2009-06-11
BS	Helby dig	Helby		109.09	2009-06-11
BS	Helby dig	Helby		108.2	2009-06-11
BS	Helby dig	Helby		142.46	2009-06-11
BS	Helby dig	Helby		120.6	2009-06-11
BS	Helby dig	Helby		32.09	2009-06-11
BS	Helby dig	Helby		31.89	2009-06-11
BS	Helby dig	Helby		78.43	2009-06-11
BS	Helby dig	Helby		103.89	2009-06-11
BS	Helby dig	Helby		32.33	2009-06-11
BS	Helby dig	Helby		62.23	2009-06-11
BS	Helby dig	Helby		84.23	2009-06-11
BS	Helby dig	Helby		82.98	2009-06-11
BS	Helby dig	Helby		67.75	2009-06-11
BS	Helby dig	Helby		33.32	2009-06-11
BS	Helby dig	Helby		50.91	2009-06-11
BS	Helby dig	Helby		123.98	2009-06-11
BS	Helby dig	Helby		68.93	2009-06-11
BS	Helby dig	Helby		32.94	2009-06-11
BS	Helby dig	Helby		110.22	2009-06-11
BS	Helby dig	Helby		72.02	2009-06-11
BS	Helby dig	Helby		77.7	2009-06-11
BS	Helby dig	Helby		127.71	2009-06-11
BS	Helby dig	Helby		39.67	2009-06-11
BS	Helby dig	Helby		44.52	2009-06-11
BS	Helby dig	Helby		71.22	2009-06-11
BS	Helby dig	Helby		101.04	2009-06-11
BS	Helby dig	Helby		56.84	2009-06-11
BS	Helby dig	Helby		58.26	2009-06-11
BS	Helby dig	Helby		52.26	2009-06-11
BS	Helby dig	Helby		89.69	2009-06-11
BS	Helby dig	Helby		106.89	2009-06-11
BS	Helby dig	Helby		71.27	2009-06-11
BS	Helby dig	Helby		34.14	2009-06-11
BS	Helby dig	Helby		94.16	2009-06-11
BS	Helby dig	Helby		57.83	2009-06-11
BS	Helby dig	Helby		29.17	2009-06-11
BS	Helby dig	Helby		26.85	2009-06-11
BS	Helby dig	Helby		39.11	2009-06-11
BS	Helby dig	Helby		60.97	2009-06-11
BS	Helby dig	Helby		41.75	2009-06-11
BS	Helby dig	Helby		36.5	2009-06-11
BS	Helby dig	Helby		83.09	2009-06-11
BS	Helby dig	Helby		88.34	2009-06-11
BS	Helby dig	Helby		93.89	2009-06-11
BS	Helby dig	Helby		33.84	2009-06-11
BS	Helby dig	Helby		28.04	2009-06-11
BS	Helby dig	Helby		68.58	2009-06-11
BS	Helby dig	Helby		88.26	2009-06-11
BS	Helby dig	Helby		69.66	2009-06-11
BS	Helby dig	Helby		61.15	2009-06-11
BS	Helby dig	Helby		49.83	2009-06-11
BS	Helby dig	Helby		32.72	2009-06-11
BS	Helby dig	Helby		85.86	2009-06-11
BS	Helby dig	Helby		86.11	2009-06-11
BS	Helby dig	Helby		60.43	2009-06-11
BS	Helby dig	Helby		61.71	2009-06-11
BS	Helby dig	Helby		72.55	2009-06-11
BS	Helby dig	Helby		107.49	2009-06-11
BS	Helby dig	Helby		90.64	2009-06-11
BS	Helby dig	Helby		135.09	2009-06-11
BS	Helby dig	Helby		37.34	2009-06-11
BS	Helby dig	Helby		40.61	2009-06-11
BS	Helby dig	Helby		81.82	2009-06-11
BS	Helby dig	Helby		79.09	2009-06-11
BS	Helby dig	Helby		44.27	2009-06-11
BS	Helby dig	Helby		77.89	2009-06-11
BS	Helby dig	Helby		66.45	2009-06-11
BS	Helby dig	Helby		75.32	2009-06-11
BS	Helby dig	Helby		46.78	2009-06-11
BS	Sanford dig	Sanford		57.15	2009-06-11
BS	Sanford dig	Sanford		60.75	2009-06-11
BS	Sanford dig	Sanford		19.32	2009-06-11
BS	Sanford dig	Sanford		54.3	2009-06-11
BS	Sanford dig	Sanford		43.01	2009-06-11
BS	Sanford dig	Sanford		75.77	2009-06-11
BS	Sanford dig	Sanford		123.57	2009-06-11
BS	Sanford dig	Sanford		100.98	2009-06-11
BS	Sanford dig	Sanford		94.03	2009-06-11
BS	Sanford dig	Sanford		78.5	2009-06-11
BS	Sanford dig	Sanford		94.3	2009-06-11
BS	Sanford dig	Sanford		62.29	2009-06-11
BS	Sanford dig	Sanford		62.52	2009-06-11
BS	Sanford dig	Sanford		82.15	2009-06-11
BS	Sanford dig	Sanford		52.13	2009-06-11
BS	Sanford dig	Sanford		44.15	2009-06-11
BS	Sanford dig	Sanford		54.09	2009-06-11
BS	Sanford dig	Sanford		62.19	2009-06-11
BS	Sanford dig	Sanford		102.39	2009-06-11
BS	Sanford dig	Sanford		70.67	2009-06-11
BS	Sanford dig	Sanford		206	2009-06-11
BS	Sanford dig	Sanford		153	2009-06-11
BS	Sanford dig	Sanford		127.94	2009-06-11
BS	Sanford dig	Sanford		119.38	2009-06-11
BS	Sanford dig	Sanford		59.06	2009-06-11
BS	Sanford dig	Sanford		44.3	2009-06-11
BS	Sanford dig	Sanford		38.43	2009-06-11
BS	Sanford dig	Sanford		113.1	2009-06-11
BS	Sanford dig	Sanford		137.78	2009-06-11
BS	Sanford dig	Sanford		78.54	2009-06-11
BS	Sanford dig	Sanford		105.6	2009-06-11
BS	Sanford dig	Sanford		64.35	2009-06-11
BS	Sanford dig	Sanford		109.92	2009-06-11
BS	Sanford dig	Sanford		52.06	2009-06-11
BS	Sanford dig	Sanford		25.09	2009-06-11
BS	Sanford dig	Sanford		20.95	2009-06-11
BS	Sanford dig	Sanford		52.28	2009-06-11
BS	Sanford dig	Sanford		45.33	2009-06-11
BS	Sanford dig	Sanford		59.69	2009-06-11
BS	Sanford dig	Sanford		103.11	2009-06-11
BS	Sanford dig	Sanford		109.87	2009-06-11
BS	Sanford dig	Sanford		117.26	2009-06-11
BS	Sanford dig	Sanford		55.22	2009-06-11
BS	Sanford dig	Sanford		62.87	2009-06-11
BS	Sanford dig	Sanford		122.22	2009-06-11
BS	Sanford dig	Sanford		58.53	2009-06-11
BS	Sanford dig	Sanford		92.75	2009-06-11
BS	Sanford dig	Sanford		98.82	2009-06-11
BS	Sanford dig	Sanford		47.35	2009-06-11
BS	Sanford dig	Sanford		102.49	2009-06-11
BS	Sanford dig	Sanford		100.11	2009-06-11
BS	Sanford dig	Sanford		80.67	2009-06-11
BS	Sanford dig	Sanford		49.02	2009-06-11
BS	Sanford dig	Sanford		44.92	2009-06-11
BS	Sanford dig	Sanford		109.12	2009-06-11
BS	Sanford dig	Sanford		126.56	2009-06-11
BS	Sanford dig	Sanford		101.31	2009-06-11
BS	Sanford dig	Sanford		112.37	2009-06-11
BS	Sanford dig	Sanford		86.64	2009-06-11
BS	Sanford dig	Sanford		111.23	2009-06-11
BS	Sanford dig	Sanford		43.91	2009-06-11
BS	Sanford dig	Sanford		52.13	2009-06-11
BS	Sanford dig	Sanford		53.4	2009-06-11
BS	Sanford dig	Sanford		111.65	2009-06-11
BS	Sanford dig	Sanford		80.32	2009-06-11
BS	Sanford dig	Sanford		65.82	2009-06-11
BS	Sanford dig	Sanford		62.91	2009-06-11
BS	Sanford dig	Sanford		47.81	2009-06-11
BS	Sanford dig	Sanford		53.83	2009-06-11
BS	Sanford dig	Sanford		48.34	2009-06-11
BS	Sanford dig	Sanford		47.76	2009-06-11
BS	Sanford dig	Sanford		13.34	2009-06-11
BS	Sanford dig	Sanford		51.54	2009-06-11
BS	Sanford dig	Sanford		61.37	2009-06-11
BS	Sanford dig	Sanford		45.64	2009-06-11
BS	Sanford dig	Sanford		48.12	2009-06-11
BS	Sanford dig	Sanford		14.92	2009-06-11
BS	Sanford dig	Sanford		33.15	2009-06-11
BS	Sanford dig	Sanford		21.34	2009-06-11
BS	Sanford dig	Sanford		18.49	2009-06-11
BS	Sanford dig	Sanford		22.1	2009-06-11
BS	Sanford dig	Sanford		18.7	2009-06-11
BS	Bluestone dig	Bluestone		71.56	2009-06-12
BS	Bluestone dig	Bluestone		125.14	2009-06-12
BS	Bluestone dig	Bluestone		79.13	2009-06-12
BS	Bluestone dig	Bluestone		91.03	2009-06-12
BS	Bluestone dig	Bluestone		90.69	2009-06-12
BS	Bluestone dig	Bluestone		48.91	2009-06-12
BS	Bluestone dig	Bluestone		77.81	2009-06-12
BS	Bluestone dig	Bluestone		76.86	2009-06-12
BS	Bluestone dig	Bluestone		79.92	2009-06-12
BS	Bluestone dig	Bluestone		76.29	2009-06-12
BS	Bluestone dig	Bluestone		74.93	2009-06-12
BS	Bluestone dig	Bluestone		86.97	2009-06-12
BS	Bluestone dig	Bluestone		82.81	2009-06-12
BS	Bluestone dig	Bluestone		45.62	2009-06-12
BS	Bluestone dig	Bluestone		99.76	2009-06-12
BS	Bluestone dig	Bluestone		75.67	2009-06-12
BS	Bluestone dig	Bluestone		99.73	2009-06-12
BS	Bluestone dig	Bluestone		85.85	2009-06-12
BS	Bluestone dig	Bluestone		90.2	2009-06-12
BS	Bluestone dig	Bluestone		78.77	2009-06-12
BS	Bluestone dig	Bluestone		62.8	2009-06-12
BS	Bluestone dig	Bluestone		76.89	2009-06-12
BS	Bluestone dig	Bluestone		68.7	2009-06-12
BS	Bluestone dig	Bluestone		63.01	2009-06-12
BS	Bluestone dig	Bluestone		70.25	2009-06-12
BS	Bluestone dig	Bluestone		48.77	2009-06-12
BS	Bluestone dig	Bluestone		93.63	2009-06-12
BS	Bluestone dig	Bluestone		99.49	2009-06-12
BS	Bluestone dig	Bluestone		107.99	2009-06-12
BS	Bluestone dig	Bluestone		94.69	2009-06-12
BS	Bluestone dig	Bluestone		44.51	2009-06-12
BS	Bluestone dig	Bluestone		79.71	2009-06-12
BS	Bluestone dig	Bluestone		82.37	2009-06-12
BS	Bluestone dig	Bluestone		35.18	2009-06-12
BS	Bluestone dig	Bluestone		38.91	2009-06-12
BS	Bluestone dig	Bluestone		53.11	2009-06-12
BS	Bluestone dig	Bluestone		76.18	2009-06-12
BS	Bluestone dig	Bluestone		58.25	2009-06-12
BS	Bluestone dig	Bluestone		56.73	2009-06-12
BS	Bluestone dig	Bluestone		58.49	2009-06-12
BS	Bluestone dig	Bluestone		122.46	2009-06-12
BS	Bluestone dig	Bluestone		93.06	2009-06-12
BS	Bluestone dig	Bluestone		58.67	2009-06-12
BS	Bluestone dig	Bluestone		58.32	2009-06-12
BS	Bluestone dig	Bluestone		95.23	2009-06-12
BS	Bluestone dig	Bluestone		42.37	2009-06-12
BS	Bluestone dig	Bluestone		43.57	2009-06-12
BS	Bluestone dig	Bluestone		52.7	2009-06-12
BS	Bluestone dig	Bluestone		60.06	2009-06-12
BS	Bluestone dig	Bluestone		60.58	2009-06-12
BS	Bluestone dig	Bluestone		77.52	2009-06-12
BS	Bluestone dig	Bluestone		83.5	2009-06-12
BS	Bluestone dig	Bluestone		96.34	2009-06-12
BS	Bluestone dig	Bluestone		86.04	2009-06-12
BS	Bluestone dig	Bluestone		77.5	2009-06-12
BS	Bluestone dig	Bluestone		77.11	2009-06-12
BS	Bluestone dig	Bluestone		117.78	2009-06-12
BS	Bluestone dig	Bluestone		20.71	2009-06-12
BS	Bluestone dig	Bluestone		62.15	2009-06-12
BS	Bluestone dig	Bluestone		76.47	2009-06-12
BS	Bluestone dig	Bluestone		66.48	2009-06-12
BS	Bluestone dig	Bluestone		121.81	2009-06-12
BS	Bluestone dig	Bluestone		63.21	2009-06-12
BS	Bluestone dig	Bluestone		63.52	2009-06-12
BS	Bluestone dig	Bluestone		46.7	2009-06-12
BS	Bluestone dig	Bluestone		73.16	2009-06-12
BS	Bluestone dig	Bluestone		120.25	2009-06-12
BS	Bluestone dig	Bluestone		80.02	2009-06-12
BS	Bluestone dig	Bluestone		62.19	2009-06-12
BS	Bluestone dig	Bluestone		28.39	2009-06-12
BS	Bluestone dig	Bluestone		58.82	2009-06-12
BS	Bluestone dig	Bluestone		50.63	2009-06-12
CS	LAC_25	LAC	Lower Mussel bed	106.94	2009-07-22
CS	LAC_25	LAC	Lower Mussel bed	115.87	2009-07-22
CS	LAC_25	LAC	Lower Mussel bed	76.48	2009-07-22
CS	LAC_25	LAC	Lower Mussel bed	61.63	2009-07-22
CS	LAC_25	LAC	Lower Mussel bed	71.94	2009-07-22
CS	LAC_25	LAC	Lower Mussel bed	60.86	2009-07-22
CS	LAC_25	LAC	Lower Mussel bed	42.5	2009-07-22
CS	LAC_25	LAC	Lower Mussel bed	46.41	2009-07-22
CS	LAC_25	LAC	Lower Mussel bed	56	2009-07-22
CS	LAC_25	LAC	Lower Mussel bed	79.72	2009-07-22
CS	LAC_25	LAC	Lower Mussel bed	69.78	2009-07-22
CS	LAC_25	LAC	Lower Mussel bed	63.36	2009-07-22
CS	LAC_25	LAC	Lower Mussel bed	81.92	2009-07-22
CS	LAC_25	LAC	Lower Mussel bed	49.37	2009-07-22
CS	LAC_25	LAC	Lower Mussel bed	52.93	2009-07-22
CS	LAC_25	LAC	Lower Mussel bed	53.02	2009-07-22
CS	LAC_25	LAC	Lower Mussel bed	54.88	2009-07-22
CS	LAC_12	LAC	Upper/Mid	80.47	2009-07-22
CS	LAC_12	LAC	Upper/Mid	85.44	2009-07-22
CS	LAC_12	LAC	Upper/Mid	57.59	2009-07-22
CS	LAC_12	LAC	Upper/Mid	93.44	2009-07-22
CS	LAC_12	LAC	Upper/Mid	86.35	2009-07-22
CS	LAC_12	LAC	Upper/Mid	64.73	2009-07-22
CS	LAC_12	LAC	Upper/Mid	70.03	2009-07-22
CS	LAC_12	LAC	Upper/Mid	74.83	2009-07-22
CS	LAC_12	LAC	Upper/Mid	59.6	2009-07-22
CS	LAC_12	LAC	Upper/Mid	65.96	2009-07-22
CS	LAC_12	LAC	Upper/Mid	59.43	2009-07-22
CS	LAC_12	LAC	Upper/Mid	53.72	2009-07-22
CS	LAC_12	LAC	Upper/Mid	86.07	2009-07-22
CS	LAC_12	LAC	Upper/Mid	32.25	2009-07-22
CS	LAC_12	LAC	Upper/Mid	36.87	2009-07-22
CS	LAC_6	LAC	Lower Mussel bed	68.87	2009-07-22
CS	LAC_6	LAC	Lower Mussel bed	54.77	2009-07-22
CS	LAC_6	LAC	Lower Mussel bed	33.36	2009-07-22
CS	LAC_6	LAC	Lower Mussel bed	47.1	2009-07-22
CS	LAC_6	LAC	Lower Mussel bed	80.27	2009-07-22
CS	LAC_6	LAC	Lower Mussel bed	76.94	2009-07-22
CS	LAC_6	LAC	Lower Mussel bed	67.05	2009-07-22
CS	LAC_6	LAC	Lower Mussel bed	67.52	2009-07-22
CS	LAC_6	LAC	Lower Mussel bed	62.41	2009-07-22
CS	LAC_6	LAC	Lower Mussel bed	64.03	2009-07-22
CS	LAC_6	LAC	Lower Mussel bed	59.07	2009-07-22
CS	LAC_6	LAC	Lower Mussel bed	17.74	2009-07-22
CS	LAC_6	LAC	Lower Mussel bed	28.84	2009-07-22
CS	LAC_6	LAC	Lower Mussel bed	65.15	2009-07-22
CS	LAC_6	LAC	Lower Mussel bed	60.58	2009-07-22
CS	LAC_6	LAC	Lower Mussel bed	39.2	2009-07-22
CS	LAC_6	LAC	Lower Mussel bed	61.82	2009-07-22
CS	LAC_6	LAC	Lower Mussel bed	15.14	2009-07-22
CS	LAC_10	LAC	Mid Mussel bed	57.12	2009-07-22
CS	LAC_10	LAC	Mid Mussel bed	25.52	2009-07-22
CS	LAC_10	LAC	Mid Mussel bed	64.97	2009-07-22
CS	LAC_10	LAC	Mid Mussel bed	53.57	2009-07-22
CS	LAC_10	LAC	Mid Mussel bed	24.2	2009-07-22
CS	LAC_10	LAC	Mid Mussel bed	58.48	2009-07-22
CS	LAC_10	LAC	Mid Mussel bed	50.48	2009-07-22
CS	LAC_10	LAC	Mid Mussel bed	61.35	2009-07-22
CS	LAC_10	LAC	Mid Mussel bed	43.44	2009-07-22
CS	LAC_10	LAC	Mid Mussel bed	66.93	2009-07-22
CS	LAC_10	LAC	Mid Mussel bed	66.7	2009-07-22
CS	LAC_10	LAC	Mid Mussel bed	29.67	2009-07-22
CS	LAC_10	LAC	Mid Mussel bed	62.86	2009-07-22
CS	LAC_10	LAC	Mid Mussel bed	50.85	2009-07-22
CS	LAC_10	LAC	Mid Mussel bed	52.62	2009-07-22
CS	LAC_10	LAC	Mid Mussel bed	36.08	2009-07-22
CS	LAC_10	LAC	Mid Mussel bed	40.73	2009-07-22
CS	LAC_5	LAC	Mid Mussel bed	63.94	2009-07-22
CS	LAC_5	LAC	Mid Mussel bed	62.23	2009-07-22
CS	LAC_5	LAC	Mid Mussel bed	48	2009-07-22
CS	LAC_5	LAC	Mid Mussel bed	60.38	2009-07-22
CS	LAC_5	LAC	Mid Mussel bed	60.72	2009-07-22
CS	LAC_5	LAC	Mid Mussel bed	63.75	2009-07-22
CS	LAC_5	LAC	Mid Mussel bed	42.79	2009-07-22
CS	LAC_5	LAC	Mid Mussel bed	63.89	2009-07-22
CS	LAC_5	LAC	Mid Mussel bed	68.42	2009-07-22
CS	LAC_5	LAC	Mid Mussel bed	63.05	2009-07-22
CS	LAC_5	LAC	Mid Mussel bed	62.18	2009-07-22
CS	LAC_5	LAC	Mid Mussel bed	60.78	2009-07-22
CS	LAC_5	LAC	Mid Mussel bed	50.96	2009-07-22
CS	LAC_5	LAC	Mid Mussel bed	61.3	2009-07-22
CS	LAC_5	LAC	Mid Mussel bed	67.96	2009-07-22
CS	LAC_5	LAC	Mid Mussel bed	36.3	2009-07-22
CS	LAC_5	LAC	Mid Mussel bed	24.34	2009-07-22
CS	LAC_16	LAC	Lower Mussel bed	86.82	2009-07-22
CS	LAC_16	LAC	Lower Mussel bed	68.24	2009-07-22
CS	LAC_16	LAC	Lower Mussel bed	84.16	2009-07-22
CS	LAC_16	LAC	Lower Mussel bed	61.39	2009-07-22
CS	LAC_16	LAC	Lower Mussel bed	35.67	2009-07-22
CS	LAC_16	LAC	Lower Mussel bed	55.44	2009-07-22
CS	LAC_16	LAC	Lower Mussel bed	67.3	2009-07-22
CS	LAC_16	LAC	Lower Mussel bed	53.07	2009-07-22
CS	LAC_16	LAC	Lower Mussel bed	61.53	2009-07-22
CS	LAC_16	LAC	Lower Mussel bed	27.21	2009-07-22
CS	LAC_16	LAC	Lower Mussel bed	68.94	2009-07-22
CS	LAC_16	LAC	Lower Mussel bed	63.64	2009-07-22
CS	LAC_16	LAC	Lower Mussel bed	67.31	2009-07-22
CS	LAC_16	LAC	Lower Mussel bed	56.46	2009-07-22
CS	LAC_16	LAC	Lower Mussel bed	66.13	2009-07-22
CS	LAC_3	LAC	Lower Mussel bed	65.44	2009-07-22
CS	LAC_3	LAC	Lower Mussel bed	54.45	2009-07-22
CS	LAC_3	LAC	Lower Mussel bed	81.41	2009-07-22
CS	LAC_3	LAC	Lower Mussel bed	69.68	2009-07-22
CS	LAC_3	LAC	Lower Mussel bed	45.54	2009-07-22
CS	LAC_3	LAC	Lower Mussel bed	51.36	2009-07-22
CS	LAC_3	LAC	Lower Mussel bed	62.48	2009-07-22
CS	LAC_3	LAC	Lower Mussel bed	38.18	2009-07-22
CS	LAC_3	LAC	Lower Mussel bed	69.76	2009-07-22
CS	LAC_3	LAC	Lower Mussel bed	58.56	2009-07-22
CS	LAC_3	LAC	Lower Mussel bed	60.64	2009-07-22
CS	LAC_3	LAC	Lower Mussel bed	68.31	2009-07-22
CS	LAC_3	LAC	Lower Mussel bed	71.38	2009-07-22
CS	LAC_3	LAC	Lower Mussel bed	58.77	2009-07-22
CS	LAC_3	LAC	Lower Mussel bed	45.95	2009-07-22
CS	LAC_27	LAC	Mid Mussel bed	61.51	2009-07-22
CS	LAC_27	LAC	Mid Mussel bed	72.08	2009-07-22
CS	LAC_27	LAC	Mid Mussel bed	49.12	2009-07-22
CS	LAC_27	LAC	Mid Mussel bed	65.48	2009-07-22
CS	LAC_27	LAC	Mid Mussel bed	49.72	2009-07-22
CS	LAC_27	LAC	Mid Mussel bed	56.57	2009-07-22
CS	LAC_27	LAC	Mid Mussel bed	45.46	2009-07-22
CS	LAC_27	LAC	Mid Mussel bed	63.03	2009-07-22
CS	LAC_27	LAC	Mid Mussel bed	56.09	2009-07-22
CS	LAC_27	LAC	Mid Mussel bed	58.69	2009-07-22
CS	LAC_27	LAC	Mid Mussel bed	66.38	2009-07-22
CS	LAC_27	LAC	Mid Mussel bed	55.13	2009-07-22
CS	LAC_27	LAC	Mid Mussel bed	56.81	2009-07-22
CS	LAC_27	LAC	Mid Mussel bed	50.45	2009-07-22
CS	LAC_27	LAC	Mid Mussel bed	63.43	2009-07-22
CS	LAC_27	LAC	Mid Mussel bed	47.86	2009-07-22
CS	LAC_13	LAC	Mid Mussel bed	65.41	2009-07-22
CS	LAC_13	LAC	Mid Mussel bed	69.58	2009-07-22
CS	LAC_13	LAC	Mid Mussel bed	54.55	2009-07-22
CS	LAC_13	LAC	Mid Mussel bed	79.06	2009-07-22
CS	LAC_13	LAC	Mid Mussel bed	28.74	2009-07-22
CS	LAC_13	LAC	Mid Mussel bed	33.7	2009-07-22
CS	LAC_13	LAC	Mid Mussel bed	37.33	2009-07-22
CS	LAC_13	LAC	Mid Mussel bed	42.42	2009-07-22
CS	LAC_13	LAC	Mid Mussel bed	23.24	2009-07-22
CS	LAC_13	LAC	Mid Mussel bed	59.73	2009-07-22
CS	LAC_13	LAC	Mid Mussel bed	16.56	2009-07-22
CS	LAC_13	LAC	Mid Mussel bed	41.13	2009-07-22
CS	LAC_13	LAC	Mid Mussel bed	42.13	2009-07-22
CS	LAC_13	LAC	Mid Mussel bed	60.29	2009-07-22
CS	LAC_13	LAC	Mid Mussel bed	52.59	2009-07-22
CS	LAC_13	LAC	Mid Mussel bed	45.9	2009-07-22
CS	LAC_13	LAC	Mid Mussel bed	45.83	2009-07-22
CS	LAC_0	LAC	Lower Mussel bed	47.8	2009-07-22
CS	LAC_0	LAC	Lower Mussel bed	50.75	2009-07-22
CS	LAC_0	LAC	Lower Mussel bed	55.8	2009-07-22
CS	LAC_0	LAC	Lower Mussel bed	53.8	2009-07-22
CS	LAC_0	LAC	Lower Mussel bed	50.5	2009-07-22
CS	LAC_0	LAC	Lower Mussel bed	49.35	2009-07-22
CS	LAC_0	LAC	Lower Mussel bed	18.4	2009-07-22
CS	LAC_0	LAC	Lower Mussel bed	46.05	2009-07-22
CS	LAC_0	LAC	Lower Mussel bed	59.4	2009-07-22
CS	LAC_0	LAC	Lower Mussel bed	41.35	2009-07-22
CS	LAC_0	LAC	Lower Mussel bed	41.15	2009-07-22
CS	LAC_0	LAC	Lower Mussel bed	47.85	2009-07-22
CS	LAC_0	LAC	Lower Mussel bed	55.65	2009-07-22
CS	LAC_0	LAC	Lower Mussel bed	54.1	2009-07-22
CS	LAC_0	LAC	Lower Mussel bed	27.8	2009-07-22
CS	LAC_0	LAC	Lower Mussel bed	23.6	2009-07-22
CS	LAC_0	LAC	Lower Mussel bed	18.75	2009-07-22
CS	Bartlet_22	Bartlet	Lower Mussel bed	102.2	2009-07-23
CS	Bartlet_22	Bartlet	Lower Mussel bed	92.6	2009-07-23
CS	Bartlet_22	Bartlet	Lower Mussel bed	69.65	2009-07-23
CS	Bartlet_22	Bartlet	Lower Mussel bed	72.95	2009-07-23
CS	Bartlet_22	Bartlet	Lower Mussel bed	107.5	2009-07-23
CS	Bartlet_22	Bartlet	Lower Mussel bed	56	2009-07-23
CS	Bartlet_22	Bartlet	Lower Mussel bed	20.5	2009-07-23
CS	Bartlet_22	Bartlet	Lower Mussel bed	91.6	2009-07-23
CS	Bartlet_22	Bartlet	Lower Mussel bed	87	2009-07-23
CS	Bartlet_22	Bartlet	Lower Mussel bed	70	2009-07-23
CS	Bartlet_22	Bartlet	Lower Mussel bed	84.25	2009-07-23
CS	Bartlet_22	Bartlet	Lower Mussel bed	59.1	2009-07-23
CS	Bartlet_22	Bartlet	Lower Mussel bed	72.15	2009-07-23
CS	Bartlet_22	Bartlet	Lower Mussel bed	71.25	2009-07-23
CS	Bartlet_22	Bartlet	Lower Mussel bed	68.4	2009-07-23
CS	Bartlet_22	Bartlet	Lower Mussel bed	45.1	2009-07-23
CS	Bartlet_22	Bartlet	Lower Mussel bed	51.2	2009-07-23
CS	Bartlet_1	Bartlet	Lower Mussel bed	75	2009-07-23
CS	Bartlet_1	Bartlet	Lower Mussel bed	85.5	2009-07-23
CS	Bartlet_1	Bartlet	Lower Mussel bed	50	2009-07-23
CS	Bartlet_1	Bartlet	Lower Mussel bed	73.25	2009-07-23
CS	Bartlet_1	Bartlet	Lower Mussel bed	69.2	2009-07-23
CS	Bartlet_1	Bartlet	Lower Mussel bed	75.9	2009-07-23
CS	Bartlet_1	Bartlet	Lower Mussel bed	60	2009-07-23
CS	Bartlet_1	Bartlet	Lower Mussel bed	69	2009-07-23
CS	Bartlet_1	Bartlet	Lower Mussel bed	61.05	2009-07-23
CS	Bartlet_1	Bartlet	Lower Mussel bed	64.55	2009-07-23
CS	Bartlet_1	Bartlet	Lower Mussel bed	64.9	2009-07-23
CS	Bartlet_1	Bartlet	Lower Mussel bed	86	2009-07-23
CS	Bartlet_1	Bartlet	Lower Mussel bed	59	2009-07-23
CS	Bartlet_1	Bartlet	Lower Mussel bed	26.5	2009-07-23
CS	Bartlet_1	Bartlet	Lower Mussel bed	60	2009-07-23
CS	Bartlet_1	Bartlet	Lower Mussel bed	20.9	2009-07-23
CS	Bartlet_1	Bartlet	Lower Mussel bed	17.8	2009-07-23
CS	Bartlet_1	Bartlet	Lower Mussel bed	19	2009-07-23
CS	Bartlet_1	Bartlet	Lower Mussel bed	85	2009-07-23
CS	Bartlet_13	Bartlet	Mid Mussel bed	61.55	2009-07-23
CS	Bartlet_13	Bartlet	Mid Mussel bed	56.45	2009-07-23
CS	Bartlet_13	Bartlet	Mid Mussel bed	66.5	2009-07-23
CS	Bartlet_13	Bartlet	Mid Mussel bed	57.3	2009-07-23
CS	Bartlet_13	Bartlet	Mid Mussel bed	69.4	2009-07-23
CS	Bartlet_13	Bartlet	Mid Mussel bed	61.5	2009-07-23
CS	Bartlet_13	Bartlet	Mid Mussel bed	53	2009-07-23
CS	Bartlet_13	Bartlet	Mid Mussel bed	35.5	2009-07-23
CS	Bartlet_13	Bartlet	Mid Mussel bed	17.7	2009-07-23
CS	Bartlet_13	Bartlet	Mid Mussel bed	49.65	2009-07-23
CS	Bartlet_13	Bartlet	Mid Mussel bed	65	2009-07-23
CS	Bartlet_13	Bartlet	Mid Mussel bed	60	2009-07-23
CS	Bartlet_13	Bartlet	Mid Mussel bed	43	2009-07-23
CS	Bartlet_13	Bartlet	Mid Mussel bed	62.9	2009-07-23
CS	Bartlet_13	Bartlet	Mid Mussel bed	56.35	2009-07-23
CS	Bartlet_13	Bartlet	Mid Mussel bed	42	2009-07-23
CS	Bartlet_0	Bartlet	Lower Mussel bed	77	2009-07-23
CS	Bartlet_0	Bartlet	Lower Mussel bed	84.9	2009-07-23
CS	Bartlet_0	Bartlet	Lower Mussel bed	77.6	2009-07-23
CS	Bartlet_0	Bartlet	Lower Mussel bed	70.15	2009-07-23
CS	Bartlet_0	Bartlet	Lower Mussel bed	77.5	2009-07-23
CS	Bartlet_0	Bartlet	Lower Mussel bed	76.35	2009-07-23
CS	Bartlet_0	Bartlet	Lower Mussel bed	63	2009-07-23
CS	Bartlet_0	Bartlet	Lower Mussel bed	73.2	2009-07-23
CS	Bartlet_0	Bartlet	Lower Mussel bed	19.5	2009-07-23
CS	Bartlet_0	Bartlet	Lower Mussel bed	14.9	2009-07-23
CS	Bartlet_0	Bartlet	Lower Mussel bed	86.6	2009-07-23
CS	Bartlet_0	Bartlet	Lower Mussel bed	63.4	2009-07-23
CS	Bartlet_0	Bartlet	Lower Mussel bed	69.6	2009-07-23
CS	Bartlet_0	Bartlet	Lower Mussel bed	75.4	2009-07-23
CS	Bartlet_0	Bartlet	Lower Mussel bed	49.1	2009-07-23
CS	Bartlet_0	Bartlet	Lower Mussel bed	82.05	2009-07-23
CS	Bartlet_0	Bartlet	Lower Mussel bed	74.8	2009-07-23
CS	Bartlet_0	Bartlet	Lower Mussel bed	26.1	2009-07-23
CS	Bartlet_4	Bartlet	Lower Mussel bed	130.8	2009-07-23
CS	Bartlet_4	Bartlet	Lower Mussel bed	89.6	2009-07-23
CS	Bartlet_4	Bartlet	Lower Mussel bed	99	2009-07-23
CS	Bartlet_4	Bartlet	Lower Mussel bed	93.2	2009-07-23
CS	Bartlet_4	Bartlet	Lower Mussel bed	70.05	2009-07-23
CS	Bartlet_4	Bartlet	Lower Mussel bed	91	2009-07-23
CS	Bartlet_4	Bartlet	Lower Mussel bed	104.3	2009-07-23
CS	Bartlet_4	Bartlet	Lower Mussel bed	69.2	2009-07-23
CS	Bartlet_4	Bartlet	Lower Mussel bed	72.9	2009-07-23
CS	Bartlet_4	Bartlet	Lower Mussel bed	65.5	2009-07-23
CS	Bartlet_4	Bartlet	Lower Mussel bed	94.4	2009-07-23
CS	Bartlet_4	Bartlet	Lower Mussel bed	27.2	2009-07-23
CS	Bartlet_4	Bartlet	Lower Mussel bed	23.85	2009-07-23
CS	Bartlet_4	Bartlet	Lower Mussel bed	70.6	2009-07-23
CS	Bartlet_4	Bartlet	Lower Mussel bed	55.5	2009-07-23
CS	Bartlet_4	Bartlet	Lower Mussel bed	77.4	2009-07-23
CS	Bartlet_4	Bartlet	Lower Mussel bed	57.9	2009-07-23
CS	Bartlet_11	Bartlet	Mid Mussel bed	50.95	2009-07-23
CS	Bartlet_11	Bartlet	Mid Mussel bed	67.3	2009-07-23
CS	Bartlet_11	Bartlet	Mid Mussel bed	44.85	2009-07-23
CS	Bartlet_11	Bartlet	Mid Mussel bed	69	2009-07-23
CS	Bartlet_11	Bartlet	Mid Mussel bed	55.6	2009-07-23
CS	Bartlet_11	Bartlet	Mid Mussel bed	58.4	2009-07-23
CS	Bartlet_11	Bartlet	Mid Mussel bed	52.2	2009-07-23
CS	Bartlet_11	Bartlet	Mid Mussel bed	47.2	2009-07-23
CS	Bartlet_11	Bartlet	Mid Mussel bed	51.35	2009-07-23
CS	Bartlet_11	Bartlet	Mid Mussel bed	52.2	2009-07-23
CS	Bartlet_11	Bartlet	Mid Mussel bed	55.35	2009-07-23
CS	Bartlet_11	Bartlet	Mid Mussel bed	53.8	2009-07-23
CS	Bartlet_11	Bartlet	Mid Mussel bed	46.4	2009-07-23
CS	Bartlet_11	Bartlet	Mid Mussel bed	37.4	2009-07-23
CS	Bartlet_11	Bartlet	Mid Mussel bed	51.1	2009-07-23
CS	Bartlet_24	Bartlet	Mid Mussel bed	63.35	2009-07-23
CS	Bartlet_24	Bartlet	Mid Mussel bed	74.25	2009-07-23
CS	Bartlet_24	Bartlet	Mid Mussel bed	67.9	2009-07-23
CS	Bartlet_24	Bartlet	Mid Mussel bed	65.45	2009-07-23
CS	Bartlet_24	Bartlet	Mid Mussel bed	69.7	2009-07-23
CS	Bartlet_24	Bartlet	Mid Mussel bed	57	2009-07-23
CS	Bartlet_24	Bartlet	Mid Mussel bed	61.1	2009-07-23
CS	Bartlet_24	Bartlet	Mid Mussel bed	12.4	2009-07-23
CS	Bartlet_24	Bartlet	Mid Mussel bed	59.2	2009-07-23
CS	Bartlet_24	Bartlet	Mid Mussel bed	51	2009-07-23
CS	Bartlet_24	Bartlet	Mid Mussel bed	45.6	2009-07-23
CS	Bartlet_24	Bartlet	Mid Mussel bed	58.5	2009-07-23
CS	Bartlet_24	Bartlet	Mid Mussel bed	56.7	2009-07-23
CS	Bartlet_24	Bartlet	Mid Mussel bed	37.7	2009-07-23
CS	Bartlet_24	Bartlet	Mid Mussel bed	53.8	2009-07-23
CS	Bartlet_24	Bartlet	Mid Mussel bed	69	2009-07-23
CS	Bartlet_24	Bartlet	Mid Mussel bed	67.45	2009-07-23
CS	Bartlet_7	Bartlet	Mid Mussel bed	106	2009-07-23
CS	Bartlet_7	Bartlet	Mid Mussel bed	44.4	2009-07-23
CS	Bartlet_7	Bartlet	Mid Mussel bed	14.7	2009-07-23
CS	Bartlet_7	Bartlet	Mid Mussel bed	73.45	2009-07-23
CS	Bartlet_7	Bartlet	Mid Mussel bed	67.8	2009-07-23
CS	Bartlet_7	Bartlet	Mid Mussel bed	66.9	2009-07-23
CS	Bartlet_7	Bartlet	Mid Mussel bed	78	2009-07-23
CS	Bartlet_7	Bartlet	Mid Mussel bed	46	2009-07-23
CS	Bartlet_7	Bartlet	Mid Mussel bed	77.2	2009-07-23
CS	Bartlet_7	Bartlet	Mid Mussel bed	44.3	2009-07-23
CS	Bartlet_7	Bartlet	Mid Mussel bed	43.7	2009-07-23
CS	Bartlet_7	Bartlet	Mid Mussel bed	64.75	2009-07-23
CS	Bartlet_7	Bartlet	Mid Mussel bed	66	2009-07-23
CS	Bartlet_7	Bartlet	Mid Mussel bed	53	2009-07-23
CS	Bartlet_7	Bartlet	Mid Mussel bed	61.35	2009-07-23
CS	Bartlet_7	Bartlet	Mid Mussel bed	53.4	2009-07-23
CS	Bartlet_7	Bartlet	Mid Mussel bed	23.85	2009-07-23
CS	Bartlet_5	Bartlet	Lower Mussel bed	107.5	2009-07-23
CS	Bartlet_5	Bartlet	Lower Mussel bed	87.8	2009-07-23
CS	Bartlet_5	Bartlet	Lower Mussel bed	99	2009-07-23
CS	Bartlet_5	Bartlet	Lower Mussel bed	85.95	2009-07-23
CS	Bartlet_5	Bartlet	Lower Mussel bed	107.45	2009-07-23
CS	Bartlet_5	Bartlet	Lower Mussel bed	115.5	2009-07-23
CS	Bartlet_5	Bartlet	Lower Mussel bed	103	2009-07-23
CS	Bartlet_5	Bartlet	Lower Mussel bed	89.4	2009-07-23
CS	Bartlet_5	Bartlet	Lower Mussel bed	92.2	2009-07-23
CS	Bartlet_5	Bartlet	Lower Mussel bed	29.9	2009-07-23
CS	Bartlet_5	Bartlet	Lower Mussel bed	75	2009-07-23
CS	Bartlet_5	Bartlet	Lower Mussel bed	70.25	2009-07-23
CS	Bartlet_5	Bartlet	Lower Mussel bed	78	2009-07-23
CS	Bartlet_5	Bartlet	Lower Mussel bed	52	2009-07-23
CS	Bartlet_5	Bartlet	Lower Mussel bed	15.2	2009-07-23
CS	Bartlet_5	Bartlet	Lower Mussel bed	92.5	2009-07-23
CS	Bartlet_30	Bartlet	Lower Mussel bed	73.5	2009-07-23
CS	Bartlet_30	Bartlet	Lower Mussel bed	64.7	2009-07-23
CS	Bartlet_30	Bartlet	Lower Mussel bed	78.4	2009-07-23
CS	Bartlet_30	Bartlet	Lower Mussel bed	64.3	2009-07-23
CS	Bartlet_30	Bartlet	Lower Mussel bed	74.1	2009-07-23
CS	Bartlet_30	Bartlet	Lower Mussel bed	47.4	2009-07-23
CS	Bartlet_30	Bartlet	Lower Mussel bed	62.5	2009-07-23
CS	Bartlet_30	Bartlet	Lower Mussel bed	63.8	2009-07-23
CS	Bartlet_30	Bartlet	Lower Mussel bed	66.2	2009-07-23
CS	Bartlet_30	Bartlet	Lower Mussel bed	44	2009-07-23
CS	Bartlet_30	Bartlet	Lower Mussel bed	63.9	2009-07-23
CS	Bartlet_30	Bartlet	Lower Mussel bed	57.2	2009-07-23
CS	Bartlet_30	Bartlet	Lower Mussel bed	46.55	2009-07-23
CS	Bartlet_30	Bartlet	Lower Mussel bed	51.6	2009-07-23
CS	Bartlet_30	Bartlet	Lower Mussel bed	59.9	2009-07-23
CS	Bartlet_30	Bartlet	Lower Mussel bed	15.2	2009-07-23
CS	Blunden 18	Blunden	Lower Mussel bed	74.62	2009-07-24
CS	Blunden 18	Blunden	Lower Mussel bed	101.33	2009-07-24
CS	Blunden 18	Blunden	Lower Mussel bed	67.64	2009-07-24
CS	Blunden 18	Blunden	Lower Mussel bed	58.53	2009-07-24
CS	Blunden 18	Blunden	Lower Mussel bed	78.67	2009-07-24
CS	Blunden 18	Blunden	Lower Mussel bed	93.53	2009-07-24
CS	Blunden 18	Blunden	Lower Mussel bed	54.8	2009-07-24
CS	Blunden 18	Blunden	Lower Mussel bed	79.83	2009-07-24
CS	Blunden 18	Blunden	Lower Mussel bed	70.9	2009-07-24
CS	Blunden 18	Blunden	Lower Mussel bed	67.48	2009-07-24
CS	Blunden 18	Blunden	Lower Mussel bed	68.48	2009-07-24
CS	Blunden 18	Blunden	Lower Mussel bed	74.02	2009-07-24
CS	Blunden 18	Blunden	Lower Mussel bed	69.35	2009-07-24
CS	Blunden 18	Blunden	Lower Mussel bed	63.93	2009-07-24
CS	Blunden 18	Blunden	Lower Mussel bed	52.18	2009-07-24
CS	Blunden 18	Blunden	Lower Mussel bed	24	2009-07-24
CS	Blunden 14	Blunden	Lower Mussel bed	81	2009-07-24
CS	Blunden 14	Blunden	Lower Mussel bed	94	2009-07-24
CS	Blunden 14	Blunden	Lower Mussel bed	113	2009-07-24
CS	Blunden 14	Blunden	Lower Mussel bed	92	2009-07-24
CS	Blunden 14	Blunden	Lower Mussel bed	143	2009-07-24
CS	Blunden 14	Blunden	Lower Mussel bed	87	2009-07-24
CS	Blunden 14	Blunden	Lower Mussel bed	101	2009-07-24
CS	Blunden 14	Blunden	Lower Mussel bed	73	2009-07-24
CS	Blunden 14	Blunden	Lower Mussel bed	67	2009-07-24
CS	Blunden 14	Blunden	Lower Mussel bed	104	2009-07-24
CS	Blunden 14	Blunden	Lower Mussel bed	127.5	2009-07-24
CS	Blunden 14	Blunden	Lower Mussel bed	114	2009-07-24
CS	Blunden 14	Blunden	Lower Mussel bed	12	2009-07-24
CS	Blunden 14	Blunden	Lower Mussel bed	17	2009-07-24
CS	Blunden 14	Blunden	Lower Mussel bed	124	2009-07-24
CS	Blunden 14	Blunden	Lower Mussel bed	123	2009-07-24
CS	Blunden 14	Blunden	Lower Mussel bed	125	2009-07-24
CS	Blunden 14	Blunden	Lower Mussel bed	19	2009-07-24
CS	Blunden 14	Blunden	Lower Mussel bed	12	2009-07-24
CS	Blunden 14	Blunden	Lower Mussel bed	30.5	2009-07-24
CS	Blunden 14	Blunden	Lower Mussel bed	15	2009-07-24
CS	Blunden 14	Blunden	Lower Mussel bed	12	2009-07-24
CS	Blunden 14	Blunden	Lower Mussel bed	14	2009-07-24
CS	Blunden 14	Blunden	Lower Mussel bed	24	2009-07-24
CS	Blunden 14	Blunden	Lower Mussel bed	17	2009-07-24
CS	Blunden 22	Blunden	Lower Mussel bed	90	2009-07-24
CS	Blunden 22	Blunden	Lower Mussel bed	89.5	2009-07-24
CS	Blunden 22	Blunden	Lower Mussel bed	103.5	2009-07-24
CS	Blunden 22	Blunden	Lower Mussel bed	130	2009-07-24
CS	Blunden 22	Blunden	Lower Mussel bed	131	2009-07-24
CS	Blunden 22	Blunden	Lower Mussel bed	89.5	2009-07-24
CS	Blunden 22	Blunden	Lower Mussel bed	91	2009-07-24
CS	Blunden 22	Blunden	Lower Mussel bed	78.35	2009-07-24
CS	Blunden 22	Blunden	Lower Mussel bed	118.5	2009-07-24
CS	Blunden 22	Blunden	Lower Mussel bed	89	2009-07-24
CS	Blunden 22	Blunden	Lower Mussel bed	29	2009-07-24
CS	Blunden 22	Blunden	Lower Mussel bed	114.5	2009-07-24
CS	Blunden 22	Blunden	Lower Mussel bed	148	2009-07-24
CS	Blunden 22	Blunden	Lower Mussel bed	10	2009-07-24
CS	Blunden 22	Blunden	Lower Mussel bed	11	2009-07-24
CS	Blunden 22	Blunden	Lower Mussel bed	25	2009-07-24
CS	Blunden 22	Blunden	Lower Mussel bed	11	2009-07-24
CS	Blunden 22	Blunden	Lower Mussel bed	113	2009-07-24
CS	Blunden 22	Blunden	Lower Mussel bed	87	2009-07-24
CS	Blunden 22	Blunden	Lower Mussel bed	100	2009-07-24
CS	Blunden 22	Blunden	Lower Mussel bed	17	2009-07-24
CS	Blunden 22	Blunden	Lower Mussel bed	21	2009-07-24
CS	Blunden 22	Blunden	Lower Mussel bed	118	2009-07-24
CS	Blunden 22	Blunden	Lower Mussel bed	12	2009-07-24
CS	Blunden 22	Blunden	Lower Mussel bed	17	2009-07-24
CS	Blunden 4	Blunden	Mid Mussel bed	41.5	2009-07-24
CS	Blunden 4	Blunden	Mid Mussel bed	41.5	2009-07-24
CS	Blunden 4	Blunden	Mid Mussel bed	56.9	2009-07-24
CS	Blunden 4	Blunden	Mid Mussel bed	37	2009-07-24
CS	Blunden 4	Blunden	Mid Mussel bed	48	2009-07-24
CS	Blunden 4	Blunden	Mid Mussel bed	51	2009-07-24
CS	Blunden 4	Blunden	Mid Mussel bed	43	2009-07-24
CS	Blunden 4	Blunden	Mid Mussel bed	46	2009-07-24
CS	Blunden 4	Blunden	Mid Mussel bed	48	2009-07-24
CS	Blunden 4	Blunden	Mid Mussel bed	54	2009-07-24
CS	Blunden 4	Blunden	Mid Mussel bed	47	2009-07-24
CS	Blunden 4	Blunden	Mid Mussel bed	33	2009-07-24
CS	Blunden 4	Blunden	Mid Mussel bed	52.5	2009-07-24
CS	Blunden 4	Blunden	Mid Mussel bed	74	2009-07-24
CS	Blunden 4	Blunden	Mid Mussel bed	93	2009-07-24
CS	Blunden 4	Blunden	Mid Mussel bed	61	2009-07-24
CS	Blunden 13	Blunden	Lower Mussel bed	110	2009-07-24
CS	Blunden 13	Blunden	Lower Mussel bed	124	2009-07-24
CS	Blunden 13	Blunden	Lower Mussel bed	123	2009-07-24
CS	Blunden 13	Blunden	Lower Mussel bed	154	2009-07-24
CS	Blunden 13	Blunden	Lower Mussel bed	94	2009-07-24
CS	Blunden 13	Blunden	Lower Mussel bed	132.5	2009-07-24
CS	Blunden 13	Blunden	Lower Mussel bed	121.5	2009-07-24
CS	Blunden 13	Blunden	Lower Mussel bed	20	2009-07-24
CS	Blunden 13	Blunden	Lower Mussel bed	132	2009-07-24
CS	Blunden 13	Blunden	Lower Mussel bed	12	2009-07-24
CS	Blunden 13	Blunden	Lower Mussel bed	100.65	2009-07-24
CS	Blunden 11	Blunden	Mid Mussel bed	60	2009-07-24
CS	Blunden 11	Blunden	Mid Mussel bed	55.55	2009-07-24
CS	Blunden 11	Blunden	Mid Mussel bed	41	2009-07-24
CS	Blunden 11	Blunden	Mid Mussel bed	44	2009-07-24
CS	Blunden 11	Blunden	Mid Mussel bed	60.5	2009-07-24
CS	Blunden 11	Blunden	Mid Mussel bed	70	2009-07-24
CS	Blunden 11	Blunden	Mid Mussel bed	11	2009-07-24
CS	Blunden 11	Blunden	Mid Mussel bed	66	2009-07-24
CS	Blunden 11	Blunden	Mid Mussel bed	57	2009-07-24
CS	Blunden 11	Blunden	Mid Mussel bed	52	2009-07-24
CS	Blunden 11	Blunden	Mid Mussel bed	61	2009-07-24
CS	Blunden 11	Blunden	Mid Mussel bed	57	2009-07-24
CS	Blunden 11	Blunden	Mid Mussel bed	44.5	2009-07-24
CS	Blunden 11	Blunden	Mid Mussel bed	59	2009-07-24
CS	Blunden 11	Blunden	Mid Mussel bed	38	2009-07-24
CS	Blunden 11	Blunden	Mid Mussel bed	32	2009-07-24
CS	Blunden 5	Blunden	Mid Mussel bed	49.5	2009-07-24
CS	Blunden 5	Blunden	Mid Mussel bed	71	2009-07-24
CS	Blunden 5	Blunden	Mid Mussel bed	47	2009-07-24
CS	Blunden 5	Blunden	Mid Mussel bed	41	2009-07-24
CS	Blunden 5	Blunden	Mid Mussel bed	47	2009-07-24
CS	Blunden 5	Blunden	Mid Mussel bed	53	2009-07-24
CS	Blunden 5	Blunden	Mid Mussel bed	40	2009-07-24
CS	Blunden 5	Blunden	Mid Mussel bed	53.5	2009-07-24
CS	Blunden 5	Blunden	Mid Mussel bed	44	2009-07-24
CS	Blunden 5	Blunden	Mid Mussel bed	56.2	2009-07-24
CS	Blunden 5	Blunden	Mid Mussel bed	18	2009-07-24
CS	Blunden 5	Blunden	Mid Mussel bed	46	2009-07-24
CS	Blunden 5	Blunden	Mid Mussel bed	77	2009-07-24
CS	Blunden 5	Blunden	Mid Mussel bed	47	2009-07-24
CS	Blunden 5	Blunden	Mid Mussel bed	59	2009-07-24
CS	Blunden 5	Blunden	Mid Mussel bed	58	2009-07-24
CS	Blunden 5	Blunden	Mid Mussel bed	68	2009-07-24
CS	Blunden 5	Blunden	Mid Mussel bed	73.5	2009-07-24
CS	Blunden 5	Blunden	Mid Mussel bed	64	2009-07-24
CS	Blunden 5	Blunden	Mid Mussel bed	62	2009-07-24
CS	Blunden 4	Blunden	Lower Mussel bed	55.8	2009-07-24
CS	Blunden 4	Blunden	Lower Mussel bed	69	2009-07-24
CS	Blunden 4	Blunden	Lower Mussel bed	67.5	2009-07-24
CS	Blunden 4	Blunden	Lower Mussel bed	31	2009-07-24
CS	Blunden 4	Blunden	Lower Mussel bed	90.5	2009-07-24
CS	Blunden 4	Blunden	Lower Mussel bed	46.5	2009-07-24
CS	Blunden 4	Blunden	Lower Mussel bed	74.5	2009-07-24
CS	Blunden 4	Blunden	Lower Mussel bed	64	2009-07-24
CS	Blunden 4	Blunden	Lower Mussel bed	52	2009-07-24
CS	Blunden 4	Blunden	Lower Mussel bed	77	2009-07-24
CS	Blunden 4	Blunden	Lower Mussel bed	43.5	2009-07-24
CS	Blunden 4	Blunden	Lower Mussel bed	55	2009-07-24
CS	Blunden 4	Blunden	Lower Mussel bed	69	2009-07-24
CS	Blunden 4	Blunden	Lower Mussel bed	75	2009-07-24
CS	Blunden 4	Blunden	Lower Mussel bed	87.5	2009-07-24
CS	Blunden 4	Blunden	Lower Mussel bed	61	2009-07-24
CS	Blunden 4	Blunden	Lower Mussel bed	63	2009-07-24
CS	Blunden 4	Blunden	Lower Mussel bed	71	2009-07-24
CS	Blunden 4	Blunden	Lower Mussel bed	16	2009-07-24
CS	Blunden 15	Blunden	Mid Mussel bed	109	2009-07-24
CS	Blunden 15	Blunden	Mid Mussel bed	80	2009-07-24
CS	Blunden 15	Blunden	Mid Mussel bed	129	2009-07-24
CS	Blunden 15	Blunden	Mid Mussel bed	101	2009-07-24
CS	Blunden 15	Blunden	Mid Mussel bed	42.5	2009-07-24
CS	Blunden 15	Blunden	Mid Mussel bed	63	2009-07-24
CS	Blunden 15	Blunden	Mid Mussel bed	123	2009-07-24
CS	Blunden 15	Blunden	Mid Mussel bed	66	2009-07-24
CS	Blunden 15	Blunden	Mid Mussel bed	117.5	2009-07-24
CS	Blunden 15	Blunden	Mid Mussel bed	65	2009-07-24
CS	Blunden 15	Blunden	Mid Mussel bed	71	2009-07-24
CS	Blunden 15	Blunden	Mid Mussel bed	46.5	2009-07-24
CS	Blunden 15	Blunden	Mid Mussel bed	54.65	2009-07-24
CS	Blunden 15	Blunden	Mid Mussel bed	118.5	2009-07-24
CS	Blunden 15	Blunden	Mid Mussel bed	16	2009-07-24
CS	Blunden 25	Blunden	Mid Mussel bed	71	2009-07-24
CS	Blunden 25	Blunden	Mid Mussel bed	58.5	2009-07-24
CS	Blunden 25	Blunden	Mid Mussel bed	65	2009-07-24
CS	Blunden 25	Blunden	Mid Mussel bed	47.7	2009-07-24
CS	Blunden 25	Blunden	Mid Mussel bed	61	2009-07-24
CS	Blunden 25	Blunden	Mid Mussel bed	72	2009-07-24
CS	Blunden 25	Blunden	Mid Mussel bed	60.5	2009-07-24
CS	Blunden 25	Blunden	Mid Mussel bed	53.5	2009-07-24
CS	Blunden 25	Blunden	Mid Mussel bed	52	2009-07-24
CS	Blunden 25	Blunden	Mid Mussel bed	64	2009-07-24
CS	Blunden 25	Blunden	Mid Mussel bed	84.5	2009-07-24
CS	Blunden 25	Blunden	Mid Mussel bed	60.5	2009-07-24
CS	Blunden 25	Blunden	Mid Mussel bed	44	2009-07-24
CS	Blunden 25	Blunden	Mid Mussel bed	65	2009-07-24
CS	Blunden 25	Blunden	Mid Mussel bed	78	2009-07-24
CS	Blunden 13	Blunden	Lower Mussel bed	155.5	2009-07-24
CS	Blunden 13	Blunden	Lower Mussel bed	147.5	2009-07-24
CS	Blunden 13	Blunden	Lower Mussel bed	181	2009-07-24
CS	Blunden 13	Blunden	Lower Mussel bed	134	2009-07-24
CS	Blunden 13	Blunden	Lower Mussel bed	91.5	2009-07-24
CS	Blunden 13	Blunden	Lower Mussel bed	130	2009-07-24
CS	Blunden 13	Blunden	Lower Mussel bed	162	2009-07-24
CS	Blunden 13	Blunden	Lower Mussel bed	123	2009-07-24
CS	Blunden 13	Blunden	Lower Mussel bed	173	2009-07-24
KS	KT2 25	PB	Mid Mussel bed	64.6	2009-08-19
KS	KT2 25	PB	Mid Mussel bed	78.13	2009-08-19
KS	KT2 25	PB	Mid Mussel bed	53.84	2009-08-19
KS	KT2 25	PB	Mid Mussel bed	54.35	2009-08-19
KS	KT2 25	PB	Mid Mussel bed	54.03	2009-08-19
KS	KT2 25	PB	Mid Mussel bed	51.24	2009-08-19
KS	KT2 25	PB	Mid Mussel bed	56.97	2009-08-19
KS	KT2 25	PB	Mid Mussel bed	41.14	2009-08-19
KS	KT2 25	PB	Mid Mussel bed	45.23	2009-08-19
KS	KT2 25	PB	Mid Mussel bed	75.04	2009-08-19
KS	KT2 25	PB	Mid Mussel bed	57.33	2009-08-19
KS	KT2 25	PB	Mid Mussel bed	41.34	2009-08-19
KS	KT2 25	PB	Mid Mussel bed	60.82	2009-08-19
KS	KT2 25	PB	Mid Mussel bed	48.52	2009-08-19
KS	KT2 25	PB	Mid Mussel bed	42.67	2009-08-19
KS	KT2 25	PB	Mid Mussel bed	53.24	2009-08-19
KS	KT2 25	PB	Mid Mussel bed	73.86	2009-08-19
KS	KT2 25	PB	Mid Mussel bed	54.04	2009-08-19
KS	KT2 25	PB	Mid Mussel bed	48.78	2009-08-19
KS	KT2 25	PB	Mid Mussel bed	54.76	2009-08-19
KS	KT2 25	PB	Mid Mussel bed	50.19	2009-08-19
KS	KT2 25	PB	Mid Mussel bed	45.63	2009-08-19
KS	KT2 25	PB	Mid Mussel bed	49.16	2009-08-19
KS	KT2 25	PB	Mid Mussel bed	40.01	2009-08-19
KS	KT2 25	PB	Mid Mussel bed	44.21	2009-08-19
KS	KT2 25	PB	Mid Mussel bed	41.18	2009-08-19
KS	KT2 25	PB	Mid Mussel bed	27.51	2009-08-19
KS	KT2 25	PB	Mid Mussel bed	28.18	2009-08-19
KS	KT2 25	PB	Mid Mussel bed	31.4	2009-08-19
KS	KT2 25	PB	Mid Mussel bed	29.91	2009-08-19
KS	KT2 25	PB	Mid Mussel bed	35.41	2009-08-19
KS	KT2 25	PB	Mid Mussel bed	22.36	2009-08-19
KS	KT2 25	PB	Mid Mussel bed	37.6	2009-08-19
KS	KT2 25	PB	Mid Mussel bed	32.16	2009-08-19
KS	KT2 25	PB	Mid Mussel bed	29.16	2009-08-19
KS	KT2 25	PB	Mid Mussel bed	29.6	2009-08-19
KS	KT2 19	PB	Mid Mussel bed	50.17	2009-08-19
KS	KT2 19	PB	Mid Mussel bed	76.72	2009-08-19
KS	KT2 19	PB	Mid Mussel bed	62.93	2009-08-19
KS	KT2 19	PB	Mid Mussel bed	61.61	2009-08-19
KS	KT2 19	PB	Mid Mussel bed	68.56	2009-08-19
KS	KT2 19	PB	Mid Mussel bed	58.98	2009-08-19
KS	KT2 19	PB	Mid Mussel bed	53.57	2009-08-19
KS	KT2 19	PB	Mid Mussel bed	63.8	2009-08-19
KS	KT2 19	PB	Mid Mussel bed	60.59	2009-08-19
KS	KT2 19	PB	Mid Mussel bed	59.95	2009-08-19
KS	KT2 19	PB	Mid Mussel bed	69.78	2009-08-19
KS	KT2 19	PB	Mid Mussel bed	43.39	2009-08-19
KS	KT2 19	PB	Mid Mussel bed	65.56	2009-08-19
KS	KT2 19	PB	Mid Mussel bed	60.28	2009-08-19
KS	KT2 19	PB	Mid Mussel bed	46.6	2009-08-19
KS	KT2 19	PB	Mid Mussel bed	60.58	2009-08-19
KS	KT2 19	PB	Mid Mussel bed	51.47	2009-08-19
KS	KT2 19	PB	Mid Mussel bed	53.6	2009-08-19
KS	KT2 19	PB	Mid Mussel bed	46.8	2009-08-19
KS	KT2 19	PB	Mid Mussel bed	50.26	2009-08-19
KS	KT2 19	PB	Mid Mussel bed	54.58	2009-08-19
KS	KT2 19	PB	Mid Mussel bed	51.14	2009-08-19
KS	KT2 19	PB	Mid Mussel bed	49.17	2009-08-19
KS	KT2 19	PB	Mid Mussel bed	53.66	2009-08-19
KS	KT2 19	PB	Mid Mussel bed	35.87	2009-08-19
KS	KT2 19	PB	Mid Mussel bed	49.52	2009-08-19
KS	KT2 19	PB	Mid Mussel bed	47.37	2009-08-19
KS	KT2 19	PB	Mid Mussel bed	43.73	2009-08-19
KS	KT2 19	PB	Mid Mussel bed	42.22	2009-08-19
KS	KT2 19	PB	Mid Mussel bed	31.62	2009-08-19
KS	KT2 19	PB	Mid Mussel bed	39.96	2009-08-19
KS	KT2 19	PB	Mid Mussel bed	37.98	2009-08-19
KS	KT2 19	PB	Mid Mussel bed	35.1	2009-08-19
KS	KT2 19	PB	Mid Mussel bed	33.81	2009-08-19
KS	KT2 19	PB	Mid Mussel bed	24.95	2009-08-19
KS	KT2 19	PB	Mid Mussel bed	31.15	2009-08-19
KS	KT2 19	PB	Mid Mussel bed	35.42	2009-08-19
KS	KT2 19	PB	Mid Mussel bed	21.4	2009-08-19
KS	KT2 19	PB	Mid Mussel bed	14.88	2009-08-19
KS	KT2 20	PB	Lower Mussel bed	71.25	2009-08-19
KS	KT2 20	PB	Lower Mussel bed	66.74	2009-08-19
KS	KT2 20	PB	Lower Mussel bed	73.52	2009-08-19
KS	KT2 20	PB	Lower Mussel bed	57.69	2009-08-19
KS	KT2 20	PB	Lower Mussel bed	54.82	2009-08-19
KS	KT2 20	PB	Lower Mussel bed	58.31	2009-08-19
KS	KT2 20	PB	Lower Mussel bed	44.17	2009-08-19
KS	KT2 20	PB	Lower Mussel bed	43.59	2009-08-19
KS	KT2 20	PB	Lower Mussel bed	52.9	2009-08-19
KS	KT2 20	PB	Lower Mussel bed	60.72	2009-08-19
KS	KT2 20	PB	Lower Mussel bed	47.14	2009-08-19
KS	KT2 20	PB	Lower Mussel bed	43.81	2009-08-19
KS	KT2 20	PB	Lower Mussel bed	44.51	2009-08-19
KS	KT2 20	PB	Lower Mussel bed	43.35	2009-08-19
KS	KT2 20	PB	Lower Mussel bed	34.12	2009-08-19
KS	KT2 20	PB	Lower Mussel bed	50.01	2009-08-19
KS	KT2 20	PB	Lower Mussel bed	35.99	2009-08-19
KS	KT2 20	PB	Lower Mussel bed	39.63	2009-08-19
KS	KT2 20	PB	Lower Mussel bed	37.52	2009-08-19
KS	KT2 20	PB	Lower Mussel bed	37.02	2009-08-19
KS	KT2 20	PB	Lower Mussel bed	35.28	2009-08-19
KS	KT2 20	PB	Lower Mussel bed	32.63	2009-08-19
KS	KT2 20	PB	Lower Mussel bed	33.95	2009-08-19
KS	KT2 20	PB	Lower Mussel bed	36.99	2009-08-19
KS	KT2 20	PB	Lower Mussel bed	35.7	2009-08-19
KS	KT2 20	PB	Lower Mussel bed	42.18	2009-08-19
KS	KT2 20	PB	Lower Mussel bed	44.65	2009-08-19
KS	KT2 20	PB	Lower Mussel bed	33.1	2009-08-19
KS	KT2 20	PB	Lower Mussel bed	26.58	2009-08-19
KS	KT2 20	PB	Lower Mussel bed	27.34	2009-08-19
KS	KT2 20	PB	Lower Mussel bed	23.69	2009-08-19
KS	KT2 20	PB	Lower Mussel bed	17.27	2009-08-19
KS	KT2 20	PB	Lower Mussel bed	41.46	2009-08-19
KS	KT2 20	PB	Lower Mussel bed	39.71	2009-08-19
KS	KT2 17	PB	Lower Mussel bed	75	2009-08-19
KS	KT2 17	PB	Lower Mussel bed	57.66	2009-08-19
KS	KT2 17	PB	Lower Mussel bed	62.97	2009-08-19
[truncated: 1,356 more rows]

## Sheet: Archaeological Data
Region	Date.Measured	Measured By	Site	Site.num	Sample	Core	Core Section	Depth (cm)	Screen	umbo	m (slope)	B (y-intercept)	length1	a	b	length	Carbon date	Carbon date source
WCVI	2017-12-14	Erin Slade	Nettle Island	305T	Vibracore (Duffield)	Nettle Island 1	1	20-25	6.35mm	4.31	15.0715	9.5909	75	544.81	24.75	80.8029
WCVI	2017-12-14	Erin Slade	Nettle Island	305T	Vibracore (Duffield)	Nettle Island 1	1	20-25	2mm	4.47	15.0715	9.5909	77	544.81	24.75	83.3436
WCVI	2017-12-14	Erin Slade	Nettle Island	305T	Vibracore (Duffield)	Nettle Island 1	1	20-25		2.22	15.0715	9.5909	43	544.81	24.75	44.8453
WCVI	2017-12-12	Erin Slade	Nettle Island	305T	Vibracore (Duffield)	Nettle Island 1	1	25-30		4.24	15.0715	9.5909	73	544.81	24.75	79.6825
WCVI	2017-12-12	Erin Slade	Nettle Island	305T	Vibracore (Duffield)	Nettle Island 1	1	30-35		3.94	15.0715	9.5909	69	544.81	24.75	74.8188
WCVI	2017-12-12	Erin Slade	Nettle Island	305T	Vibracore (Duffield)	Nettle Island 1	1	30-35		4.6	15.0715	9.5909	79	544.81	24.75	85.3876
WCVI	2017-12-12	Erin Slade	Nettle Island	305T	Vibracore (Duffield)	Nettle Island 1	1	30-35		4.1	15.0715	9.5909	71	544.81	24.75	77.4253
WCVI	2017-12-12	Erin Slade	Nettle Island	305T	Vibracore (Duffield)	Nettle Island 1	1	30-35		3.73	15.0715	9.5909	66	544.81	24.75	71.3533
WCVI	2017-12-12	Erin Slade	Nettle Island	305T	Vibracore (Duffield)	Nettle Island 1	1	35-40		2.22	15.0715	9.5909	43	544.81	24.75	44.8453
WCVI	2017-12-12	Erin Slade	Nettle Island	305T	Vibracore (Duffield)	Nettle Island 1	1	35-40		4.67	15.0715	9.5909	80	544.81	24.75	86.4807
WCVI	2017-12-12	Erin Slade	Nettle Island	305T	Vibracore (Duffield)	Nettle Island 1	1	35-40		5.57	15.0715	9.5909	94	544.81	24.75	100.085
WCVI	2018-01-16	Erin Slade	Nettle Island	305T	Vibracore (Duffield)	Nettle Island 1	1	40-45	6.35mm	4.74	15.0715	9.5909	81	544.81	24.75	87.5686
WCVI	2018-01-16	Erin Slade	Nettle Island	305T	Vibracore (Duffield)	Nettle Island 1	1	40-45	6.35mm	3.12	15.0715	9.5909	57	544.81	24.75	60.9906
WCVI	2018-01-16	Erin Slade	Nettle Island	305T	Vibracore (Duffield)	Nettle Island 1	1	40-45	6.35mm	3.37	15.0715	9.5909	60	544.81	24.75	65.292
WCVI	2018-01-16	Erin Slade	Nettle Island	305T	Vibracore (Duffield)	Nettle Island 1	1	40-45	2mm	1.59	15.0715	9.5909	34	544.81	24.75	32.8872
WCVI	2018-01-16	Erin Slade	Nettle Island	305T	Vibracore (Duffield)	Nettle Island 1	1	40-45	2mm	1.08	15.0715	9.5909	26	544.81	24.75	22.7795
WCVI	2018-01-16	Erin Slade	Nettle Island	305T	Vibracore (Duffield)	Nettle Island 1	1	40-45	2mm	3.12	15.0715	9.5909	57	544.81	24.75	60.9906
WCVI	2018-01-16	Erin Slade	Nettle Island	305T	Vibracore (Duffield)	Nettle Island 1	1	45-50	6.35mm	3.8	15.0715	9.5909	67	544.81	24.75	72.5141
WCVI	2018-01-16	Erin Slade	Nettle Island	305T	Vibracore (Duffield)	Nettle Island 1	1	45-50	6.35mm	4.28	15.0715	9.5909	74	544.81	24.75	80.3233
WCVI	2018-01-16	Erin Slade	Nettle Island	305T	Vibracore (Duffield)	Nettle Island 1	1	45-50	6.35mm	2.44	15.0715	9.5909	46	544.81	24.75	48.8906
WCVI	2018-01-16	Erin Slade	Nettle Island	305T	Vibracore (Duffield)	Nettle Island 1	1	45-50	6.35mm	2.87	15.0715	9.5909	53	544.81	24.75	56.6113
WCVI	2018-01-16	Erin Slade	Nettle Island	305T	Vibracore (Duffield)	Nettle Island 1	1	45-50	6.35mm	3.5	15.0715	9.5909	62	544.81	24.75	67.4986
WCVI	2018-01-16	Erin Slade	Nettle Island	305T	Vibracore (Duffield)	Nettle Island 1	1	45-50	6.35mm	3.9	15.0715	9.5909	68	544.81	24.75	74.1626
WCVI	2018-01-16	Erin Slade	Nettle Island	305T	Vibracore (Duffield)	Nettle Island 1	1	45-50	2mm	3.19	15.0715	9.5909	58	544.81	24.75	62.2027
WCVI	2018-01-16	Erin Slade	Nettle Island	305T	Vibracore (Duffield)	Nettle Island 1	1	45-50	2mm	2.51	15.0715	9.5909	47	544.81	24.75	50.1641
WCVI	2018-01-16	Erin Slade	Nettle Island	305T	Vibracore (Duffield)	Nettle Island 1	1	45-50	2mm	2.21	15.0715	9.5909	43	544.81	24.75	44.6599
WCVI	2018-01-16	Erin Slade	Nettle Island	305T	Vibracore (Duffield)	Nettle Island 1	1	45-50	2mm	2.94	15.0715	9.5909	54	544.81	24.75	57.8455
WCVI	2018-01-16	Erin Slade	Nettle Island	305T	Vibracore (Duffield)	Nettle Island 1	1	45-50	2mm	3.07	15.0715	9.5909	56	544.81	24.75	60.121
WCVI	2018-01-16	Erin Slade	Nettle Island	305T	Vibracore (Duffield)	Nettle Island 1	1	45-50	2mm	1.43	15.0715	9.5909	31	544.81	24.75	29.7585
WCVI	2018-01-16	Erin Slade	Nettle Island	305T	Vibracore (Duffield)	Nettle Island 1	1	45-50	2mm	1.62	15.0715	9.5909	34	544.81	24.75	33.4696
WCVI	2018-01-16	Erin Slade	Nettle Island	305T	Vibracore (Duffield)	Nettle Island 1	1	45-50	2mm	2.88	15.0715	9.5909	53	544.81	24.75	56.788
WCVI	2018-01-16	Erin Slade	Nettle Island	305T	Vibracore (Duffield)	Nettle Island 1	1	45-50	2mm	1.58	15.0715	9.5909	33	544.81	24.75	32.6927
WCVI	2018-01-16	Erin Slade	Nettle Island	305T	Vibracore (Duffield)	Nettle Island 1	1	45-50	2mm	1.77	15.0715	9.5909	36	544.81	24.75	36.3618
WCVI	2018-01-16	Erin Slade	Nettle Island	305T	Vibracore (Duffield)	Nettle Island 1	1	45-50	2mm	1.89	15.0715	9.5909	38	544.81	24.75	38.6521
WCVI	2018-01-16	Erin Slade	Nettle Island	305T	Vibracore (Duffield)	Nettle Island 1	1	45-50	2mm	2.49	15.0715	9.5909	47	544.81	24.75	49.8009
WCVI	2018-01-16	Erin Slade	Nettle Island	305T	Vibracore (Duffield)	Nettle Island 1	1	45-50	2mm	2.66	15.0715	9.5909	50	544.81	24.75	52.871
WCVI	2018-01-16	Erin Slade	Nettle Island	305T	Vibracore (Duffield)	Nettle Island 1	1	45-50	2mm	1.23	15.0715	9.5909	28	544.81	24.75	25.7935
WCVI	2018-01-16	Erin Slade	Nettle Island	305T	Vibracore (Duffield)	Nettle Island 1	1	45-50	2mm	1.27	15.0715	9.5909	29	544.81	24.75	26.5914
WCVI	2018-01-16	Erin Slade	Nettle Island	305T	Vibracore (Duffield)	Nettle Island 1	1	45-50	2mm	3.86	15.0715	9.5909	68	544.81	24.75	73.5046
WCVI	2018-01-16	Erin Slade	Nettle Island	305T	Vibracore (Duffield)	Nettle Island 1	1	50-55	6.35mm	2.25	15.0715	9.5909	44	544.81	24.75	45.4008
WCVI	2018-01-16	Erin Slade	Nettle Island	305T	Vibracore (Duffield)	Nettle Island 1	1	50-55	6.35mm	4.15	15.0715	9.5909	72	544.81	24.75	78.234
WCVI	2018-01-16	Erin Slade	Nettle Island	305T	Vibracore (Duffield)	Nettle Island 1	1	50-55	2mm	3.39	15.0715	9.5909	61	544.81	24.75	65.6328
WCVI	2018-01-16	Erin Slade	Nettle Island	305T	Vibracore (Duffield)	Nettle Island 1	1	50-55	2mm	1.64	15.0715	9.5909	34	544.81	24.75	33.8571
WCVI	2018-01-16	Erin Slade	Nettle Island	305T	Vibracore (Duffield)	Nettle Island 1	1	50-55	2mm	1.76	15.0715	9.5909	36	544.81	24.75	36.17
WCVI	2018-01-16	Erin Slade	Nettle Island	305T	Vibracore (Duffield)	Nettle Island 1	1	50-55	2mm	3.08	15.0715	9.5909	56	544.81	24.75	60.2952
WCVI	2018-01-16	Erin Slade	Nettle Island	305T	Vibracore (Duffield)	Nettle Island 1	1	50-55	2mm	1.4	15.0715	9.5909	31	544.81	24.75	29.1676
WCVI	2018-01-16	Erin Slade	Nettle Island	305T	Vibracore (Duffield)	Nettle Island 1	1	50-55	2mm	2.36	15.0715	9.5909	45	544.81	24.75	47.4272
WCVI	2018-01-16	Erin Slade	Nettle Island	305T	Vibracore (Duffield)	Nettle Island 1	1	50-55	2mm	1.8	15.0715	9.5909	37	544.81	24.75	36.9363
WCVI	2018-01-16	Erin Slade	Nettle Island	305T	Vibracore (Duffield)	Nettle Island 1	1	50-55	2mm	1.61	15.0715	9.5909	34	544.81	24.75	33.2756
WCVI	2018-01-16	Erin Slade	Nettle Island	305T	Vibracore (Duffield)	Nettle Island 1	1	50-55	2mm	2.12	15.0715	9.5909	42	544.81	24.75	42.9846
WCVI	2018-01-16	Erin Slade	Nettle Island	305T	Vibracore (Duffield)	Nettle Island 1	1	55-60	6.35mm	3.35	15.0715	9.5909	60	544.81	24.75	64.9507
WCVI	2018-01-16	Erin Slade	Nettle Island	305T	Vibracore (Duffield)	Nettle Island 1	1	55-60	2mm	1.91	15.0715	9.5909	38	544.81	24.75	39.0318
WCVI	2018-01-16	Erin Slade	Nettle Island	305T	Vibracore (Duffield)	Nettle Island 1	1	55-60	2mm	1.85	15.0715	9.5909	37	544.81	24.75	37.8909
WCVI	2018-01-16	Erin Slade	Nettle Island	305T	Vibracore (Duffield)	Nettle Island 1	1	55-60	2mm	2.34	15.0715	9.5909	45	544.81	24.75	47.06
WCVI	2018-01-16	Erin Slade	Nettle Island	305T	Vibracore (Duffield)	Nettle Island 1	1	55-60	2mm	2.58	15.0715	9.5909	48	544.81	24.75	51.431
WCVI	2018-01-16	Erin Slade	Nettle Island	305T	Vibracore (Duffield)	Nettle Island 1	1	55-60	2mm	3.21	15.0715	9.5909	58	544.81	24.75	62.5479
WCVI	2018-01-16	Erin Slade	Nettle Island	305T	Vibracore (Duffield)	Nettle Island 1	1	55-60	2mm	1.92	15.0715	9.5909	39	544.81	24.75	39.2214
WCVI	2018-01-16	Erin Slade	Nettle Island	305T	Vibracore (Duffield)	Nettle Island 1	1	55-60	2mm	1.72	15.0715	9.5909	36	544.81	24.75	35.4013
WCVI	2018-01-16	Erin Slade	Nettle Island	305T	Vibracore (Duffield)	Nettle Island 1	1	55-60	2mm	1.66	15.0715	9.5909	35	544.81	24.75	34.244
WCVI	2018-01-16	Erin Slade	Nettle Island	305T	Vibracore (Duffield)	Nettle Island 1	1	55-60	2mm	1.76	15.0715	9.5909	36	544.81	24.75	36.17
WCVI	2018-01-16	Erin Slade	Nettle Island	305T	Vibracore (Duffield)	Nettle Island 1	1	55-60	2mm	2.09	15.0715	9.5909	41	544.81	24.75	42.4237
WCVI	2018-01-16	Erin Slade	Nettle Island	305T	Vibracore (Duffield)	Nettle Island 1	1	55-60	2mm	2.05	15.0715	9.5909	40	544.81	24.75	41.6739
WCVI	2018-01-16	Erin Slade	Nettle Island	305T	Vibracore (Duffield)	Nettle Island 1	2	69-75	2mm	2.91	15.0715	9.5909	53	544.81	24.75	57.3173
WCVI	2018-01-16	Erin Slade	Nettle Island	305T	Vibracore (Duffield)	Nettle Island 1	2	69-75	2mm	3.28	15.0715	9.5909	59	544.81	24.75	63.7523
WCVI	2018-01-16	Erin Slade	Nettle Island	305T	Vibracore (Duffield)	Nettle Island 1	2	69-75	2mm	3.05	15.0715	9.5909	56	544.81	24.75	59.7723
WCVI	2018-01-16	Erin Slade	Nettle Island	305T	Vibracore (Duffield)	Nettle Island 1	2	69-75	2mm	2.58	15.0715	9.5909	48	544.81	24.75	51.431
WCVI	2018-01-16	Erin Slade	Nettle Island	305T	Vibracore (Duffield)	Nettle Island 1	2	69-75	2mm	2.13	15.0715	9.5909	42	544.81	24.75	43.1713
WCVI	2018-01-16	Erin Slade	Nettle Island	305T	Vibracore (Duffield)	Nettle Island 1	2	69-75	2mm	1.61	15.0715	9.5909	34	544.81	24.75	33.2756
WCVI	2018-01-16	Erin Slade	Nettle Island	305T	Vibracore (Duffield)	Nettle Island 1	2	69-75	2mm	1.68	15.0715	9.5909	35	544.81	24.75	34.6304
WCVI	2018-01-16	Erin Slade	Nettle Island	305T	Vibracore (Duffield)	Nettle Island 1	2	69-75	2mm	2.13	15.0715	9.5909	42	544.81	24.75	43.1713
WCVI	2018-01-16	Erin Slade	Nettle Island	305T	Vibracore (Duffield)	Nettle Island 1	2	69-75	2mm	2.77	15.0715	9.5909	51	544.81	24.75	54.8373
WCVI	2018-01-16	Erin Slade	Nettle Island	305T	Vibracore (Duffield)	Nettle Island 1	2	69-75	2mm	1.69	15.0715	9.5909	35	544.81	24.75	34.8233
WCVI	2018-01-16	Erin Slade	Nettle Island	305T	Vibracore (Duffield)	Nettle Island 1	2	69-75	2mm	2.92	15.0715	9.5909	54	544.81	24.75	57.4935
WCVI	2018-01-16	Erin Slade	Nettle Island	305T	Vibracore (Duffield)	Nettle Island 1	2	75-80	2mm	2.61	15.0715	9.5909	49	544.81	24.75	51.972
WCVI	2018-01-16	Erin Slade	Nettle Island	305T	Vibracore (Duffield)	Nettle Island 1	2	75-80	2mm	2.15	15.0715	9.5909	42	544.81	24.75	43.5443
WCVI	2018-01-16	Erin Slade	Nettle Island	305T	Vibracore (Duffield)	Nettle Island 1	2	80-85	2mm	none	15.0715	9.5909	na	544.81	24.75
WCVI	2018-01-16	Erin Slade	Nettle Island	305T	Vibracore (Duffield)	Nettle Island 1	2	85-90	2mm	none	15.0715	9.5909	na	544.81	24.75
WCVI	2018-01-16	Erin Slade	Nettle Island	305T	Vibracore (Duffield)	Nettle Island 1	2	90-96	2mm	2.4	15.0715	9.5909	46	544.81	24.75	48.16
WCVI	2018-01-16	Erin Slade	Nettle Island	305T	Vibracore (Duffield)	Nettle Island 1	2	90-96	2mm	2.01	15.0715	9.5909	40	544.81	24.75	40.9218
WCVI	2018-01-16	Erin Slade	Nettle Island	305T	Vibracore (Duffield)	Nettle Island 1	2	105-110	2mm	3.37	15.0715	9.5909	60	544.81	24.75	65.292
WCVI	2018-06-01	Erin Slade	Nettle Island	305T	Vibracore (Duffield)	Nettle Island 1	3	150-155	2mm	2.58	15.0715	9.5909	48.4754	544.81	24.75	51.431
WCVI	2018-06-01	Erin Slade	Nettle Island	305T	Vibracore (Duffield)	Nettle Island 1	3	150-155	2mm	1.68	15.0715	9.5909	34.911	544.81	24.75	34.6304
WCVI	2018-06-01	Erin Slade	Nettle Island	305T	Vibracore (Duffield)	Nettle Island 1	3	155-160	2mm	3.03	15.0715	9.5909	55.2575	544.81	24.75	59.4231
WCVI	2018-06-01	Erin Slade	Nettle Island	305T	Vibracore (Duffield)	Nettle Island 1	3	155-160		1.91	15.0715	9.5909	38.3775	544.81	24.75	39.0318
WCVI	2018-06-01	Erin Slade	Nettle Island	305T	Vibracore (Duffield)	Nettle Island 1	3	160-165	2mm	3.11	15.0715	9.5909	56.4633	544.81	24.75	60.8169
WCVI	2018-06-01	Erin Slade	Nettle Island	305T	Vibracore (Duffield)	Nettle Island 1	3	160-165		2.45	15.0715	9.5909	46.5161	544.81	24.75	49.073
WCVI	2018-06-01	Erin Slade	Nettle Island	305T	Vibracore (Duffield)	Nettle Island 1	3	160-165		2.47	15.0715	9.5909	46.8175	544.81	24.75	49.4372
WCVI	2018-06-01	Erin Slade	Nettle Island	305T	Vibracore (Duffield)	Nettle Island 1	3	165-170	2mm	2.4	15.0715	9.5909	45.7625	544.81	24.75	48.16
WCVI	2018-06-01	Erin Slade	Nettle Island	305T	Vibracore (Duffield)	Nettle Island 1	3	165-170		1.11	15.0715	9.5909	26.3203	544.81	24.75	23.3851
WCVI	2018-06-01	Erin Slade	Nettle Island	305T	Vibracore (Duffield)	Nettle Island 1	3	170-175		none	15.0715	9.5909	na	544.81	24.75
WCVI	2018-06-01	Erin Slade	Nettle Island	305T	Vibracore (Duffield)	Nettle Island 1	3	175-180	6.35mm	7.97	15.0715	9.5909	129.711	544.81	24.75	132.706
WCVI	2018-06-01	Erin Slade	Nettle Island	305T	Vibracore (Duffield)	Nettle Island 1	3	175-180	2mm	2.95	15.0715	9.5909	54.0518	544.81	24.75	58.0213
WCVI	2018-06-01	Erin Slade	Nettle Island	305T	Vibracore (Duffield)	Nettle Island 1	3	175-180		2.79	15.0715	9.5909	51.6404	544.81	24.75	55.1932
WCVI	2018-06-01	Erin Slade	Nettle Island	305T	Vibracore (Duffield)	Nettle Island 1	3	180-185	2mm	4.48	15.0715	9.5909	77.1112	544.81	24.75	83.5015
WCVI	2018-06-01	Erin Slade	Nettle Island	305T	Vibracore (Duffield)	Nettle Island 1	3	180-185		3.81	15.0715	9.5909	67.0133	544.81	24.75	72.6795
WCVI	2018-06-01	Erin Slade	Nettle Island	305T	Vibracore (Duffield)	Nettle Island 1	3	180-185		2.08	15.0715	9.5909	40.9396	544.81	24.75	42.2365
WCVI	2018-06-01	Erin Slade	Nettle Island	305T	Vibracore (Duffield)	Nettle Island 1	3	180-185		6.76	15.0715	9.5909	111.474	544.81	24.75	116.881
WCVI	2018-06-01	Erin Slade	Nettle Island	305T	Vibracore (Duffield)	Nettle Island 2	1	20-25					na	544.81	24.75	0
WCVI	2018-06-01	Erin Slade	Nettle Island	305T	Vibracore (Duffield)	Nettle Island 2	1	25-30					na	544.81	24.75	0
WCVI	2017-12-14	Erin Slade	Keith Island	306T	Vibracore (Duffield)	Keith Island 1	1	20-25		6.4	15.0715	9.5909	106.05	544.81	24.75	111.935
WCVI	2017-12-14	Erin Slade	Keith Island	306T	Vibracore (Duffield)	Keith Island 1	1	20-25		2.71	15.0715	9.5909	50.43	544.81	24.75	53.7668
WCVI	2017-12-14	Erin Slade	Keith Island	306T	Vibracore (Duffield)	Keith Island 1	1	20-25		4.68	15.0715	9.5909	80.13	544.81	24.75	86.6365
WCVI	2017-12-14	Erin Slade	Keith Island	306T	Vibracore (Duffield)	Keith Island 1	1	25-30		3.94	15.0715	9.5909	68.97	544.81	24.75	74.8188
WCVI	2017-12-14	Erin Slade	Keith Island	306T	Vibracore (Duffield)	Keith Island 1	1	25-30		4.03	15.0715	9.5909	70.33	544.81	24.75	76.2885
WCVI	2017-12-14	Erin Slade	Keith Island	306T	Vibracore (Duffield)	Keith Island 1	1	25-30		4.71	15.0715	9.5909	80.58	544.81	24.75	87.103
WCVI	2017-12-14	Erin Slade	Keith Island	306T	Vibracore (Duffield)	Keith Island 1	1	35-40		2.65	15.0715	9.5909	49.53	544.81	24.75	52.6915
WCVI	2017-12-14	Erin Slade	Keith Island	306T	Vibracore (Duffield)	Keith Island 1	1	35-40		4.92	15.0715	9.5909	83.74	544.81	24.75	90.3426
WCVI	2017-12-14	Erin Slade	Keith Island	306T	Vibracore (Duffield)	Keith Island 1	2	fall back		4.16	15.0715	9.5909	72.29	544.81	24.75	78.3954
WCVI	2017-12-14	Erin Slade	Keith Island	306T	Vibracore (Duffield)	Keith Island 1	2	fall back		4.95	15.0715	9.5909	84.19	544.81	24.75	90.8017
WCVI	2017-12-14	Erin Slade	Keith Island	306T	Vibracore (Duffield)	Keith Island 1	2	fall back		2.62	15.0715	9.5909	49.08	544.81	24.75	52.1521
WCVI	2017-12-14	Erin Slade	Keith Island	306T	Vibracore (Duffield)	Keith Island 2	1	0-5	6.35mm	2.94	15.0715	9.5909	53.9	544.81	24.75	57.8455
WCVI	2017-12-14	Erin Slade	Keith Island	306T	Vibracore (Duffield)	Keith Island 2	1	0-5		2.2	15.0715	9.5909	42.75	544.81	24.75	44.4743
WCVI	2017-12-14	Erin Slade	Keith Island	306T	Vibracore (Duffield)	Keith Island 2	1	0-5		4.64	15.0715	9.5909	79.52	544.81	24.75	86.0129
WCVI	2017-12-14	Erin Slade	Keith Island	306T	Vibracore (Duffield)	Keith Island 2	1	0-5		1.88	15.0715	9.5909	37.93	544.81	24.75	38.462
WCVI	2017-12-14	Erin Slade	Keith Island	306T	Vibracore (Duffield)	Keith Island 2	1	0-5		1.78	15.0715	9.5909	36.42	544.81	24.75	36.5534
WCVI	2017-12-14	Erin Slade	Keith Island	306T	Vibracore (Duffield)	Keith Island 2	1	0-5		2.83	15.0715	9.5909	52.24	544.81	24.75	55.9033
WCVI	2017-12-14	Erin Slade	Keith Island	306T	Vibracore (Duffield)	Keith Island 2	1	0-5		3.25	15.0715	9.5909	58.57	544.81	24.75	63.2369
WCVI	2017-12-14	Erin Slade	Keith Island	306T	Vibracore (Duffield)	Keith Island 2	1	0-5		2.99	15.0715	9.5909	54.65	544.81	24.75	58.7232
WCVI	2017-12-14	Erin Slade	Keith Island	306T	Vibracore (Duffield)	Keith Island 2	1	0-5		1.38	15.0715	9.5909	30.39	544.81	24.75	28.773
WCVI	2017-12-14	Erin Slade	Keith Island	306T	Vibracore (Duffield)	Keith Island 2	1	0-5		2.93	15.0715	9.5909	53.75	544.81	24.75	57.6696
WCVI	2017-12-14	Erin Slade	Keith Island	306T	Vibracore (Duffield)	Keith Island 2	1	2018-05-10		3.86	15.0715	9.5909	67.77	544.81	24.75	73.5046
WCVI	2017-12-14	Erin Slade	Keith Island	306T	Vibracore (Duffield)	Keith Island 2	1	20-25	2mm	2.43	15.0715	9.5909	46.21	544.81	24.75	48.7082
WCVI	2017-12-14	Erin Slade	Keith Island	306T	Vibracore (Duffield)	Keith Island 2	1		2mm	2.68	15.0715	9.5909	49.98	544.81	24.75	53.2297
WCVI	2017-12-14	Erin Slade	Keith Island	306T	Vibracore (Duffield)	Keith Island 2	1	25-30	2mm	2.22	15.0715	9.5909	43.05	544.81	24.75	44.8453
WCVI	2017-12-14	Erin Slade	Keith Island	306T	Vibracore (Duffield)	Keith Island 2	1	30-35	6.35mm	8.3	15.0715	9.5909	134.68	544.81	24.75	136.821
WCVI	2017-12-14	Erin Slade	Keith Island	306T	Vibracore (Duffield)	Keith Island 2	1		6.35mm	5.62	15.0715	9.5909	94.29	544.81	24.75	100.818
WCVI	2017-12-14	Erin Slade	Keith Island	306T	Vibracore (Duffield)	Keith Island 2	1		6.35mm	5.49	15.0715	9.5909	92.33	544.81	24.75	98.909
WCVI	2017-12-14	Erin Slade	Keith Island	306T	Vibracore (Duffield)	Keith Island 2	1		6.35mm	4.29	15.0715	9.5909	74.25	544.81	24.75	80.4833
WCVI	2017-12-14	Erin Slade	Keith Island	306T	Vibracore (Duffield)	Keith Island 2	1		2mm	3.62	15.0715	9.5909	64.15	544.81	24.75	69.5175
WCVI	2017-12-14	Erin Slade	Keith Island	306T	Vibracore (Duffield)	Keith Island 2	1	fallback ~7cm	6.35mm	3.25	15.0715	9.5909	58.57	544.81	24.75	63.2369
WCVI	2017-12-14	Erin Slade	Keith Island	306T	Vibracore (Duffield)	Keith Island 2	1		6.35mm	4.79	15.0715	9.5909	81.78	544.81	24.75	88.3426
WCVI	2017-12-14	Erin Slade	Keith Island	306T	Vibracore (Duffield)	Keith Island 2	1		6.35mm	4.67	15.0715	9.5909	79.97	544.81	24.75	86.4807
WCVI	2017-12-14	Erin Slade	Keith Island	306T	Vibracore (Duffield)	Keith Island 2	1		2mm	2.31	15.0715	9.5909	44.41	544.81	24.75	46.5082
WCVI	2017-12-14	Erin Slade	Keith Island	306T	Vibracore (Duffield)	Keith Island 2	1	35-40		2.88	15.0715	9.5909	53	544.81	24.75	56.788
WCVI	2017-12-14	Erin Slade	Keith Island	306T	Vibracore (Duffield)	Keith Island 2	1	40-45		3.76	15.0715	9.5909	66.26	544.81	24.75	71.8515
WCVI	2017-12-14	Erin Slade	Keith Island	306T	Vibracore (Duffield)	Keith Island 2	1			3.63	15.0715	9.5909	64.3	544.81	24.75	69.685
WCVI	2017-12-14	Erin Slade	Keith Island	306T	Vibracore (Duffield)	Keith Island 2	1	50-55		6.87	15.0715	9.5909	113.13	544.81	24.75	118.37
WCVI	2017-12-14	Erin Slade	Keith Island	306T	Vibracore (Duffield)	Keith Island 2	1			5.86	15.0715	9.5909	97.91	544.81	24.75	104.299
WCVI	2017-12-14	Erin Slade	Keith Island	306T	Vibracore (Duffield)	Keith Island 2	vibracore 2	fallback - section A - 0-5ft	6.35mm	5.8	15.0715	9.5909	97.01	544.81	24.75	103.434
WCVI	2017-12-14	Erin Slade	Keith Island	306T	Vibracore (Duffield)	Keith Island 2	vibracore 2	fallback - section A - 0-5ft	6.35mm	3.61	15.0715	9.5909	64	544.81	24.75	69.3499
WCVI	2017-12-14	Erin Slade	Keith Island	306T	Vibracore (Duffield)	Keith Island 2	vibracore 2	fallback - section A - 0-5ft	6.35mm	3.79	15.0715	9.5909	66.71	544.81	24.75	72.3486
WCVI	2017-12-14	Erin Slade	Keith Island	306T	Vibracore (Duffield)	Keith Island 2	vibracore 2	fallback - section A - 0-5ft	6.35mm	5.14	15.0715	9.5909	87.06	544.81	24.75	93.6876
WCVI	2017-12-14	Erin Slade	Keith Island	306T	Vibracore (Duffield)	Keith Island 2	vibracore 2	fallback - section A - 0-5ft	6.35mm	2.66	15.0715	9.5909	49.68	544.81	24.75	52.871
WCVI	2017-12-14	Erin Slade	Keith Island	306T	Vibracore (Duffield)	Keith Island 2	vibracore 2	fallback - section A - 0-5ft	6.35mm	4.82	15.0715	9.5909	82.24	544.81	24.75	88.8057
WCVI	2017-12-14	Erin Slade	Keith Island	306T	Vibracore (Duffield)	Keith Island 2	vibracore 2	fallback - section A - 0-5ft	6.35mm	2.59	15.0715	9.5909	48.63	544.81	24.75	51.6115
WCVI	2017-12-14	Erin Slade	Keith Island	306T	Vibracore (Duffield)	Keith Island 2	vibracore 2	fallback - section A - 0-5ft	6.35mm	3.49	15.0715	9.5909	62.19	544.81	24.75	67.3296
WCVI	2017-12-14	Erin Slade	Keith Island	306T	Vibracore (Duffield)	Keith Island 2	vibracore 2	fallback - section A - 0-5ft	6.35mm	4.05	15.0715	9.5909	70.63	544.81	24.75	76.6139
WCVI	2017-12-14	Erin Slade	Keith Island	306T	Vibracore (Duffield)	Keith Island 2	vibracore 2	fallback - section A - 0-5ft	6.35mm	4.15	15.0715	9.5909	72.14	544.81	24.75	78.234
WCVI	2017-12-14	Erin Slade	Keith Island	306T	Vibracore (Duffield)	Keith Island 2	vibracore 2	fallback - section A - 0-5ft	6.35mm	5.67	15.0715	9.5909	95.05	544.81	24.75	101.547
WCVI	2017-12-14	Erin Slade	Keith Island	306T	Vibracore (Duffield)	Keith Island 2	vibracore 2	fallback - section A - 0-5ft	6.35mm	4.33	15.0715	9.5909	74.85	544.81	24.75	81.122
WCVI	2017-12-14	Erin Slade	Keith Island	306T	Vibracore (Duffield)	Keith Island 2	vibracore 2	fallback - section A - 0-5ft	6.35mm	4.56	15.0715	9.5909	78.32	544.81	24.75	84.7606
WCVI	2017-12-14	Erin Slade	Keith Island	306T	Vibracore (Duffield)	Keith Island 2	vibracore 2	fallback - section A - 0-5ft	2mm	3.11	15.0715	9.5909	56.46	544.81	24.75	60.8169
WCVI	2017-12-14	Erin Slade	Keith Island	306T	Vibracore (Duffield)	Keith Island 2	vibracore 2	fallback - section A - 0-5ft	2mm	2	15.0715	9.5909	39.73	544.81	24.75	40.7335
WCVI	2017-12-14	Erin Slade	Keith Island	306T	Vibracore (Duffield)	Keith Island 2	vibracore 2	fallback - section A - 0-5ft	2mm	2.7	15.0715	9.5909	50.28	544.81	24.75	53.5879
WCVI	2017-12-14	Erin Slade	Keith Island	306T	Vibracore (Duffield)	Keith Island 2	vibracore 2	fallback - section A - 0-5ft	2mm	2.48	15.0715	9.5909	46.97	544.81	24.75	49.6191
WCVI	2017-12-14	Erin Slade	Keith Island	306T	Vibracore (Duffield)	Keith Island 2	vibracore 2	fallback - section A - 0-5ft	2mm	4.58	15.0715	9.5909	78.62	544.81	24.75	85.0743
Central Coast	2017-12-13	Erin Slade	Calvert Island	EjTa-13	Vibracore (Duffield)	VCR 3	0-5 ft	20-25		6.61	15.0715	9.5909	109.21	544.81	24.75	114.834	(5647-5611)-(505-489) cal BP	Seonaid Duffeidl profile drawings
Central Coast	2017-12-13	Erin Slade	Calvert Island	EjTa-13	Vibracore (Duffield)	VCR 3	0-5 ft	25-30		5.73	15.0715	9.5909	95.95	544.81	24.75	102.42	(5647-5611)-(505-489) cal BP	Seonaid Duffeidl profile drawings
Central Coast	2017-12-13	Erin Slade	Calvert Island	EjTa-13	Vibracore (Duffield)	VCR 3	0-5 ft	25-30		7.25	15.0715	9.5909	118.86	544.81	24.75	123.434	(5647-5611)-(505-489) cal BP	Seonaid Duffeidl profile drawings
Central Coast	2017-12-13	Erin Slade	Calvert Island	EjTa-13	Vibracore (Duffield)	VCR 3	0-5 ft	30-35		5.05	15.0715	9.5909	85.7	544.81	24.75	92.3252	(5647-5611)-(505-489) cal BP	Seonaid Duffeidl profile drawings
Central Coast	2017-12-13	Erin Slade	Calvert Island	EjTa-13	Vibracore (Duffield)	VCR 3	0-5 ft	35-40	6.35mm	4.49	15.0715	9.5909	77.26	544.81	24.75	83.6593	(5647-5611)-(505-489) cal BP	Seonaid Duffeidl profile drawings
Central Coast	2017-12-13	Erin Slade	Calvert Island	EjTa-13	Vibracore (Duffield)	VCR 3	0-5 ft	35-40	6.35mm	4.47	15.0715	9.5909	76.96	544.81	24.75	83.3436	(5647-5611)-(505-489) cal BP	Seonaid Duffeidl profile drawings
Central Coast	2017-12-13	Erin Slade	Calvert Island	EjTa-13	Vibracore (Duffield)	VCR 3	0-5 ft	35-40	2mm	5.07	15.0715	9.5909	86	544.81	24.75	92.6287	(5647-5611)-(505-489) cal BP	Seonaid Duffeidl profile drawings
Central Coast	2017-12-13	Erin Slade	Calvert Island	EjTa-13	Vibracore (Duffield)	VCR 3	0-5 ft	40-45	6.35mm	7.37	15.0715	9.5909	120.67	544.81	24.75	125.008	(5647-5611)-(505-489) cal BP	Seonaid Duffeidl profile drawings
Central Coast	2017-12-13	Erin Slade	Calvert Island	EjTa-13	Vibracore (Duffield)	VCR 3	0-5 ft	40-45	6.35mm	7.55	15.0715	9.5909	123.38	544.81	24.75	127.347	(5647-5611)-(505-489) cal BP	Seonaid Duffeidl profile drawings
Central Coast	2017-12-13	Erin Slade	Calvert Island	EjTa-13	Vibracore (Duffield)	VCR 3	0-5 ft	40-45	6.35mm	6.08	15.0715	9.5909	101.23	544.81	24.75	107.442	(5647-5611)-(505-489) cal BP	Seonaid Duffeidl profile drawings
Central Coast	2017-12-13	Erin Slade	Calvert Island	EjTa-13	Vibracore (Duffield)	VCR 3	0-5 ft	45-50	6.35mm	5.35	15.0715	9.5909	90.22	544.81	24.75	96.835	(5647-5611)-(505-489) cal BP	Seonaid Duffeidl profile drawings
Central Coast	2017-12-13	Erin Slade	Calvert Island	EjTa-13	Vibracore (Duffield)	VCR 3	0-5 ft	45-50	6.35mm	4.81	15.0715	9.5909	82.08	544.81	24.75	88.6514	(5647-5611)-(505-489) cal BP	Seonaid Duffeidl profile drawings
Central Coast	2017-12-13	Erin Slade	Calvert Island	EjTa-13	Vibracore (Duffield)	VCR 3	0-5 ft	45-50	2mm	1.85	15.0715	9.5909	37.47	544.81	24.75	37.8909	(5647-5611)-(505-489) cal BP	Seonaid Duffeidl profile drawings
Central Coast	2017-12-13	Erin Slade	Calvert Island	EjTa-13	Vibracore (Duffield)	VCR 3	0-5 ft	45-50	2mm	1.74	15.0715	9.5909	35.82	544.81	24.75	35.7859	(5647-5611)-(505-489) cal BP	Seonaid Duffeidl profile drawings
Central Coast	2017-12-13	Erin Slade	Calvert Island	EjTa-13	Vibracore (Duffield)	VCR 3	0-5 ft	45-50	2mm	1.43	15.0715	9.5909	31.14	544.81	24.75	29.7585	(5647-5611)-(505-489) cal BP	Seonaid Duffeidl profile drawings
Central Coast	2017-12-13	Erin Slade	Calvert Island	EjTa-13	Vibracore (Duffield)	VCR 3	0-5 ft	45-50	2mm	2.5	15.0715	9.5909	47.27	544.81	24.75	49.9826	(5647-5611)-(505-489) cal BP	Seonaid Duffeidl profile drawings
Central Coast	2017-12-13	Erin Slade	Calvert Island	EjTa-13	Vibracore (Duffield)	VCR 3	0-5 ft	45-50	2mm	1.61	15.0715	9.5909	33.86	544.81	24.75	33.2756	(5647-5611)-(505-489) cal BP	Seonaid Duffeidl profile drawings
Central Coast	2017-12-13	Erin Slade	Calvert Island	EjTa-13	Vibracore (Duffield)	VCR 3	0-5 ft	45-50	2mm	2.4	15.0715	9.5909	45.76	544.81	24.75	48.16	(5647-5611)-(505-489) cal BP	Seonaid Duffeidl profile drawings
Central Coast	2017-12-13	Erin Slade	Calvert Island	EjTa-13	Vibracore (Duffield)	VCR 3	0-5 ft	45-50	2mm	1.93	15.0715	9.5909	38.68	544.81	24.75	39.4109	(5647-5611)-(505-489) cal BP	Seonaid Duffeidl profile drawings
Central Coast	2017-12-13	Erin Slade	Calvert Island	EjTa-13	Vibracore (Duffield)	VCR 3		55-60		none	15.0715	9.5909	na	544.81	24.75	#VALUE!	(5647-5611)-(505-489) cal BP	Seonaid Duffeidl profile drawings
Central Coast	2017-12-13	Erin Slade	Calvert Island	EjTa-13	Vibracore (Duffield)	VCR 3	drill bit	59-65		5.6	15.0715	9.5909	93.99	544.81	24.75	100.525	(5647-5611)-(505-489) cal BP	Seonaid Duffeidl profile drawings
Central Coast	2017-12-13	Erin Slade	Calvert Island	EjTa-13	Vibracore (Duffield)	VCR 3		65-68	6.35mm	7.06	15.0715	9.5909	116	544.81	24.75	120.917	(5647-5611)-(505-489) cal BP	Seonaid Duffeidl profile drawings
Central Coast	2017-12-13	Erin Slade	Calvert Island	EjTa-13	Vibracore (Duffield)	VCR 3		68-75	6.35mm	7.32	15.0715	9.5909	119.91	544.81	24.75	124.353	(5647-5611)-(505-489) cal BP	Seonaid Duffeidl profile drawings
Central Coast	2017-12-13	Erin Slade	Calvert Island	EjTa-13	Vibracore (Duffield)	VCR 3		68-75		4.49	15.0715	9.5909	77.26	544.81	24.75	83.6593	(5647-5611)-(505-489) cal BP	Seonaid Duffeidl profile drawings
Central Coast	2017-12-13	Erin Slade	Calvert Island	EjTa-13	Vibracore (Duffield)	VCR 3		75-80		none	15.0715	9.5909	na	544.81	24.75	#VALUE!	(5647-5611)-(505-489) cal BP	Seonaid Duffeidl profile drawings
Central Coast	2017-12-13	Erin Slade	Calvert Island	EjTa-13	Vibracore (Duffield)	VCR 3		80-85		5.02	15.0715	9.5909	85.25	544.81	24.75	91.8692	(5647-5611)-(505-489) cal BP	Seonaid Duffeidl profile drawings
Central Coast	2017-12-13	Erin Slade	Calvert Island	EjTa-13	Vibracore (Duffield)	VCR 3	5-10ft	85-90		2.59	15.0715	9.5909	48.63	544.81	24.75	51.6115	(5647-5611)-(505-489) cal BP	Seonaid Duffeidl profile drawings
Central Coast	2017-12-15	Erin Slade	Calvert Island	EjTa-13	Vibracore (Duffield)	VCR 3	5-10ft	90-95		3.54	15.0715	9.5909	62.94	544.81	24.75	68.1735	(5647-5611)-(505-489) cal BP	Seonaid Duffeidl profile drawings
Central Coast	2017-12-15	Erin Slade	Calvert Island	EjTa-13	Vibracore (Duffield)	VCR 3	5-10ft	90-95		5.86	15.0715	9.5909	97.91	544.81	24.75	104.299	(5647-5611)-(505-489) cal BP	Seonaid Duffeidl profile drawings
Central Coast	2017-12-15	Erin Slade	Calvert Island	EjTa-13	Vibracore (Duffield)	VCR 3	5-10ft	90-95		3.67	15.0715	9.5909	64.9	544.81	24.75	70.3537	(5647-5611)-(505-489) cal BP	Seonaid Duffeidl profile drawings
Central Coast	2017-12-13	Erin Slade	Calvert Island	EjTa-13	Vibracore (Duffield)	VCR 3		95-100	6.35mm	3.27	15.0715	9.5909	58.87	544.81	24.75	63.5806	(5647-5611)-(505-489) cal BP	Seonaid Duffeidl profile drawings
Central Coast	2017-12-13	Erin Slade	Calvert Island	EjTa-13	Vibracore (Duffield)	VCR 3		95-100	2mm	2.27	15.0715	9.5909	43.8	544.81	24.75	45.7705	(5647-5611)-(505-489) cal BP	Seonaid Duffeidl profile drawings
Central Coast	2017-12-13	Erin Slade	Calvert Island	EjTa-13	Vibracore (Duffield)	VCR 3		95-100		3.55	15.0715	9.5909	63.09	544.81	24.75	68.3419	(5647-5611)-(505-489) cal BP	Seonaid Duffeidl profile drawings
Central Coast	2017-12-13	Erin Slade	Calvert Island	EjTa-13	Vibracore (Duffield)	VCR 3		100-105		2.84	15.0715	9.5909	52.39	544.81	24.75	56.0805	(5647-5611)-(505-489) cal BP	Seonaid Duffeidl profile drawings
Central Coast	2017-12-13	Erin Slade	Calvert Island	EjTa-13	Vibracore (Duffield)	VCR 3		100-105		4.06	15.0715	9.5909	70.78	544.81	24.75	76.7764	(5647-5611)-(505-489) cal BP	Seonaid Duffeidl profile drawings
Central Coast	2017-12-13	Erin Slade	Calvert Island	EjTa-13	Vibracore (Duffield)	VCR 3		100-105		2.24	15.0715	9.5909	43.35	544.81	24.75	45.2158	(5647-5611)-(505-489) cal BP	Seonaid Duffeidl profile drawings
Central Coast	2017-12-13	Erin Slade	Calvert Island	EjTa-13	Vibracore (Duffield)	VCR 3		105-110		7.53	15.0715	9.5909	123.08	544.81	24.75	127.089	(5647-5611)-(505-489) cal BP	Seonaid Duffeidl profile drawings
Central Coast	2017-12-13	Erin Slade	Calvert Island	EjTa-13	Vibracore (Duffield)	VCR 3		105-110		2.52	15.0715	9.5909	47.57	544.81	24.75	50.3455	(5647-5611)-(505-489) cal BP	Seonaid Duffeidl profile drawings
Central Coast	2017-12-13	Erin Slade	Calvert Island	EjTa-13	Vibracore (Duffield)	VCR 3		105-110		4.09	15.0715	9.5909	71.23	544.81	24.75	77.2633	(5647-5611)-(505-489) cal BP	Seonaid Duffeidl profile drawings
Central Coast	2017-12-13	Erin Slade	Calvert Island	EjTa-13	Vibracore (Duffield)	VCR 3		110-115		1.71	15.0715	9.5909	35.36	544.81	24.75	35.2088	(5647-5611)-(505-489) cal BP	Seonaid Duffeidl profile drawings
Central Coast	2017-12-13	Erin Slade	Calvert Island	EjTa-13	Vibracore (Duffield)	VCR 3		110-115		3.68	15.0715	9.5909	65.05	544.81	24.75	70.5206	(5647-5611)-(505-489) cal BP	Seonaid Duffeidl profile drawings
Central Coast	2017-12-13	Erin Slade	Calvert Island	EjTa-13	Vibracore (Duffield)	VCR 3		110-115		3.56	15.0715	9.5909	63.25	544.81	24.75	68.5102	(5647-5611)-(505-489) cal BP	Seonaid Duffeidl profile drawings
Central Coast	2017-12-13	Erin Slade	Calvert Island	EjTa-13	Vibracore (Duffield)	VCR 3		110-115		6.9	15.0715	9.5909	113.58	544.81	24.75	118.774	(5647-5611)-(505-489) cal BP	Seonaid Duffeidl profile drawings
Central Coast	2017-12-13	Erin Slade	Calvert Island	EjTa-13	Vibracore (Duffield)	VCR 3		110-115		4.16	15.0715	9.5909	72.29	544.81	24.75	78.3954	(5647-5611)-(505-489) cal BP	Seonaid Duffeidl profile drawings
Central Coast	2017-12-13	Erin Slade	Calvert Island	EjTa-13	Vibracore (Duffield)	VCR 3		110-115		4.21	15.0715	9.5909	73.04	544.81	24.75	79.2006	(5647-5611)-(505-489) cal BP	Seonaid Duffeidl profile drawings
Central Coast	2017-12-13	Erin Slade	Calvert Island	EjTa-13	Vibracore (Duffield)	VCR 3		115-120		none	15.0715	9.5909	na	544.81	24.75	#VALUE!	(5647-5611)-(505-489) cal BP	Seonaid Duffeidl profile drawings
Central Coast	2017-12-13	Erin Slade	Calvert Island	EjTa-13	Vibracore (Duffield)	VCR 3		130-135		2.02	15.0715	9.5909	40.04	544.81	24.75	41.1101	(5647-5611)-(505-489) cal BP	Seonaid Duffeidl profile drawings
Central Coast	2017-12-13	Erin Slade	Calvert Island	EjTa-13	Vibracore (Duffield)	VCR 3		135-140	6.35mm	7.78	15.0715	9.5909	126.85	544.81	24.75	130.299	(5647-5611)-(505-489) cal BP	Seonaid Duffeidl profile drawings
Central Coast	2017-12-13	Erin Slade	Calvert Island	EjTa-13	Vibracore (Duffield)	VCR 3		135-140	6.35mm	5.32	15.0715	9.5909	89.77	544.81	24.75	96.3881	(5647-5611)-(505-489) cal BP	Seonaid Duffeidl profile drawings
Central Coast	2017-12-13	Erin Slade	Calvert Island	EjTa-13	Vibracore (Duffield)	VCR 3		135-140	6.35mm	6.19	15.0715	9.5909	102.88	544.81	24.75	108.997	(5647-5611)-(505-489) cal BP	Seonaid Duffeidl profile drawings
Central Coast	2017-12-15	Erin Slade	Calvert Island	EjTa-13	Vibracore (Duffield)	VCR 3		135-140	2mm	3.83	15.0715	9.5909	67.31	544.81	24.75	73.0099	(5647-5611)-(505-489) cal BP	Seonaid Duffeidl profile drawings
Central Coast	2017-12-13	Erin Slade	Calvert Island	EjTa-13	Vibracore (Duffield)	VCR 3		140-145		5.56	15.0715	9.5909	93.39	544.81	24.75	99.9388	(5647-5611)-(505-489) cal BP	Seonaid Duffeidl profile drawings
Central Coast	2017-12-13	Erin Slade	Calvert Island	EjTa-13	Vibracore (Duffield)	VCR 3		145-150		none	15.0715	9.5909	na	544.81	24.75	#VALUE!	(5647-5611)-(505-489) cal BP	Seonaid Duffeidl profile drawings
Central Coast	2017-12-15	Erin Slade	Calvert Island	EjTa-13	Vibracore (Duffield)	VCR 3		150-155		none	15.0715	9.5909	na	544.81	24.75	#VALUE!	(5647-5611)-(505-489) cal BP	Seonaid Duffeidl profile drawings
Central Coast	2017-12-13	Erin Slade	Calvert Island	EjTa-13	Vibracore (Duffield)	VCR 3		155-160		none	15.0715	9.5909	na	544.81	24.75	#VALUE!	(5647-5611)-(505-489) cal BP	Seonaid Duffeidl profile drawings
Central Coast	2017-12-13	Erin Slade	Calvert Island	EjTa-13	Vibracore (Duffield)	VCR 3		169-177		none	15.0715	9.5909	na	544.81	24.75	#VALUE!	(5647-5611)-(505-489) cal BP	Seonaid Duffeidl profile drawings
Central Coast		Erin Slade	Calvert Island	EjTa-13	Vibracore (Duffield)	VCR 3		177-180	2mm	4.73	15.0715	9.5909	80.88	544.81	24.75	87.4135	(5647-5611)-(505-489) cal BP	Seonaid Duffeidl profile drawings
Central Coast		Erin Slade	Calvert Island	EjTa-13	Vibracore (Duffield)	VCR 3		177-180		2.29	15.0715	9.5909	44.1	544.81	24.75	46.1396	(5647-5611)-(505-489) cal BP	Seonaid Duffeidl profile drawings
Central Coast		Erin Slade	Calvert Island	EjTa-13	Vibracore (Duffield)	VCR 3		177-180		2.18	15.0715	9.5909	42.45	544.81	24.75	44.1027	(5647-5611)-(505-489) cal BP	Seonaid Duffeidl profile drawings
Central Coast		Erin Slade	Calvert Island	EjTa-13	Vibracore (Duffield)	VCR 3		177-180		2.35	15.0715	9.5909	45.01	544.81	24.75	47.2437	(5647-5611)-(505-489) cal BP	Seonaid Duffeidl profile drawings
Central Coast	2017-12-13	Erin Slade	Calvert Island	EjTa-13	Vibracore (Duffield)	VCR 3		180-185		none	15.0715	9.5909	na	544.81	24.75	#VALUE!	(5647-5611)-(505-489) cal BP	Seonaid Duffeidl profile drawings
Central Coast		Erin Slade	Calvert Island	EjTa-13	Vibracore (Duffield)	VCR 3		185-190		1.67	15.0715	9.5909	34.76	544.81	24.75	34.4373	(5647-5611)-(505-489) cal BP	Seonaid Duffeidl profile drawings
Central Coast		Erin Slade	Calvert Island	EjTa-13	Vibracore (Duffield)	VCR 3		190-195		none	15.0715	9.5909	na	544.81	24.75	#VALUE!	(5647-5611)-(505-489) cal BP	Seonaid Duffeidl profile drawings
Central Coast	2017-12-13	Erin Slade	Calvert Island	EjTa-13	Vibracore (Duffield)	VCR 3	10-15ft	195-200	2mm	none	15.0715	9.5909	na	544.81	24.75	#VALUE!	(5647-5611)-(505-489) cal BP	Seonaid Duffeidl profile drawings
Central Coast		Erin Slade	Calvert Island	EjTa-13	Vibracore (Duffield)	VCR 3		200-205		2.56	15.0715	9.5909	48.17	544.81	24.75	51.0697	(5647-5611)-(505-489) cal BP	Seonaid Duffeidl profile drawings
Central Coast		Erin Slade	Calvert Island	EjTa-13	Vibracore (Duffield)	VCR 3		200-205		2.92	15.0715	9.5909	53.6	544.81	24.75	57.4935	(5647-5611)-(505-489) cal BP	Seonaid Duffeidl profile drawings
Central Coast		Erin Slade	Calvert Island	EjTa-13	Vibracore (Duffield)	VCR 3		200-205		2.48	15.0715	9.5909	46.97	544.81	24.75	49.6191	(5647-5611)-(505-489) cal BP	Seonaid Duffeidl profile drawings
Central Coast		Erin Slade	Calvert Island	EjTa-13	Vibracore (Duffield)	VCR 3		200-203		2.39	15.0715	9.5909	45.61	544.81	24.75	47.977	(5647-5611)-(505-489) cal BP	Seonaid Duffeidl profile drawings
Central Coast		Erin Slade	Calvert Island	EjTa-13	Vibracore (Duffield)	VCR 3		200-204		2.55	15.0715	9.5909	48.02	544.81	24.75	50.8888	(5647-5611)-(505-489) cal BP	Seonaid Duffeidl profile drawings
Central Coast	2017-12-13	Erin Slade	Calvert Island	EjTa-13	Vibracore (Duffield)	VCR 3		210-215	2mm	2.64	15.0715	9.5909	49.38	544.81	24.75	52.5118	(5647-5611)-(505-489) cal BP	Seonaid Duffeidl profile drawings
Central Coast	2017-12-13	Erin Slade	Calvert Island	EjTa-13	Vibracore (Duffield)	VCR 3		210-215	2mm	2.27	15.0715	9.5909	43.8	544.81	24.75	45.7705	(5647-5611)-(505-489) cal BP	Seonaid Duffeidl profile drawings
Central Coast	2017-12-13	Erin Slade	Calvert Island	EjTa-13	Vibracore (Duffield)	VCR 3		210-215	2mm	3.52	15.0715	9.5909	62.64	544.81	24.75	67.8363	(5647-5611)-(505-489) cal BP	Seonaid Duffeidl profile drawings
Central Coast	2017-12-13	Erin Slade	Calvert Island	EjTa-13	Vibracore (Duffield)	VCR 3		210-215	2mm	2.71	15.0715	9.5909	50.43	544.81	24.75	53.7668	(5647-5611)-(505-489) cal BP	Seonaid Duffeidl profile drawings
Central Coast	2017-12-13	Erin Slade	Calvert Island	EjTa-13	Vibracore (Duffield)	VCR 3		210-215	2mm	3.07	15.0715	9.5909	55.86	544.81	24.75	60.121	(5647-5611)-(505-489) cal BP	Seonaid Duffeidl profile drawings
Central Coast	2017-12-13	Erin Slade	Calvert Island	EjTa-13	Vibracore (Duffield)	VCR 3		210-215	2mm	2.94	15.0715	9.5909	53.9	544.81	24.75	57.8455	(5647-5611)-(505-489) cal BP	Seonaid Duffeidl profile drawings
Central Coast		Erin Slade	Calvert Island	EjTa-13	Vibracore (Duffield)	VCR 3		215-220		1.71	15.0715	9.5909	35.36	544.81	24.75	35.2088	(5647-5611)-(505-489) cal BP	Seonaid Duffeidl profile drawings
Central Coast		Erin Slade	Calvert Island	EjTa-13	Vibracore (Duffield)	VCR 3		215-221		2.05	15.0715	9.5909	40.49	544.81	24.75	41.6739	(5647-5611)-(505-489) cal BP	Seonaid Duffeidl profile drawings
Central Coast		Erin Slade	Calvert Island	EjTa-13	Vibracore (Duffield)	VCR 3		215-222		2.04	15.0715	9.5909	40.34	544.81	24.75	41.4861	(5647-5611)-(505-489) cal BP	Seonaid Duffeidl profile drawings
Central Coast		Erin Slade	Calvert Island	EjTa-13	Vibracore (Duffield)	VCR 3		215-223		2.17	15.0715	9.5909	42.3	544.81	24.75	43.9167	(5647-5611)-(505-489) cal BP	Seonaid Duffeidl profile drawings
Central Coast		Erin Slade	Calvert Island	EjTa-13	Vibracore (Duffield)	VCR 3		215-224		3.06	15.0715	9.5909	55.71	544.81	24.75	59.9467	(5647-5611)-(505-489) cal BP	Seonaid Duffeidl profile drawings
Central Coast		Erin Slade	Calvert Island	EjTa-13	Vibracore (Duffield)	VCR 3		215-225		1.67	15.0715	9.5909	34.76	544.81	24.75	34.4373	(5647-5611)-(505-489) cal BP	Seonaid Duffeidl profile drawings
Central Coast	2017-12-13	Erin Slade	Calvert Island	EjTa-13	Vibracore (Duffield)	VCR 3		225-230	2mm	3.04	15.0715	9.5909	55.41	544.81	24.75	59.5978	(5647-5611)-(505-489) cal BP	Seonaid Duffeidl profile drawings
Central Coast		Erin Slade	Calvert Island	EjTa-13	Vibracore (Duffield)	VCR 3		235-240		2.22	15.0715	9.5909	43.05	544.81	24.75	44.8453	(5647-5611)-(505-489) cal BP	Seonaid Duffeidl profile drawings
Central Coast	2017-12-13	Erin Slade	Calvert Island	EjTa-13	Vibracore (Duffield)	VCR 3		240-245	2mm	2.6	15.0715	9.5909	48.78	544.81	24.75	51.7918	(5647-5611)-(505-489) cal BP	Seonaid Duffeidl profile drawings
Central Coast		Erin Slade	Calvert Island	EjTa-13	Vibracore (Duffield)	VCR 3		250-255	2mm	none	15.0715	9.5909	na	544.81	24.75	#VALUE!	(5647-5611)-(505-489) cal BP	Seonaid Duffeidl profile drawings
Central Coast		Erin Slade	Calvert Island	EjTa-13	Vibracore (Duffield)	VCR 3		255-260		none	15.0715	9.5909	na	544.81	24.75	#VALUE!	(5647-5611)-(505-489) cal BP	Seonaid Duffeidl profile drawings
Central Coast	2017-12-13	Erin Slade	Calvert Island	EjTa-13	Vibracore (Duffield)	VCR 3		260-265		none	15.0715	9.5909	na	544.81	24.75	#VALUE!	(5647-5611)-(505-489) cal BP	Seonaid Duffeidl profile drawings
Central Coast		Erin Slade	Calvert Island	EjTa-13	Vibracore (Duffield)	VCR 3		265-290		none	15.0715	9.5909	na	544.81	24.75	#VALUE!	(5647-5611)-(505-489) cal BP	Seonaid Duffeidl profile drawings
Central Coast		Erin Slade	Calvert Island	EjTa-13	Vibracore (Duffield)	VCR 3		275-280		none	15.0715	9.5909	na	544.81	24.75	#VALUE!	(5647-5611)-(505-489) cal BP	Seonaid Duffeidl profile drawings
Central Coast		Erin Slade	Calvert Island	EjTa-13	Vibracore (Duffield)	VCR 3		280-285		none	15.0715	9.5909	na	544.81	24.75	#VALUE!	(5647-5611)-(505-489) cal BP	Seonaid Duffeidl profile drawings
Central Coast	2017-12-13	Erin Slade	Calvert Island	EjTa-13	Vibracore (Duffield)	VCR 3		285-290		none	15.0715	9.5909	na	544.81	24.75	#VALUE!	(5647-5611)-(505-489) cal BP	Seonaid Duffeidl profile drawings
Central Coast		Erin Slade	Calvert Island	EjTa-13	Vibracore (Duffield)	VCR 3		290-295		none	15.0715	9.5909	na	544.81	24.75	#VALUE!	(5647-5611)-(505-489) cal BP	Seonaid Duffeidl profile drawings
Central Coast		Erin Slade	Calvert Island	EjTa-13	Vibracore (Duffield)	VCR 3		300-305		none	15.0715	9.5909	na	544.81	24.75	#VALUE!	(5647-5611)-(505-489) cal BP	Seonaid Duffeidl profile drawings
Central Coast		Erin Slade	Calvert Island	EjTa-13	Vibracore (Duffield)	VCR 3		305-310		none	15.0715	9.5909	na	544.81	24.75	#VALUE!	(5647-5611)-(505-489) cal BP	Seonaid Duffeidl profile drawings
Central Coast		Erin Slade	Calvert Island	EjTa-13	Vibracore (Duffield)	VCR 3		330-335		none	15.0715	9.5909	na	544.81	24.75	#VALUE!	(5647-5611)-(505-489) cal BP	Seonaid Duffeidl profile drawings
Central Coast		Erin Slade	Calvert Island	EjTa-13	Vibracore (Duffield)	VCR 3		335-340		2.21	15.0715	9.5909	42.9	544.81	24.75	44.6599	(5647-5611)-(505-489) cal BP	Seonaid Duffeidl profile drawings
Central Coast		Erin Slade	Calvert Island	EjTa-13	Vibracore (Duffield)	VCR 3		340-345		none	15.0715	9.5909	na	544.81	24.75	#VALUE!	(5647-5611)-(505-489) cal BP	Seonaid Duffeidl profile drawings
Central Coast		Erin Slade	Calvert Island	EjTa-13	Vibracore (Duffield)	VCR 3		350-355		none	15.0715	9.5909	na	544.81	24.75	#VALUE!	(5647-5611)-(505-489) cal BP	Seonaid Duffeidl profile drawings
Central Coast		Erin Slade	Calvert Island	EjTa-13	Vibracore (Duffield)	VCR 3		355-360		none	15.0715	9.5909	na	544.81	24.75	#VALUE!	(5647-5611)-(505-489) cal BP	Seonaid Duffeidl profile drawings
Central Coast		Erin Slade	Calvert Island	EjTa-13	Vibracore (Duffield)	VCR 3		360-365		none	15.0715	9.5909	na	544.81	24.75	#VALUE!	(5647-5611)-(505-489) cal BP	Seonaid Duffeidl profile drawings
Central Coast	2018-01-10	Erin Slade	Calvert Island	EjTa-13	Vibracore (Duffield)	VCR 1	5-10ft	55-60		4.19	15.0715	9.5909	72.74	544.81	24.75	78.8788	no dates	Seonaid profiles
Central Coast	2018-01-10	Erin Slade	Calvert Island	EjTa-13	Vibracore (Duffield)	VCR 1		60-65		2.23	15.0715	9.5909	43.2	544.81	24.75	45.0306	no dates	Seonaid profiles
Central Coast	2018-01-10	Erin Slade	Calvert Island	EjTa-13	Vibracore (Duffield)	VCR 1		115-120		2.59	15.0715	9.5909	48.63	544.81	24.75	51.6115	no dates	Seonaid profiles
Central Coast	2018-01-10	Erin Slade	Calvert Island	EjTa-13	Vibracore (Duffield)	VCR 1		115-120		2.33	15.0715	9.5909	44.71	544.81	24.75	46.8762	no dates	Seonaid profiles
Central Coast	2018-01-10	Erin Slade	Calvert Island	EjTa-13	Vibracore (Duffield)	VCR 1		120-125		2.02	15.0715	9.5909	40.04	544.81	24.75	41.1101	no dates	Seonaid profiles
Central Coast	2018-01-10	Erin Slade	Calvert Island	EjTa-13	Vibracore (Duffield)	VCR 1		120-125		2.12	15.0715	9.5909	41.54	544.81	24.75	42.9846	no dates	Seonaid profiles
Central Coast	2018-01-10	Erin Slade	Calvert Island	EjTa-13	Vibracore (Duffield)	VCR 1		120-125		2.7	15.0715	9.5909	50.28	544.81	24.75	53.5879	no dates	Seonaid profiles
Central Coast	2018-01-10	Erin Slade	Calvert Island	EjTa-13	Vibracore (Duffield)	VCR 1		120-125		1.84	15.0715	9.5909	37.32	544.81	24.75	37.7003	no dates	Seonaid profiles
Central Coast	2018-01-10	Erin Slade	Calvert Island	EjTa-13	Vibracore (Duffield)	VCR 1		120-125		2.83	15.0715	9.5909	52.24	544.81	24.75	55.9033	no dates	Seonaid profiles
Central Coast	2018-01-10	Erin Slade	Calvert Island	EjTa-13	Vibracore (Duffield)	VCR 1		120-125		1.84	15.0715	9.5909	37.32	544.81	24.75	37.7003	no dates	Seonaid profiles
Central Coast	2018-01-10	Erin Slade	Calvert Island	EjTa-13	Vibracore (Duffield)	VCR 1		120-125		1.74	15.0715	9.5909	35.82	544.81	24.75	35.7859	no dates	Seonaid profiles
Central Coast	2018-01-10	Erin Slade	Calvert Island	EjTa-13	Vibracore (Duffield)	VCR 1		120-125		1.64	15.0715	9.5909	34.31	544.81	24.75	33.8571	no dates	Seonaid profiles
Central Coast	2018-01-10	Erin Slade	Calvert Island	EjTa-13	Vibracore (Duffield)	VCR 1		130-135		3.61	15.0715	9.5909	64	544.81	24.75	69.3499	no dates	Seonaid profiles
Central Coast	2018-01-10	Erin Slade	Calvert Island	EjTa-13	Vibracore (Duffield)	VCR 1		130-135		2.68	15.0715	9.5909	49.98	544.81	24.75	53.2297	no dates	Seonaid profiles
Central Coast	2018-01-10	Erin Slade	Calvert Island	EjTa-13	Vibracore (Duffield)	VCR 1		130-135		5.15	15.0715	9.5909	87.21	544.81	24.75	93.8385	no dates	Seonaid profiles
Central Coast	2018-01-10	Erin Slade	Calvert Island	EjTa-13	Vibracore (Duffield)	VCR 1		130-135		3.57	15.0715	9.5909	63.4	544.81	24.75	68.6784	no dates	Seonaid profiles
Central Coast	2018-01-10	Erin Slade	Calvert Island	EjTa-13	Vibracore (Duffield)	VCR 1		130-135		1.72	15.0715	9.5909	35.51	544.81	24.75	35.4013	no dates	Seonaid profiles
Central Coast	2018-01-10	Erin Slade	Calvert Island	EjTa-13	Vibracore (Duffield)	VCR 1		130-135		6.7	15.0715	9.5909	110.57	544.81	24.75	116.064	no dates	Seonaid profiles
Central Coast	2018-01-10	Erin Slade	Calvert Island	EjTa-13	Vibracore (Duffield)	VCR 1		130-135		2.04	15.0715	9.5909	40.34	544.81	24.75	41.4861	no dates	Seonaid profiles
Central Coast	2018-01-10	Erin Slade	Calvert Island	EjTa-13	Vibracore (Duffield)	VCR 1		130-135		2.6	15.0715	9.5909	48.78	544.81	24.75	51.7918	no dates	Seonaid profiles
Central Coast	2018-01-10	Erin Slade	Calvert Island	EjTa-13	Vibracore (Duffield)	VCR 1		130-135		1.72	15.0715	9.5909	35.51	544.81	24.75	35.4013	no dates	Seonaid profiles
Central Coast	2018-01-10	Erin Slade	Calvert Island	EjTa-13	Vibracore (Duffield)	VCR 1		130-135		2.07	15.0715	9.5909	40.79	544.81	24.75	42.0491	no dates	Seonaid profiles
Central Coast	2018-01-10	Erin Slade	Calvert Island	EjTa-13	Vibracore (Duffield)	VCR 1		135-140		4.13	15.0715	9.5909	71.84	544.81	24.75	77.9108	no dates	Seonaid profiles
Central Coast	2018-01-10	Erin Slade	Calvert Island	EjTa-13	Vibracore (Duffield)	VCR 1		135-140		4.5	15.0715	9.5909	77.41	544.81	24.75	83.8169	no dates	Seonaid profiles
Central Coast	2018-01-10	Erin Slade	Calvert Island	EjTa-13	Vibracore (Duffield)	VCR 1		135-140		2.43	15.0715	9.5909	46.21	544.81	24.75	48.7082	no dates	Seonaid profiles
Central Coast	2018-01-10	Erin Slade	Calvert Island	EjTa-13	Vibracore (Duffield)	VCR 1		135-140		1.81	15.0715	9.5909	36.87	544.81	24.75	37.1275	no dates	Seonaid profiles
Central Coast	2018-01-10	Erin Slade	Calvert Island	EjTa-13	Vibracore (Duffield)	VCR 1		135-140		2.23	15.0715	9.5909	43.2	544.81	24.75	45.0306	no dates	Seonaid profiles
Central Coast	2018-01-10	Erin Slade	Calvert Island	EjTa-13	Vibracore (Duffield)	VCR 1		135-140		2.09	15.0715	9.5909	41.09	544.81	24.75	42.4237	no dates	Seonaid profiles
Central Coast	2018-01-10	Erin Slade	Calvert Island	EjTa-13	Vibracore (Duffield)	VCR 1		135-140		2.12	15.0715	9.5909	41.54	544.81	24.75	42.9846	no dates	Seonaid profiles
Central Coast	2018-01-10	Erin Slade	Calvert Island	EjTa-13	Vibracore (Duffield)	VCR 1		155-160		2.08	15.0715	9.5909	40.94	544.81	24.75	42.2365	no dates	Seonaid profiles
Central Coast	2018-01-10	Erin Slade	Calvert Island	EjTa-13	Vibracore (Duffield)	VCR 1		155-160		2.02	15.0715	9.5909	40.04	544.81	24.75	41.1101	no dates	Seonaid profiles
Central Coast	2018-01-10	Erin Slade	Calvert Island	EjTa-13	Vibracore (Duffield)	VCR 1		160-165		3.18	15.0715	9.5909	57.52	544.81	24.75	62.0299	no dates	Seonaid profiles
Central Coast	2018-01-10	Erin Slade	Calvert Island	EjTa-13	Vibracore (Duffield)	VCR 1		160-165		1.8	15.0715	9.5909	36.72	544.81	24.75	36.9363	no dates	Seonaid profiles
Central Coast	2018-01-10	Erin Slade	Calvert Island	EjTa-13	Vibracore (Duffield)	VCR 1		160-165		4.25	15.0715	9.5909	73.64	544.81	24.75	79.8428	no dates	Seonaid profiles
Central Coast	2018-01-10	Erin Slade	Calvert Island	EjTa-13	Vibracore (Duffield)	VCR 1		165-170		none	15.0715	9.5909	na	544.81	24.75	#VALUE!	no dates	Seonaid profiles
Central Coast	2018-01-11	Erin Slade	Calvert Island	EjTa-13	Vibracore (Duffield)	VCR 1 Shell		25-30		none	15.0715	9.5909	na	544.81	24.75	#VALUE!	no dates	Seonaid profiles
Central Coast	2018-01-11	Erin Slade	Calvert Island	EjTa-13	Vibracore (Duffield)	VCR 1 Shell		50-55	6.35mm	2.59	15.0715	9.5909	48.63	544.81	24.75	51.6115	no dates	Seonaid profiles
Central Coast	2018-01-11	Erin Slade	Calvert Island	EjTa-13	Vibracore (Duffield)	VCR 1 Shell		50-55	2mm	none	15.0715	9.5909	na	544.81	24.75	#VALUE!	no dates	Seonaid profiles
Central Coast	2018-01-11	Erin Slade	Calvert Island	EjTa-13	Vibracore (Duffield)	VCR 1 Shell		75-80	6.35mm	none	15.0715	9.5909	na	544.81	24.75	#VALUE!	no dates	Seonaid profiles
Central Coast	2018-01-11	Erin Slade	Calvert Island	EjTa-13	Vibracore (Duffield)	VCR 1 Shell		75-80	2mm	none?	15.0715	9.5909	na	544.81	24.75	#VALUE!	no dates	Seonaid profiles
Central Coast	2018-01-11	Erin Slade	Calvert Island	EjTa-13	Vibracore (Duffield)	VCR 1 Shell		100-105	6.35mm	none	15.0715	9.5909	na	544.81	24.75	#VALUE!	no dates	Seonaid profiles
Central Coast	2018-01-11	Erin Slade	Calvert Island	EjTa-13	Vibracore (Duffield)	VCR 1 Shell		100-105	2mm	1.88	15.0715	9.5909	37.93	544.81	24.75	38.462	no dates	Seonaid profiles
Central Coast	2018-01-11	Erin Slade	Calvert Island	EjTa-13	Vibracore (Duffield)	VCR 1 Shell		100-105	2mm	2.14	15.0715	9.5909	41.84	544.81	24.75	43.3579	no dates	Seonaid profiles
Central Coast	2018-01-11	Erin Slade	Calvert Island	EjTa-13	Vibracore (Duffield)	VCR 1 Shell		100-105	2mm	2.35	15.0715	9.5909	45.01	544.81	24.75	47.2437	no dates	Seonaid profiles
Central Coast	2018-01-11	Erin Slade	Calvert Island	EjTa-13	Vibracore (Duffield)	VCR 1 Shell		125-130	6.35mm	none	15.0715	9.5909	na	544.81	24.75	#VALUE!	no dates	Seonaid profiles
Central Coast	2018-01-11	Erin Slade	Calvert Island	EjTa-13	Vibracore (Duffield)	VCR 1 Shell		125-130	2mm	1.63	15.0715	9.5909	34.16	544.81	24.75	33.6634	no dates	Seonaid profiles
Central Coast	2018-01-11	Erin Slade	Calvert Island	EjTa-13	Vibracore (Duffield)	VCR 1 Shell		125-130	2mm	2.14	15.0715	9.5909	41.84	544.81	24.75	43.3579	no dates	Seonaid profiles
Central Coast	2018-01-11	Erin Slade	Calvert Island	EjTa-13	Vibracore (Duffield)	VCR 1 Shell		125-130	2mm	1.6	15.0715	9.5909	33.71	544.81	24.75	33.0814	no dates	Seonaid profiles
Central Coast	2018-01-11	Erin Slade	Calvert Island	EjTa-13	Vibracore (Duffield)	VCR 1 Shell		125-130	2mm	3.96	15.0715	9.5909	69.27	544.81	24.75	75.1462	no dates	Seonaid profiles
Central Coast	2018-01-11	Erin Slade	Calvert Island	EjTa-13	Vibracore (Duffield)	VCR 1 Shell		125-130	2mm	2	15.0715	9.5909	39.73	544.81	24.75	40.7335	no dates	Seonaid profiles
Central Coast	2018-01-11	Erin Slade	Calvert Island	EjTa-13	Vibracore (Duffield)	VCR 1 Shell		125-130	2mm	1.92	15.0715	9.5909	38.53	544.81	24.75	39.2214	no dates	Seonaid profiles
Central Coast	2018-01-11	Erin Slade	Calvert Island	EjTa-13	Vibracore (Duffield)	VCR 1 Shell		125-130	2mm	3.57	15.0715	9.5909	63.4	544.81	24.75	68.6784	no dates	Seonaid profiles
Central Coast	2018-01-11	Erin Slade	Calvert Island	EjTa-13	Vibracore (Duffield)	VCR 1 Shell		150-155	6.35mm	3.97	15.0715	9.5909	69.42	544.81	24.75	75.3097	no dates	Seonaid profiles
Central Coast	2018-01-11	Erin Slade	Calvert Island	EjTa-13	Vibracore (Duffield)	VCR 1 Shell		150-155	2mm	3.13	15.0715	9.5909	56.76	544.81	24.75	61.1641	no dates	Seonaid profiles
Central Coast	2018-01-11	Erin Slade	Calvert Island	EjTa-13	Vibracore (Duffield)	VCR 1 Shell		150-155	2mm	2.6	15.0715	9.5909	48.78	544.81	24.75	51.7918	no dates	Seonaid profiles
Central Coast	2018-01-11	Erin Slade	Calvert Island	EjTa-13	Vibracore (Duffield)	VCR 1 Shell		150-155	2mm	2.78	15.0715	9.5909	51.49	544.81	24.75	55.0153	no dates	Seonaid profiles
Central Coast	2018-01-11	Erin Slade	Calvert Island	EjTa-13	Vibracore (Duffield)	VCR 1 Shell		150-155	2mm	3.05	15.0715	9.5909	55.56	544.81	24.75	59.7723	no dates	Seonaid profiles
Central Coast	2018-01-11	Erin Slade	Calvert Island	EjTa-13	Vibracore (Duffield)	VCR 1 Shell		175-180		none	15.0715	9.5909	na	544.81	24.75	#VALUE!	no dates	Seonaid profiles
Central Coast	2018-01-11	Erin Slade	Calvert Island	EjTa-13	Vibracore (Duffield)	VCR 1 Shell		200-205		none	15.0715	9.5909	na	544.81	24.75	#VALUE!	no dates	Seonaid profiles
Central Coast	2018-01-11	Erin Slade	Calvert Island	EjTa-13	Vibracore (Duffield)	VCR 1 Shell		225-230	2mm	2.65	15.0715	9.5909	49.53	544.81	24.75	52.6915	no dates	Seonaid profiles
Central Coast	2018-01-11	Erin Slade	Calvert Island	EjTa-13	Vibracore (Duffield)	VCR 1 Shell		225-230	2mm	3.47	15.0715	9.5909	61.89	544.81	24.75	66.9912	no dates	Seonaid profiles
Central Coast	2018-01-11	Erin Slade	Calvert Island	EjTa-13	Vibracore (Duffield)	VCR 1 Shell		225-230	2mm	1.45	15.0715	9.5909	31.44	544.81	24.75	30.1517	no dates	Seonaid profiles
Central Coast	2018-01-11	Erin Slade	Calvert Island	EjTa-13	Vibracore (Duffield)	VCR 1 Shell		225-230	2mm	3.14	15.0715	9.5909	56.92	544.81	24.75	61.3375	no dates	Seonaid profiles
Central Coast	2018-01-13	Erin Slade	Calvert Island	EjTa-13	Vibracore (Duffield)	VCR 5		40-45	6.35mm	7.46	15.0715	9.5909	122.02	544.81	24.75	126.181	(5897-5758)-(460-323) cal BP	Seonaid Duffield profile drawings
Central Coast	2018-01-13	Erin Slade	Calvert Island	EjTa-13	Vibracore (Duffield)	VCR 5		40-45	6.35mm	4.96	15.0715	9.5909	84.35	544.81	24.75	90.9545	(5897-5758)-(460-323) cal BP	Seonaid Duffield profile drawings
Central Coast	2018-01-13	Erin Slade	Calvert Island	EjTa-13	Vibracore (Duffield)	VCR 5		40-45	6.35mm	6.47	15.0715	9.5909	107.1	544.81	24.75	112.906	(5897-5758)-(460-323) cal BP	Seonaid Duffield profile drawings
Central Coast	2018-01-13	Erin Slade	Calvert Island	EjTa-13	Vibracore (Duffield)	VCR 5		40-45	6.35mm	7.03	15.0715	9.5909	115.54	544.81	24.75	120.516	(5897-5758)-(460-323) cal BP	Seonaid Duffield profile drawings
Central Coast	2018-01-13	Erin Slade	Calvert Island	EjTa-13	Vibracore (Duffield)	VCR 5		40-45	2mm	2.41	15.0715	9.5909	45.91	544.81	24.75	48.3429	(5897-5758)-(460-323) cal BP	Seonaid Duffield profile drawings
Central Coast	2018-01-13	Erin Slade	Calvert Island	EjTa-13	Vibracore (Duffield)	VCR 5		40-45	2mm	1.85	15.0715	9.5909	37.47	544.81	24.75	37.8909	(5897-5758)-(460-323) cal BP	Seonaid Duffield profile drawings
Central Coast	2018-01-13	Erin Slade	Calvert Island	EjTa-13	Vibracore (Duffield)	VCR 5		45-50	2mm	2.98	15.0715	9.5909	54.5	544.81	24.75	58.5479	(5897-5758)-(460-323) cal BP	Seonaid Duffield profile drawings
Central Coast	2018-01-13	Erin Slade	Calvert Island	EjTa-13	Vibracore (Duffield)	VCR 5		50-55	2mm	2.56	15.0715	9.5909	48.17	544.81	24.75	51.0697	(5897-5758)-(460-323) cal BP	Seonaid Duffield profile drawings
Central Coast	2018-01-13	Erin Slade	Calvert Island	EjTa-13	Vibracore (Duffield)	VCR 5		50-55	2mm	1.78	15.0715	9.5909	36.42	544.81	24.75	36.5534	(5897-5758)-(460-323) cal BP	Seonaid Duffield profile drawings
Central Coast	2018-01-13	Erin Slade	Calvert Island	EjTa-13	Vibracore (Duffield)	VCR 5		50-55	2mm	1.62	15.0715	9.5909	34.01	544.81	24.75	33.4696	(5897-5758)-(460-323) cal BP	Seonaid Duffield profile drawings
Central Coast	2018-01-13	Erin Slade	Calvert Island	EjTa-13	Vibracore (Duffield)	VCR 5		50-55	2mm	2.32	15.0715	9.5909	44.56	544.81	24.75	46.6922	(5897-5758)-(460-323) cal BP	Seonaid Duffield profile drawings
Central Coast	2018-01-13	Erin Slade	Calvert Island	EjTa-13	Vibracore (Duffield)	VCR 5-A		55-60	2mm	2.89	15.0715	9.5909	53.15	544.81	24.75	56.9646	(5897-5758)-(460-323) cal BP	Seonaid Duffield profile drawings
Central Coast	2018-01-13	Erin Slade	Calvert Island	EjTa-13	Vibracore (Duffield)	VCR 5-A		55-60	2mm	3.73	15.0715	9.5909	65.81	544.81	24.75	71.3533	(5897-5758)-(460-323) cal BP	Seonaid Duffield profile drawings
Central Coast	2018-01-13	Erin Slade	Calvert Island	EjTa-13	Vibracore (Duffield)	VCR 5-A		65-70		none	15.0715	9.5909	na	544.81	24.75	#VALUE!	(5897-5758)-(460-323) cal BP	Seonaid Duffield profile drawings
Central Coast	2018-01-13	Erin Slade	Calvert Island	EjTa-13	Vibracore (Duffield)	VCR 5-A		70-75.5		none	15.0715	9.5909	na	544.81	24.75	#VALUE!	(5897-5758)-(460-323) cal BP	Seonaid Duffield profile drawings
Central Coast	2018-01-13	Erin Slade	Calvert Island	EjTa-13	Vibracore (Duffield)	VCR 5-A		85-90	2mm	3.48	15.0715	9.5909	62.04	544.81	24.75	67.1604	(5897-5758)-(460-323) cal BP	Seonaid Duffield profile drawings
Central Coast	2018-01-13	Erin Slade	Calvert Island	EjTa-13	Vibracore (Duffield)	VCR 5-A		85-90	2mm	3.91	15.0715	9.5909	68.52	544.81	24.75	74.3268	(5897-5758)-(460-323) cal BP	Seonaid Duffield profile drawings
Central Coast	2018-01-13	Erin Slade	Calvert Island	EjTa-13	Vibracore (Duffield)	VCR 5-A		85-90	2mm	3.68	15.0715	9.5909	65.05	544.81	24.75	70.5206	(5897-5758)-(460-323) cal BP	Seonaid Duffield profile drawings
Central Coast	2018-01-13	Erin Slade	Calvert Island	EjTa-13	Vibracore (Duffield)	VCR 5-A		85-90	2mm	2.2	15.0715	9.5909	42.75	544.81	24.75	44.4743	(5897-5758)-(460-323) cal BP	Seonaid Duffield profile drawings
Central Coast	2018-01-13	Erin Slade	Calvert Island	EjTa-13	Vibracore (Duffield)	VCR 5-B		90-95	6.35mm	5.72	15.0715	9.5909	95.8	544.81	24.75	102.275	(5897-5758)-(460-323) cal BP	Seonaid Duffield profile drawings
Central Coast	2018-01-13	Erin Slade	Calvert Island	EjTa-13	Vibracore (Duffield)	VCR 5		95-100	2mm	3.41	15.0715	9.5909	60.98	544.81	24.75	65.9731	(5897-5758)-(460-323) cal BP	Seonaid Duffield profile drawings
Central Coast	2018-01-13	Erin Slade	Calvert Island	EjTa-13	Vibracore (Duffield)	VCR 5		95-100	2mm	2.16	15.0715	9.5909	42.15	544.81	24.75	43.7306	(5897-5758)-(460-323) cal BP	Seonaid Duffield profile drawings
Central Coast	2018-01-13	Erin Slade	Calvert Island	EjTa-13	Vibracore (Duffield)	VCR 5		95-100	2mm	2.51	15.0715	9.5909	47.42	544.81	24.75	50.1641	(5897-5758)-(460-323) cal BP	Seonaid Duffield profile drawings
Central Coast	2018-01-13	Erin Slade	Calvert Island	EjTa-13	Vibracore (Duffield)	VCR 5		95-100	2mm	1.93	15.0715	9.5909	38.68	544.81	24.75	39.4109	(5897-5758)-(460-323) cal BP	Seonaid Duffield profile drawings
Central Coast	2018-01-13	Erin Slade	Calvert Island	EjTa-13	Vibracore (Duffield)	VCR 5		95-100	2mm	3.73	15.0715	9.5909	65.81	544.81	24.75	71.3533	(5897-5758)-(460-323) cal BP	Seonaid Duffield profile drawings
Central Coast	2018-01-13	Erin Slade	Calvert Island	EjTa-13	Vibracore (Duffield)	VCR 5		100-105	6.35mm	8.12	15.0715	9.5909	131.97	544.81	24.75	134.586	(5897-5758)-(460-323) cal BP	Seonaid Duffield profile drawings
Central Coast	2018-01-13	Erin Slade	Calvert Island	EjTa-13	Vibracore (Duffield)	VCR 5		100-105	6.35mm	6.29	15.0715	9.5909	104.39	544.81	24.75	110.401	(5897-5758)-(460-323) cal BP	Seonaid Duffield profile drawings
Central Coast	2018-01-13	Erin Slade	Calvert Island	EjTa-13	Vibracore (Duffield)	VCR 5		100-105	2mm	2.97	15.0715	9.5909	54.35	544.81	24.75	58.3725	(5897-5758)-(460-323) cal BP	Seonaid Duffield profile drawings
Central Coast	2018-01-13	Erin Slade	Calvert Island	EjTa-13	Vibracore (Duffield)	VCR 5		100-105	2mm	3.77	15.0715	9.5909	66.41	544.81	24.75	72.0173	(5897-5758)-(460-323) cal BP	Seonaid Duffield profile drawings
Central Coast	2018-01-13	Erin Slade	Calvert Island	EjTa-13	Vibracore (Duffield)	VCR 5		100-105	2mm	1.77	15.0715	9.5909	36.27	544.81	24.75	36.3618	(5897-5758)-(460-323) cal BP	Seonaid Duffield profile drawings
Central Coast	2018-01-13	Erin Slade	Calvert Island	EjTa-13	Vibracore (Duffield)	VCR 5		100-105	2mm	5.57	15.0715	9.5909	93.54	544.81	24.75	100.085	(5897-5758)-(460-323) cal BP	Seonaid Duffield profile drawings
Central Coast	2018-01-13	Erin Slade	Calvert Island	EjTa-13	Vibracore (Duffield)	VCR 5-A		35-40	2mm	3.66	15.0715	9.5909	64.75	544.81	24.75	70.1867	(5897-5758)-(460-323) cal BP	Seonaid Duffield profile drawings
Central Coast	2018-01-13	Erin Slade	Calvert Island	EjTa-13	Vibracore (Duffield)	VCR 5-A		35-40	2mm	4.23	15.0715	9.5909	73.34	544.81	24.75	79.522	(5897-5758)-(460-323) cal BP	Seonaid Duffield profile drawings
Central Coast	2018-01-13	Erin Slade	Calvert Island	EjTa-13	Vibracore (Duffield)	VCR 5-A		35-40	2mm	2.94	15.0715	9.5909	53.9	544.81	24.75	57.8455	(5897-5758)-(460-323) cal BP	Seonaid Duffield profile drawings
Central Coast	2018-01-13	Erin Slade	Calvert Island	EjTa-13	Vibracore (Duffield)	VCR 5-A		35-40	2mm	1.76	15.0715	9.5909	36.12	544.81	24.75	36.17	(5897-5758)-(460-323) cal BP	Seonaid Duffield profile drawings
Central Coast	2018-01-13	Erin Slade	Calvert Island	EjTa-13	Vibracore (Duffield)	VCR 5-A		35-40	2mm	3.2	15.0715	9.5909	57.82	544.81	24.75	62.3754	(5897-5758)-(460-323) cal BP	Seonaid Duffield profile drawings
Central Coast	2018-01-13	Erin Slade	Calvert Island	EjTa-13	Vibracore (Duffield)	VCR 5-A		35-40	2mm	6.11	15.0715	9.5909	101.68	544.81	24.75	107.867	(5897-5758)-(460-323) cal BP	Seonaid Duffield profile drawings
Central Coast	2018-01-13	Erin Slade	Calvert Island	EjTa-13	Vibracore (Duffield)	VCR 5-A		35-40	2mm	2.46	15.0715	9.5909	46.67	544.81	24.75	49.2551	(5897-5758)-(460-323) cal BP	Seonaid Duffield profile drawings
Central Coast	2018-01-13	Erin Slade	Calvert Island	EjTa-13	Vibracore (Duffield)	VCR 5-A		35-40	2mm	1.53	15.0715	9.5909	32.65	544.81	24.75	31.7184	(5897-5758)-(460-323) cal BP	Seonaid Duffield profile drawings
Central Coast	2018-01-13	Erin Slade	Calvert Island	EjTa-13	Vibracore (Duffield)	VCR 5-A		60-65		none	15.0715	9.5909	na	544.81	24.75	#VALUE!	(5897-5758)-(460-323) cal BP	Seonaid Duffield profile drawings
Central Coast	2018-01-13	Erin Slade	Calvert Island	EjTa-13	Vibracore (Duffield)	VCR 5		105-110	6.35mm	2.36	15.0715	9.5909	45.16	544.81	24.75	47.4272	(5897-5758)-(460-323) cal BP	Seonaid Duffield profile drawings
Central Coast	2018-01-13	Erin Slade	Calvert Island	EjTa-13	Vibracore (Duffield)	VCR 5		105-110	2mm	2.57	15.0715	9.5909	48.32	544.81	24.75	51.2504	(5897-5758)-(460-323) cal BP	Seonaid Duffield profile drawings
Central Coast	2018-01-13	Erin Slade	Calvert Island	EjTa-13	Vibracore (Duffield)	VCR 5		105-110	2mm	2.77	15.0715	9.5909	51.34	544.81	24.75	54.8373	(5897-5758)-(460-323) cal BP	Seonaid Duffield profile drawings
Central Coast	2018-01-13	Erin Slade	Calvert Island	EjTa-13	Vibracore (Duffield)	VCR 5		155-160		3.69	15.0715	9.5909	65.2	544.81	24.75	70.6874	(5897-5758)-(460-323) cal BP	Seonaid Duffield profile drawings
Central Coast	2018-01-13	Erin Slade	Calvert Island	EjTa-13	Vibracore (Duffield)	VCR 5		180-185	2mm	1.47	15.0715	9.5909	31.75	544.81	24.75	30.5443	(5897-5758)-(460-323) cal BP	Seonaid Duffield profile drawings
Central Coast	2018-01-13	Erin Slade	Calvert Island	EjTa-13	Vibracore (Duffield)	VCR 5		180-185	2mm	4.92	15.0715	9.5909	83.74	544.81	24.75	90.3426	(5897-5758)-(460-323) cal BP	Seonaid Duffield profile drawings
Central Coast	2018-01-13	Erin Slade	Calvert Island	EjTa-13	Vibracore (Duffield)	VCR 5		205-208	2mm	1.76	15.0715	9.5909	36.12	544.81	24.75	36.17	(5897-5758)-(460-323) cal BP	Seonaid Duffield profile drawings
Central Coast	2018-01-13	Erin Slade	Calvert Island	EjTa-13	Vibracore (Duffield)	VCR 5		205-208	2mm	2.15	15.0715	9.5909	41.99	544.81	24.75	43.5443	(5897-5758)-(460-323) cal BP	Seonaid Duffield profile drawings
Central Coast	2018-01-13	Erin Slade	Calvert Island	EjTa-13	Vibracore (Duffield)	VCR 5-C		255-260	2mm	2.65	15.0715	9.5909	49.53	544.81	24.75	52.6915	(5897-5758)-(460-323) cal BP	Seonaid Duffield profile drawings
Central Coast	2018-01-14	Erin Slade	Calvert Island	EjTa-13	Vibracore (Duffield)	VCR 7		2018-05-10	2mm	4.43	15.0715	9.5909	76.36	544.81	24.75	82.711	(3383-3361)-(451-318) cal BP	Seonaid profiles
Central Coast	2018-01-14	Erin Slade	Calvert Island	EjTa-13	Vibracore (Duffield)	VCR 7		30-35	2mm	1.58	15.0715	9.5909	33.4	544.81	24.75	32.6927	(3383-3361)-(451-318) cal BP	Seonaid profiles
Central Coast	2018-01-14	Erin Slade	Calvert Island	EjTa-13	Vibracore (Duffield)	VCR 7		30-35	2mm	2.33	15.0715	9.5909	44.71	544.81	24.75	46.8762	(3383-3361)-(451-318) cal BP	Seonaid profiles
Central Coast	2018-01-14	Erin Slade	Calvert Island	EjTa-13	Vibracore (Duffield)	VCR 7		55-60	2mm	2.06	15.0715	9.5909	40.64	544.81	24.75	41.8616	(3383-3361)-(451-318) cal BP	Seonaid profiles
Central Coast	2018-01-14	Erin Slade	Calvert Island	EjTa-13	Vibracore (Duffield)	VCR 7		80-85	2mm	3.44	15.0715	9.5909	61.44	544.81	24.75	66.4827	(3383-3361)-(451-318) cal BP	Seonaid profiles
Central Coast	2018-01-14	Erin Slade	Calvert Island	EjTa-13	Vibracore (Duffield)	VCR 7		105-110		4.1	15.0715	9.5909	71.38	544.81	24.75	77.4253	(3383-3361)-(451-318) cal BP	Seonaid profiles
Central Coast	2018-01-14	Erin Slade	Calvert Island	EjTa-13	Vibracore (Duffield)	VCR 7		105-110		3.13	15.0715	9.5909	56.76	544.81	24.75	61.1641	(3383-3361)-(451-318) cal BP	Seonaid profiles
Central Coast	2018-01-14	Erin Slade	Calvert Island	EjTa-13	Vibracore (Duffield)	VCR 7		105-110		2.16	15.0715	9.5909	42.15	544.81	24.75	43.7306	(3383-3361)-(451-318) cal BP	Seonaid profiles
Central Coast	2018-01-14	Erin Slade	Calvert Island	EjTa-13	Vibracore (Duffield)	VCR 7		105-110		2.34	15.0715	9.5909	44.86	544.81	24.75	47.06	(3383-3361)-(451-318) cal BP	Seonaid profiles
Central Coast	2018-01-14	Erin Slade	Calvert Island	EjTa-13	Vibracore (Duffield)	VCR 7		130-135	6.35mm	6.91	15.0715	9.5909	113.73	544.81	24.75	118.908	(3383-3361)-(451-318) cal BP	Seonaid profiles
Central Coast	2018-01-14	Erin Slade	Calvert Island	EjTa-13	Vibracore (Duffield)	VCR 7		130-135	2mm	4.43	15.0715	9.5909	76.36	544.81	24.75	82.711	(3383-3361)-(451-318) cal BP	Seonaid profiles
Central Coast	2018-01-14	Erin Slade	Calvert Island	EjTa-13	Vibracore (Duffield)	VCR 7		130-135	2mm	5.01	15.0715	9.5909	85.1	544.81	24.75	91.717	(3383-3361)-(451-318) cal BP	Seonaid profiles
Central Coast	2018-01-14	Erin Slade	Calvert Island	EjTa-13	Vibracore (Duffield)	VCR 7		130-135	2mm	5.48	15.0715	9.5909	92.18	544.81	24.75	98.7615	(3383-3361)-(451-318) cal BP	Seonaid profiles
Central Coast	2018-01-14	Erin Slade	Calvert Island	EjTa-13	Vibracore (Duffield)	VCR 7		130-135	2mm	3.43	15.0715	9.5909	61.29	544.81	24.75	66.3129	(3383-3361)-(451-318) cal BP	Seonaid profiles
Central Coast	2018-01-14	Erin Slade	Calvert Island	EjTa-13	Vibracore (Duffield)	VCR 7		130-135	2mm	2.46	15.0715	9.5909	46.67	544.81	24.75	49.2551	(3383-3361)-(451-318) cal BP	Seonaid profiles
Central Coast	2018-01-14	Erin Slade	Calvert Island	EjTa-13	Vibracore (Duffield)	VRC 7-B		155-160	2mm	4.12	15.0715	9.5909	71.69	544.81	24.75	77.7491	(3383-3361)-(451-318) cal BP	Seonaid profiles
Central Coast	2018-01-14	Erin Slade	Calvert Island	EjTa-13	Vibracore (Duffield)	VRC 7-B		155-160	2mm	3.48	15.0715	9.5909	62.04	544.81	24.75	67.1604	(3383-3361)-(451-318) cal BP	Seonaid profiles
Central Coast	2018-01-14	Erin Slade	Calvert Island	EjTa-13	Vibracore (Duffield)	VRC 7-B		155-160	2mm	2.32	15.0715	9.5909	44.56	544.81	24.75	46.6922	(3383-3361)-(451-318) cal BP	Seonaid profiles
Central Coast	2018-01-14	Erin Slade	Calvert Island	EjTa-13	Vibracore (Duffield)	VRC 7-B		180-187		none	15.0715	9.5909	na	544.81	24.75	#VALUE!	3361-451 cal BP	Seonaid profiles
Central Coast	2018-01-14	Erin Slade	Calvert Island	EjTa-13	Vibracore (Duffield)	VC 2		75-80	2mm	2.2	15.0715	9.5909	42.75	544.81	24.75	44.4743	3446-3391 cal BP	Seonaid profiles
Central Coast	2018-01-14	Erin Slade	Calvert Island	EjTa-13	Vibracore (Duffield)	VC 2		100-105	2mm	3.29	15.0715	9.5909	59.18	544.81	24.75	63.9239	4505-3383 cal BP	Seonaid profiles
Central Coast	2018-01-14	Erin Slade	Calvert Island	EjTa-13	Vibracore (Duffield)	VC 2		100-105	2mm	2.58	15.0715	9.5909	48.48	544.81	24.75	51.431	4505-3383 cal BP	Seonaid profiles
Central Coast	2018-01-14	Erin Slade	Calvert Island	EjTa-13	Vibracore (Duffield)	VC 2		100-105	2mm	2.34	15.0715	9.5909	44.86	544.81	24.75	47.06	4505-3383 cal BP	Seonaid profiles
Central Coast	2018-01-14	Erin Slade	Calvert Island	EjTa-13	Vibracore (Duffield)	VCR 2		na					na	544.81	24.75	0
WCVI	2018-01-17	Erin Slade	Wouwer	206T20B3	Auger				6.35mm	6.74	15.0715	9.5909	111.17	544.81	24.75	116.609	450-550±?? cal BP	206T20B from McKechnie 2013
WCVI	2018-01-17	Erin Slade	Wouwer	206T20B3	Auger				6.35mm	5.92	15.0715	9.5909	98.81	544.81	24.75	105.161	450-550±?? cal BP	206T20B from McKechnie 2013
WCVI	2018-01-17	Erin Slade	Wouwer	206T20B3	Auger				6.35mm	3.24	15.0715	9.5909	58.42	544.81	24.75	63.0648	450-550±?? cal BP	206T20B from McKechnie 2013
WCVI	2018-01-17	Erin Slade	Wouwer	206T20B3	Auger				6.35mm	5.06	15.0715	9.5909	85.85	544.81	24.75	92.477	450-550±?? cal BP	206T20B from McKechnie 2013
WCVI	2018-01-17	Erin Slade	Wouwer	206T20B3	Auger				6.35mm	2.99	15.0715	9.5909	54.65	544.81	24.75	58.7232	450-550±?? cal BP	206T20B from McKechnie 2013
WCVI	2018-01-17	Erin Slade	Wouwer	206T20B3	Auger				6.35mm	4.62	15.0715	9.5909	79.22	544.81	24.75	85.7004	450-550±?? cal BP	206T20B from McKechnie 2013
WCVI	2018-01-17	Erin Slade	Wouwer	206T20B3	Auger				6.35mm	5.27	15.0715	9.5909	89.02	544.81	24.75	95.6412	450-550±?? cal BP	206T20B from McKechnie 2013
WCVI	2018-01-17	Erin Slade	Wouwer	206T20B3	Auger				6.35mm	6.55	15.0715	9.5909	108.31	544.81	24.75	114.01	450-550±?? cal BP	206T20B from McKechnie 2013
WCVI	2018-01-17	Erin Slade	Wouwer	206T20B3	Auger				6.35mm	4.49	15.0715	9.5909	77.26	544.81	24.75	83.6593	450-550±?? cal BP	206T20B from McKechnie 2013
WCVI	2018-01-17	Erin Slade	Wouwer	206T20B3	Auger				6.35mm	7.19	15.0715	9.5909	117.95	544.81	24.75	122.642	450-550±?? cal BP	206T20B from McKechnie 2013
WCVI	2018-01-17	Erin Slade	Wouwer	206T20B3	Auger				6.35mm	4.61	15.0715	9.5909	79.07	544.81	24.75	85.5441	450-550±?? cal BP	206T20B from McKechnie 2013
WCVI	2018-01-17	Erin Slade	Wouwer	206T20B3	Auger				6.35mm	6.23	15.0715	9.5909	103.49	544.81	24.75	109.56	450-550±?? cal BP	206T20B from McKechnie 2013
WCVI	2018-01-17	Erin Slade	Wouwer	206T20B3	Auger				6.35mm	3.37	15.0715	9.5909	60.38	544.81	24.75	65.292	450-550±?? cal BP	206T20B from McKechnie 2013
WCVI	2018-01-17	Erin Slade	Wouwer	206T20B3	Auger				6.35mm	3.72	15.0715	9.5909	65.66	544.81	24.75	71.187	450-550±?? cal BP	206T20B from McKechnie 2013
WCVI	2018-01-17	Erin Slade	Wouwer	206T20B3	Auger				6.35mm	4.29	15.0715	9.5909	74.25	544.81	24.75	80.4833	450-550±?? cal BP	206T20B from McKechnie 2013
WCVI	2018-01-17	Erin Slade	Wouwer	206T20B3	Auger				6.35mm	4.25	15.0715	9.5909	73.64	544.81	24.75	79.8428	450-550±?? cal BP	206T20B from McKechnie 2013
WCVI	2018-01-17	Erin Slade	Wouwer	206T20B3	Auger				6.35mm	2.72	15.0715	9.5909	50.59	544.81	24.75	53.9455	450-550±?? cal BP	206T20B from McKechnie 2013
WCVI	2018-01-17	Erin Slade	Wouwer	206T20B3	Auger				6.35mm	3.22	15.0715	9.5909	58.12	544.81	24.75	62.7204	450-550±?? cal BP	206T20B from McKechnie 2013
WCVI	2018-01-17	Erin Slade	Wouwer	206T20B3	Auger				6.35mm	5.55	15.0715	9.5909	93.24	544.81	24.75	99.7919	450-550±?? cal BP	206T20B from McKechnie 2013
WCVI	2018-01-17	Erin Slade	Wouwer	206T20B3	Auger				6.35mm	4.88	15.0715	9.5909	83.14	544.81	24.75	89.7291	450-550±?? cal BP	206T20B from McKechnie 2013
WCVI	2018-01-17	Erin Slade	Wouwer	206T20B3	Auger				6.35mm	4.51	15.0715	9.5909	77.56	544.81	24.75	83.9745	450-550±?? cal BP	206T20B from McKechnie 2013
WCVI	2018-01-17	Erin Slade	Wouwer	206T20B3	Auger				6.35mm	3.78	15.0715	9.5909	66.56	544.81	24.75	72.183	450-550±?? cal BP	206T20B from McKechnie 2013
WCVI	2018-01-17	Erin Slade	Wouwer	206T20B3	Auger				6.35mm	3.6	15.0715	9.5909	63.85	544.81	24.75	69.1822	450-550±?? cal BP	206T20B from McKechnie 2013
WCVI	2018-01-17	Erin Slade	Wouwer	206T20B3	Auger				6.35mm	2.89	15.0715	9.5909	53.15	544.81	24.75	56.9646	450-550±?? cal BP	206T20B from McKechnie 2013
WCVI	2018-01-17	Erin Slade	Wouwer	206T20B3	Auger				6.35mm	4.05	15.0715	9.5909	70.63	544.81	24.75	76.6139	450-550±?? cal BP	206T20B from McKechnie 2013
WCVI	2018-01-17	Erin Slade	Wouwer	206T20B3	Auger				2mm	3.55	15.0715	9.5909	63.09	544.81	24.75	68.3419	450-550±?? cal BP	206T20B from McKechnie 2013
WCVI	2018-01-17	Erin Slade	Wouwer	206T20B3	Auger				2mm	3.02	15.0715	9.5909	55.11	544.81	24.75	59.2483	450-550±?? cal BP	206T20B from McKechnie 2013
WCVI	2018-01-17	Erin Slade	Wouwer	206T20B3	Auger				2mm	3.14	15.0715	9.5909	56.92	544.81	24.75	61.3375	450-550±?? cal BP	206T20B from McKechnie 2013
WCVI	2018-01-17	Erin Slade	Wouwer	206T20B3	Auger				2mm	1.33	15.0715	9.5909	29.64	544.81	24.75	27.7836	450-550±?? cal BP	206T20B from McKechnie 2013
WCVI	2018-01-17	Erin Slade	Wouwer	206T20B3	Auger				2mm	2.73	15.0715	9.5909	50.74	544.81	24.75	54.1241	450-550±?? cal BP	206T20B from McKechnie 2013
WCVI	2018-01-17	Erin Slade	Wouwer	206T20B3	Auger				2mm	1.95	15.0715	9.5909	38.98	544.81	24.75	39.7895	450-550±?? cal BP	206T20B from McKechnie 2013
WCVI	2018-01-17	Erin Slade	Wouwer	206T20B3	Auger				2mm	2.81	15.0715	9.5909	51.94	544.81	24.75	55.5485	450-550±?? cal BP	206T20B from McKechnie 2013
WCVI	2018-01-17	Erin Slade	Wouwer	206T20B3	Auger				2mm	3.59	15.0715	9.5909	63.7	544.81	24.75	69.0144	450-550±?? cal BP	206T20B from McKechnie 2013
WCVI	2018-01-17	Erin Slade	Wouwer	206T20B3	Auger				2mm	2.09	15.0715	9.5909	41.09	544.81	24.75	42.4237	450-550±?? cal BP	206T20B from McKechnie 2013
WCVI	2018-01-17	Erin Slade	Wouwer	206T20B3	Auger				2mm	2.15	15.0715	9.5909	41.99	544.81	24.75	43.5443	450-550±?? cal BP	206T20B from McKechnie 2013
WCVI	2018-01-17	Erin Slade	Wouwer	206T20B3	Auger				2mm	1.46	15.0715	9.5909	31.6	544.81	24.75	30.3481	450-550±?? cal BP	206T20B from McKechnie 2013
WCVI	2018-01-17	Erin Slade	Wouwer	206T20B3	Auger				2mm	1.17	15.0715	9.5909	27.22	544.81	24.75	24.5921	450-550±?? cal BP	206T20B from McKechnie 2013
WCVI	2018-01-17	Erin Slade	Wouwer	206T20B3	Auger				2mm	1.34	15.0715	9.5909	29.79	544.81	24.75	27.9818	450-550±?? cal BP	206T20B from McKechnie 2013
WCVI	2018-01-17	Erin Slade	Wouwer	206T20B3	Auger				2mm	1.14	15.0715	9.5909	26.77	544.81	24.75	23.9893	450-550±?? cal BP	206T20B from McKechnie 2013
WCVI	2018-01-17	Erin Slade	Wouwer	206T20B3	Auger				2mm	0.94	15.0715	9.5909	23.76	544.81	24.75	19.9347	450-550±?? cal BP	206T20B from McKechnie 2013
WCVI	2018-01-17	Erin Slade	Wouwer	206T20B3	Auger				2mm	1.25	15.0715	9.5909	28.43	544.81	24.75	26.1928	450-550±?? cal BP	206T20B from McKechnie 2013
WCVI	2018-01-17	Erin Slade	Wouwer	206T20B5	Auger				6.35mm	5.72	15.0715	9.5909	95.8	544.81	24.75	102.275	450-550±?? cal BP	206T20B from McKechnie 2013
WCVI	2018-01-17	Erin Slade	Wouwer	206T20B5	Auger				6.35mm	5.42	15.0715	9.5909	91.28	544.81	24.75	97.8744	450-550±?? cal BP	206T20B from McKechnie 2013
WCVI	2018-01-17	Erin Slade	Wouwer	206T20B5	Auger				6.35mm	7.61	15.0715	9.5909	124.29	544.81	24.75	128.121	450-550±?? cal BP	206T20B from McKechnie 2013
WCVI	2018-01-17	Erin Slade	Wouwer	206T20B5	Auger				6.35mm	7.34	15.0715	9.5909	120.22	544.81	24.75	124.615	450-550±?? cal BP	206T20B from McKechnie 2013
WCVI	2018-01-17	Erin Slade	Wouwer	206T20B5	Auger				6.35mm	4.07	15.0715	9.5909	70.93	544.81	24.75	76.9388	450-550±?? cal BP	206T20B from McKechnie 2013
WCVI	2018-01-17	Erin Slade	Wouwer	206T20B5	Auger				6.35mm	3.47	15.0715	9.5909	61.89	544.81	24.75	66.9912	450-550±?? cal BP	206T20B from McKechnie 2013
WCVI	2018-01-17	Erin Slade	Wouwer	206T20B5	Auger				6.35mm	3.81	15.0715	9.5909	67.01	544.81	24.75	72.6795	450-550±?? cal BP	206T20B from McKechnie 2013
WCVI	2018-01-17	Erin Slade	Wouwer	206T20B5	Auger				6.35mm	7.86	15.0715	9.5909	128.05	544.81	24.75	131.316	450-550±?? cal BP	206T20B from McKechnie 2013
WCVI	2018-01-17	Erin Slade	Wouwer	206T20B5	Auger				6.35mm	5.6	15.0715	9.5909	93.99	544.81	24.75	100.525	450-550±?? cal BP	206T20B from McKechnie 2013
WCVI	2018-01-17	Erin Slade	Wouwer	206T20B5	Auger				6.35mm	4.4	15.0715	9.5909	75.91	544.81	24.75	82.2355	450-550±?? cal BP	206T20B from McKechnie 2013
WCVI	2018-01-17	Erin Slade	Wouwer	206T20B5	Auger				6.35mm	2.98	15.0715	9.5909	54.5	544.81	24.75	58.5479	450-550±?? cal BP	206T20B from McKechnie 2013
WCVI	2018-01-17	Erin Slade	Wouwer	206T20B5	Auger				6.35mm	3.23	15.0715	9.5909	58.27	544.81	24.75	62.8926	450-550±?? cal BP	206T20B from McKechnie 2013
WCVI	2018-01-17	Erin Slade	Wouwer	206T20B5	Auger				6.35mm	5.82	15.0715	9.5909	97.31	544.81	24.75	103.722	450-550±?? cal BP	206T20B from McKechnie 2013
WCVI	2018-01-17	Erin Slade	Wouwer	206T20B5	Auger				6.35mm	3.54	15.0715	9.5909	62.94	544.81	24.75	68.1735	450-550±?? cal BP	206T20B from McKechnie 2013
WCVI	2018-01-17	Erin Slade	Wouwer	206T20B5	Auger				6.35mm	3.14	15.0715	9.5909	56.92	544.81	24.75	61.3375	450-550±?? cal BP	206T20B from McKechnie 2013
WCVI	2018-01-17	Erin Slade	Wouwer	206T20B5	Auger				6.35mm	3.45	15.0715	9.5909	61.59	544.81	24.75	66.6523	450-550±?? cal BP	206T20B from McKechnie 2013
WCVI	2018-01-17	Erin Slade	Wouwer	206T20B5	Auger				6.35mm	4.78	15.0715	9.5909	81.63	544.81	24.75	88.188	450-550±?? cal BP	206T20B from McKechnie 2013
WCVI	2018-01-17	Erin Slade	Wouwer	206T20B5	Auger				6.35mm	3.67	15.0715	9.5909	64.9	544.81	24.75	70.3537	450-550±?? cal BP	206T20B from McKechnie 2013
WCVI	2018-01-17	Erin Slade	Wouwer	206T20B5	Auger				6.35mm	2.59	15.0715	9.5909	48.63	544.81	24.75	51.6115	450-550±?? cal BP	206T20B from McKechnie 2013
WCVI	2018-01-17	Erin Slade	Wouwer	206T20B5	Auger				6.35mm	3.95	15.0715	9.5909	69.12	544.81	24.75	74.9826	450-550±?? cal BP	206T20B from McKechnie 2013
WCVI	2018-01-17	Erin Slade	Wouwer	206T20B5	Auger				2mm	5.12	15.0715	9.5909	86.76	544.81	24.75	93.3856	450-550±?? cal BP	206T20B from McKechnie 2013
WCVI	2018-01-17	Erin Slade	Wouwer	206T20B5	Auger				2mm	2.78	15.0715	9.5909	51.49	544.81	24.75	55.0153	450-550±?? cal BP	206T20B from McKechnie 2013
WCVI	2018-01-17	Erin Slade	Wouwer	206T20B5	Auger				2mm	3.77	15.0715	9.5909	66.41	544.81	24.75	72.0173	450-550±?? cal BP	206T20B from McKechnie 2013
WCVI	2018-01-17	Erin Slade	Wouwer	206T20B5	Auger				2mm	3.45	15.0715	9.5909	61.59	544.81	24.75	66.6523	450-550±?? cal BP	206T20B from McKechnie 2013
WCVI	2018-01-17	Erin Slade	Wouwer	206T20B5	Auger				2mm	2.9	15.0715	9.5909	53.3	544.81	24.75	57.141	450-550±?? cal BP	206T20B from McKechnie 2013
WCVI	2018-01-17	Erin Slade	Wouwer	206T20B5	Auger				2mm	1.09	15.0715	9.5909	26.02	544.81	24.75	22.9815	450-550±?? cal BP	206T20B from McKechnie 2013
WCVI	2018-01-17	Erin Slade	Wouwer	206T20B5	Auger				2mm	6.18	15.0715	9.5909	102.73	544.81	24.75	108.856	450-550±?? cal BP	206T20B from McKechnie 2013
WCVI	2018-01-17	Erin Slade	Wouwer	206T20B5	Auger				2mm	1.88	15.0715	9.5909	37.93	544.81	24.75	38.462	450-550±?? cal BP	206T20B from McKechnie 2013
WCVI	2018-01-17	Erin Slade	Wouwer	206T20B5	Auger				2mm	3.76	15.0715	9.5909	66.26	544.81	24.75	71.8515	450-550±?? cal BP	206T20B from McKechnie 2013
WCVI	2018-01-17	Erin Slade	Wouwer	206T20B5	Auger				2mm	3.26	15.0715	9.5909	58.72	544.81	24.75	63.4088	450-550±?? cal BP	206T20B from McKechnie 2013
WCVI	2018-01-17	Erin Slade	Wouwer	206T20B5	Auger				2mm	0.83	15.0715	9.5909	22.1	544.81	24.75	17.6776	450-550±?? cal BP	206T20B from McKechnie 2013
WCVI	2018-01-17	Erin Slade	Wouwer	206T20B5	Auger				2mm	3.09	15.0715	9.5909	56.16	544.81	24.75	60.4692	450-550±?? cal BP	206T20B from McKechnie 2013
WCVI	2018-01-17	Erin Slade	Wouwer	206T20B5	Auger				2mm	1.54	15.0715	9.5909	32.8	544.81	24.75	31.9136	450-550±?? cal BP	206T20B from McKechnie 2013
WCVI	2018-01-17	Erin Slade	Wouwer	206T19B3	Auger				6.35mm	7.4	15.0715	9.5909	121.12	544.81	24.75	125.4	2350±30 - 1350±15 cal BP	206T19B from McKechnie 2013
WCVI	2018-01-17	Erin Slade	Wouwer	206T19B3	Auger				6.35mm	4.41	15.0715	9.5909	76.06	544.81	24.75	82.3941	2350±30 - 1350±15 cal BP	206T19B from McKechnie 2013
WCVI	2018-01-17	Erin Slade	Wouwer	206T19B3	Auger				6.35mm	4.05	15.0715	9.5909	70.63	544.81	24.75	76.6139	2350±30 - 1350±15 cal BP	206T19B from McKechnie 2013
WCVI	2018-01-17	Erin Slade	Wouwer	206T19B3	Auger				6.35mm	7.33	15.0715	9.5909	120.06	544.81	24.75	124.484	2350±30 - 1350±15 cal BP	206T19B from McKechnie 2013
WCVI	2018-01-17	Erin Slade	Wouwer	206T19B3	Auger				6.35mm	5.9	15.0715	9.5909	98.51	544.81	24.75	104.874	2350±30 - 1350±15 cal BP	206T19B from McKechnie 2013
WCVI	2018-01-17	Erin Slade	Wouwer	206T19B3	Auger				6.35mm	6.25	15.0715	9.5909	103.79	544.81	24.75	109.841	2350±30 - 1350±15 cal BP	206T19B from McKechnie 2013
WCVI	2018-01-17	Erin Slade	Wouwer	206T19B3	Auger				6.35mm	5.47	15.0715	9.5909	92.03	544.81	24.75	98.6139	2350±30 - 1350±15 cal BP	206T19B from McKechnie 2013
WCVI	2018-01-17	Erin Slade	Wouwer	206T19B3	Auger				2mm	3.53	15.0715	9.5909	62.79	544.81	24.75	68.0049	2350±30 - 1350±15 cal BP	206T19B from McKechnie 2013
WCVI	2018-01-17	Erin Slade	Wouwer	206T19B3	Auger				2mm	4.25	15.0715	9.5909	73.64	544.81	24.75	79.8428	2350±30 - 1350±15 cal BP	206T19B from McKechnie 2013
WCVI	2018-01-17	Erin Slade	Wouwer	206T19B3	Auger				2mm	3.49	15.0715	9.5909	62.19	544.81	24.75	67.3296	2350±30 - 1350±15 cal BP	206T19B from McKechnie 2013
WCVI	2018-01-17	Erin Slade	Wouwer	206T19B3	Auger				2mm	3.22	15.0715	9.5909	58.12	544.81	24.75	62.7204	2350±30 - 1350±15 cal BP	206T19B from McKechnie 2013
WCVI	2018-01-17	Erin Slade	Wouwer	206T19B3	Auger				2mm	4.14	15.0715	9.5909	71.99	544.81	24.75	78.0725	2350±30 - 1350±15 cal BP	206T19B from McKechnie 2013
WCVI	2018-01-17	Erin Slade	Wouwer	206T19B3	Auger				2mm	3.72	15.0715	9.5909	65.66	544.81	24.75	71.187	2350±30 - 1350±15 cal BP	206T19B from McKechnie 2013
WCVI	2018-01-17	Erin Slade	Wouwer	206T19B3	Auger				2mm	2.65	15.0715	9.5909	49.53	544.81	24.75	52.6915	2350±30 - 1350±15 cal BP	206T19B from McKechnie 2013
WCVI	2018-01-17	Erin Slade	Wouwer	206T19B5	Auger				6.35mm	7.21	15.0715	9.5909	118.26	544.81	24.75	122.906	2350±30 - 1350±15 cal BP	206T19B from McKechnie 2013
WCVI	2018-01-17	Erin Slade	Wouwer	206T19B5	Auger				6.35mm	7.87	15.0715	9.5909	128.2	544.81	24.75	131.443	2350±30 - 1350±15 cal BP	206T19B from McKechnie 2013
WCVI	2018-01-17	Erin Slade	Wouwer	206T19B5	Auger				6.35mm	2.87	15.0715	9.5909	52.85	544.81	24.75	56.6113	2350±30 - 1350±15 cal BP	206T19B from McKechnie 2013
WCVI	2018-01-17	Erin Slade	Wouwer	206T19B5	Auger				6.35mm	8.11	15.0715	9.5909	131.82	544.81	24.75	134.462	2350±30 - 1350±15 cal BP	206T19B from McKechnie 2013
WCVI	2018-01-17	Erin Slade	Wouwer	206T19B5	Auger				6.35mm	8.65	15.0715	9.5909	139.96	544.81	24.75	141.096	2350±30 - 1350±15 cal BP	206T19B from McKechnie 2013
WCVI	2018-01-17	Erin Slade	Wouwer	206T19B5	Auger				6.35mm	6.56	15.0715	9.5909	108.46	544.81	24.75	114.147	2350±30 - 1350±15 cal BP	206T19B from McKechnie 2013
WCVI	2018-01-17	Erin Slade	Wouwer	206T19B5	Auger				2mm	4.32	15.0715	9.5909	74.7	544.81	24.75	80.9625	2350±30 - 1350±15 cal BP	206T19B from McKechnie 2013
WCVI	2018-01-17	Erin Slade	Wouwer	206T19B5	Auger				2mm	4.53	15.0715	9.5909	77.86	544.81	24.75	84.2893	2350±30 - 1350±15 cal BP	206T19B from McKechnie 2013
WCVI	2018-01-17	Erin Slade	Wouwer	206T19B5	Auger				2mm	5.09	15.0715	9.5909	86.3	544.81	24.75	92.9317	2350±30 - 1350±15 cal BP	206T19B from McKechnie 2013
WCVI	2018-01-17	Erin Slade	Wouwer	206T19B5	Auger				2mm	4.24	15.0715	9.5909	73.49	544.81	24.75	79.6825	2350±30 - 1350±15 cal BP	206T19B from McKechnie 2013
WCVI	2018-01-17	Erin Slade	Wouwer	206T19B5	Auger				2mm	4.46	15.0715	9.5909	76.81	544.81	24.75	83.1856	2350±30 - 1350±15 cal BP	206T19B from McKechnie 2013
WCVI	2018-01-17	Erin Slade	Wouwer	206T19B5	Auger				2mm	4.47	15.0715	9.5909	76.96	544.81	24.75	83.3436	2350±30 - 1350±15 cal BP	206T19B from McKechnie 2013
WCVI	2018-01-17	Erin Slade	Wouwer	206T19B5	Auger				2mm	5.06	15.0715	9.5909	85.85	544.81	24.75	92.477	2350±30 - 1350±15 cal BP	206T19B from McKechnie 2013
WCVI	2018-01-17	Erin Slade	Wouwer	206T19B5	Auger				2mm	3.71	15.0715	9.5909	65.51	544.81	24.75	71.0206	2350±30 - 1350±15 cal BP	206T19B from McKechnie 2013
WCVI	2018-01-17	Erin Slade	Wouwer	206T19B5	Auger				2mm	4.6	15.0715	9.5909	78.92	544.81	24.75	85.3876	2350±30 - 1350±15 cal BP	206T19B from McKechnie 2013
WCVI	2018-01-17	Erin Slade	Wouwer	206T19B5	Auger				2mm	4.84	15.0715	9.5909	82.54	544.81	24.75	89.1139	2350±30 - 1350±15 cal BP	206T19B from McKechnie 2013
WCVI	2018-01-17	Erin Slade	Wouwer	206T19B5	Auger				2mm	4.27	15.0715	9.5909	73.95	544.81	24.75	80.1633	2350±30 - 1350±15 cal BP	206T19B from McKechnie 2013
WCVI	2018-01-17	Erin Slade	Wouwer	206T19B5	Auger				2mm	3.95	15.0715	9.5909	69.12	544.81	24.75	74.9826	2350±30 - 1350±15 cal BP	206T19B from McKechnie 2013
WCVI	2018-01-17	Erin Slade	Wouwer	206T19B5	Auger				2mm	4.72	15.0715	9.5909	80.73	544.81	24.75	87.2583	2350±30 - 1350±15 cal BP	206T19B from McKechnie 2013
WCVI	2018-01-17	Erin Slade	Wouwer	206T19B5	Auger				2mm	2.1	15.0715	9.5909	41.24	544.81	24.75	42.6108	2350±30 - 1350±15 cal BP	206T19B from McKechnie 2013
WCVI	2018-01-17	Erin Slade	Wouwer	206T19B5	Auger				2mm	4.27	15.0715	9.5909	73.95	544.81	24.75	80.1633	2350±30 - 1350±15 cal BP	206T19B from McKechnie 2013
WCVI	2018-01-17	Erin Slade	Wouwer	206T19B5	Auger				2mm	2.13	15.0715	9.5909	41.69	544.81	24.75	43.1713	2350±30 - 1350±15 cal BP	206T19B from McKechnie 2013
WCVI	2018-01-17	Erin Slade	Wouwer	206T19B7	Auger				6.35mm	7.56	15.0715	9.5909	123.53	544.81	24.75	127.476	2350±30 - 1350±15 cal BP	206T19B from McKechnie 2013
WCVI	2018-01-17	Erin Slade	Wouwer	206T19B7	Auger				6.35mm	6.65	15.0715	9.5909	109.82	544.81	24.75	115.382	2350±30 - 1350±15 cal BP	206T19B from McKechnie 2013
WCVI	2018-01-17	Erin Slade	Wouwer	206T19B7	Auger				6.35mm	6.49	15.0715	9.5909	107.4	544.81	24.75	113.182	2350±30 - 1350±15 cal BP	206T19B from McKechnie 2013
WCVI	2018-01-17	Erin Slade	Wouwer	206T19B7	Auger				6.35mm	7.25	15.0715	9.5909	118.86	544.81	24.75	123.434	2350±30 - 1350±15 cal BP	206T19B from McKechnie 2013
WCVI	2018-01-17	Erin Slade	Wouwer	206T19B7	Auger				2mm	5.68	15.0715	9.5909	95.2	544.81	24.75	101.693	2350±30 - 1350±15 cal BP	206T19B from McKechnie 2013
WCVI	2018-01-17	Erin Slade	Wouwer	206T19B7	Auger				2mm	4.55	15.0715	9.5909	78.17	544.81	24.75	84.6036	2350±30 - 1350±15 cal BP	206T19B from McKechnie 2013
WCVI	2018-01-17	Erin Slade	Wouwer	206T19B7	Auger				2mm	3.55	15.0715	9.5909	63.09	544.81	24.75	68.3419	2350±30 - 1350±15 cal BP	206T19B from McKechnie 2013
WCVI	2018-01-17	Erin Slade	Wouwer	206T19B7	Auger				2mm	4.79	15.0715	9.5909	81.78	544.81	24.75	88.3426	2350±30 - 1350±15 cal BP	206T19B from McKechnie 2013
WCVI	2018-01-17	Erin Slade	Wouwer	206T19B7	Auger				2mm	3.25	15.0715	9.5909	58.57	544.81	24.75	63.2369	2350±30 - 1350±15 cal BP	206T19B from McKechnie 2013
WCVI	2018-01-17	Erin Slade	Wouwer	206T19B7	Auger				2mm	3.32	15.0715	9.5909	59.63	544.81	24.75	64.4378	2350±30 - 1350±15 cal BP	206T19B from McKechnie 2013
WCVI	2018-01-17	Erin Slade	Wouwer	206T19B7	Auger				2mm	5.82	15.0715	9.5909	97.31	544.81	24.75	103.722	2350±30 - 1350±15 cal BP	206T19B from McKechnie 2013
WCVI	2018-01-17	Erin Slade	Wouwer	206T19B7	Auger				2mm	3.03	15.0715	9.5909	55.26	544.81	24.75	59.4231	2350±30 - 1350±15 cal BP	206T19B from McKechnie 2013
WCVI	2018-01-17	Erin Slade	Wouwer	206T19B7	Auger				2mm	3.17	15.0715	9.5909	57.37	544.81	24.75	61.857	2350±30 - 1350±15 cal BP	206T19B from McKechnie 2013
WCVI	2018-01-17	Erin Slade	Wouwer	206T19B7	Auger				2mm	5.55	15.0715	9.5909	93.24	544.81	24.75	99.7919	2350±30 - 1350±15 cal BP	206T19B from McKechnie 2013
WCVI	2018-01-17	Erin Slade	Wouwer	206T19B7	Auger				2mm	3.78	15.0715	9.5909	66.56	544.81	24.75	72.183	2350±30 - 1350±15 cal BP	206T19B from McKechnie 2013
WCVI	2018-01-17	Erin Slade	Wouwer	206T19B7	Auger				2mm	4.87	15.0715	9.5909	82.99	544.81	24.75	89.5754	2350±30 - 1350±15 cal BP	206T19B from McKechnie 2013
WCVI	2018-01-17	Erin Slade	Wouwer	206T19B7	Auger				2mm	3.82	15.0715	9.5909	67.16	544.81	24.75	72.8447	2350±30 - 1350±15 cal BP	206T19B from McKechnie 2013
WCVI	2018-01-17	Erin Slade	Wouwer	206T19B7	Auger				2mm	3.95	15.0715	9.5909	69.12	544.81	24.75	74.9826	2350±30 - 1350±15 cal BP	206T19B from McKechnie 2013
WCVI	2018-01-17	Erin Slade	Wouwer	206T19B7	Auger				2mm	4.73	15.0715	9.5909	80.88	544.81	24.75	87.4135	2350±30 - 1350±15 cal BP	206T19B from McKechnie 2013
WCVI	2018-01-17	Erin Slade	Wouwer	206T19B7	Auger				2mm	5.29	15.0715	9.5909	89.32	544.81	24.75	95.9402	2350±30 - 1350±15 cal BP	206T19B from McKechnie 2013
WCVI	2018-01-17	Erin Slade	Wouwer	206T19B7	Auger				2mm	7.67	15.0715	9.5909	125.19	544.81	24.75	128.892	2350±30 - 1350±15 cal BP	206T19B from McKechnie 2013
WCVI	2018-01-17	Erin Slade	Wouwer	206T19B7	Auger				2mm	4.64	15.0715	9.5909	79.52	544.81	24.75	86.0129	2350±30 - 1350±15 cal BP	206T19B from McKechnie 2013
WCVI	2018-01-17	Erin Slade	Wouwer	206T19B7	Auger				2mm	5.15	15.0715	9.5909	87.21	544.81	24.75	93.8385	2350±30 - 1350±15 cal BP	206T19B from McKechnie 2013
WCVI	2018-01-17	Erin Slade	Wouwer	206T19B9	Auger				6.35mm	7.05	15.0715	9.5909	115.84	544.81	24.75	120.783	2350±30 - 1350±15 cal BP	206T19B from McKechnie 2013
WCVI	2018-01-17	Erin Slade	Wouwer	206T19B9	Auger				6.35mm	5.38	15.0715	9.5909	90.68	544.81	24.75	97.281	2350±30 - 1350±15 cal BP	206T19B from McKechnie 2013
WCVI	2018-01-17	Erin Slade	Wouwer	206T19B9	Auger				6.35mm	6.25	15.0715	9.5909	103.79	544.81	24.75	109.841	2350±30 - 1350±15 cal BP	206T19B from McKechnie 2013
WCVI	2018-01-17	Erin Slade	Wouwer	206T19B9	Auger				6.35mm	6.83	15.0715	9.5909	112.53	544.81	24.75	117.829	2350±30 - 1350±15 cal BP	206T19B from McKechnie 2013
WCVI	2018-01-17	Erin Slade	Wouwer	206T19B9	Auger				6.35mm	7.64	15.0715	9.5909	124.74	544.81	24.75	128.507	2350±30 - 1350±15 cal BP	206T19B from McKechnie 2013
WCVI	2018-01-17	Erin Slade	Wouwer	206T19B9	Auger				2mm	6.41	15.0715	9.5909	106.2	544.81	24.75	112.074	2350±30 - 1350±15 cal BP	206T19B from McKechnie 2013
WCVI	2018-01-17	Erin Slade	Wouwer	206T19B9	Auger				2mm	4.97	15.0715	9.5909	84.5	544.81	24.75	91.1072	2350±30 - 1350±15 cal BP	206T19B from McKechnie 2013
WCVI	2018-01-17	Erin Slade	Wouwer	206T19B9	Auger				2mm	3.43	15.0715	9.5909	61.29	544.81	24.75	66.3129	2350±30 - 1350±15 cal BP	206T19B from McKechnie 2013
WCVI	2018-01-17	Erin Slade	Wouwer	206T19B9	Auger				2mm	5.81	15.0715	9.5909	97.16	544.81	24.75	103.578	2350±30 - 1350±15 cal BP	206T19B from McKechnie 2013
WCVI	2018-01-17	Erin Slade	Wouwer	206T19B9	Auger				2mm	4.68	15.0715	9.5909	80.13	544.81	24.75	86.6365	2350±30 - 1350±15 cal BP	206T19B from McKechnie 2013
WCVI	2018-01-19	Erin Slade	Wouwer	206T12D1	Auger				6.35mm	6.41	15.0715	9.5909	106.2	544.81	24.75	112.074	2500-2200 ± 30 cal BP	206T12A bottom date in McKechnie 2013
WCVI	2018-01-19	Erin Slade	Wouwer	206T12D1	Auger				2mm	3.21	15.0715	9.5909	57.97	544.81	24.75	62.5479	2500-2200 ± 30 cal BP	206T12A bottom date in McKechnie 2013
WCVI	2018-01-19	Erin Slade	Wouwer	206T12D1	Auger				2mm	3.34	15.0715	9.5909	59.93	544.81	24.75	64.7798	2500-2200 ± 30 cal BP	206T12A bottom date in McKechnie 2013
WCVI	2018-01-19	Erin Slade	Wouwer	206T12D1	Auger				2mm	3.16	15.0715	9.5909	57.22	544.81	24.75	61.684	2500-2200 ± 30 cal BP	206T12A bottom date in McKechnie 2013
WCVI	2018-01-19	Erin Slade	Wouwer	206T12D1	Auger				2mm	4.43	15.0715	9.5909	76.36	544.81	24.75	82.711	2500-2200 ± 30 cal BP	206T12A bottom date in McKechnie 2013
WCVI	2018-01-19	Erin Slade	Wouwer	206T12D1	Auger				2mm	3.62	15.0715	9.5909	64.15	544.81	24.75	69.5175	2500-2200 ± 30 cal BP	206T12A bottom date in McKechnie 2013
WCVI	2018-01-19	Erin Slade	Wouwer	206T12D1	Auger				2mm	3.93	15.0715	9.5909	68.82	544.81	24.75	74.6549	2500-2200 ± 30 cal BP	206T12A bottom date in McKechnie 2013
WCVI	2018-01-19	Erin Slade	Wouwer	206T12D1	Auger				2mm	3.23	15.0715	9.5909	58.27	544.81	24.75	62.8926	2500-2200 ± 30 cal BP	206T12A bottom date in McKechnie 2013
WCVI	2018-01-19	Erin Slade	Wouwer	206T12D1	Auger				2mm	3.8	15.0715	9.5909	66.86	544.81	24.75	72.5141	2500-2200 ± 30 cal BP	206T12A bottom date in McKechnie 2013
WCVI	2018-01-19	Erin Slade	Wouwer	206T12D1	Auger				2mm	2.81	15.0715	9.5909	51.94	544.81	24.75	55.5485	2500-2200 ± 30 cal BP	206T12A bottom date in McKechnie 2013
WCVI	2018-01-19	Erin Slade	Wouwer	206T12D2	Auger				6.35mm	4.29	15.0715	9.5909	74.25	544.81	24.75	80.4833	2500-2200 ± 30 cal BP	206T12A bottom date in McKechnie 2013
WCVI	2018-01-19	Erin Slade	Wouwer	206T12D2	Auger				6.35mm	5.15	15.0715	9.5909	87.21	544.81	24.75	93.8385	2500-2200 ± 30 cal BP	206T12A bottom date in McKechnie 2013
WCVI	2018-01-19	Erin Slade	Wouwer	206T12D2	Auger				6.35mm	3.22	15.0715	9.5909	58.12	544.81	24.75	62.7204	2500-2200 ± 30 cal BP	206T12A bottom date in McKechnie 2013
WCVI	2018-01-19	Erin Slade	Wouwer	206T12D2	Auger				6.35mm	2.74	15.0715	9.5909	50.89	544.81	24.75	54.3026	2500-2200 ± 30 cal BP	206T12A bottom date in McKechnie 2013
WCVI	2018-01-19	Erin Slade	Wouwer	206T12D2	Auger				2mm	5.29	15.0715	9.5909	89.32	544.81	24.75	95.9402	2500-2200 ± 30 cal BP	206T12A bottom date in McKechnie 2013
WCVI	2018-01-19	Erin Slade	Wouwer	206T12D2	Auger				2mm	3.69	15.0715	9.5909	65.2	544.81	24.75	70.6874	2500-2200 ± 30 cal BP	206T12A bottom date in McKechnie 2013
WCVI	2018-01-19	Erin Slade	Wouwer	206T12D2	Auger				2mm	1.77	15.0715	9.5909	36.27	544.81	24.75	36.3618	2500-2200 ± 30 cal BP	206T12A bottom date in McKechnie 2013
WCVI	2018-01-19	Erin Slade	Wouwer	206T12D2	Auger				2mm	2.75	15.0715	9.5909	51.04	544.81	24.75	54.481	2500-2200 ± 30 cal BP	206T12A bottom date in McKechnie 2013
WCVI	2018-01-19	Erin Slade	Wouwer	206T12D2	Auger				2mm	2.51	15.0715	9.5909	47.42	544.81	24.75	50.1641	2500-2200 ± 30 cal BP	206T12A bottom date in McKechnie 2013
WCVI	2018-01-19	Erin Slade	Wouwer	206T12D2	Auger				2mm	3.55	15.0715	9.5909	63.09	544.81	24.75	68.3419	2500-2200 ± 30 cal BP	206T12A bottom date in McKechnie 2013
WCVI	2018-01-19	Erin Slade	Wouwer	206T12D2	Auger				2mm	2.97	15.0715	9.5909	54.35	544.81	24.75	58.3725	2500-2200 ± 30 cal BP	206T12A bottom date in McKechnie 2013
WCVI	2018-01-19	Erin Slade	Wouwer	206T12D2	Auger				2mm	3.72	15.0715	9.5909	65.66	544.81	24.75	71.187	2500-2200 ± 30 cal BP	206T12A bottom date in McKechnie 2013
WCVI	2018-01-19	Erin Slade	Wouwer	206T12D2	Auger				2mm	3.39	15.0715	9.5909	60.68	544.81	24.75	65.6328	2500-2200 ± 30 cal BP	206T12A bottom date in McKechnie 2013
WCVI	2018-01-19	Erin Slade	Wouwer	206T12D2	Auger				2mm	2.86	15.0715	9.5909	52.7	544.81	24.75	56.4345	2500-2200 ± 30 cal BP	206T12A bottom date in McKechnie 2013
WCVI	2018-01-19	Erin Slade	Wouwer	206T12D2	Auger				2mm	3.02	15.0715	9.5909	55.11	544.81	24.75	59.2483	2500-2200 ± 30 cal BP	206T12A bottom date in McKechnie 2013
WCVI	2018-01-19	Erin Slade	Wouwer	206T12D2	Auger				2mm	1.82	15.0715	9.5909	37.02	544.81	24.75	37.3186	2500-2200 ± 30 cal BP	206T12A bottom date in McKechnie 2013
WCVI	2018-01-19	Erin Slade	Wouwer	206T12D3	Auger				6.35mm	5.65	15.0715	9.5909	94.74	544.81	24.75	101.256	2500-2200 ± 30 cal BP	206T12A bottom date in McKechnie 2013
WCVI	2018-01-19	Erin Slade	Wouwer	206T12D3	Auger				6.35mm	5.46	15.0715	9.5909	91.88	544.81	24.75	98.4662	2500-2200 ± 30 cal BP	206T12A bottom date in McKechnie 2013
WCVI	2018-01-19	Erin Slade	Wouwer	206T12D3	Auger				2mm	5.03	15.0715	9.5909	85.4	544.81	24.75	92.0213	2500-2200 ± 30 cal BP	206T12A bottom date in McKechnie 2013
WCVI	2018-01-19	Erin Slade	Wouwer	206T12D3	Auger				2mm	4.36	15.0715	9.5909	75.3	544.81	24.75	81.5998	2500-2200 ± 30 cal BP	206T12A bottom date in McKechnie 2013
WCVI	2018-01-19	Erin Slade	Wouwer	206T12D3	Auger				2mm	6.74	15.0715	9.5909	111.17	544.81	24.75	116.609	2500-2200 ± 30 cal BP	206T12A bottom date in McKechnie 2013
WCVI	2018-01-19	Erin Slade	Wouwer	206T12D3	Auger				2mm	3.03	15.0715	9.5909	55.26	544.81	24.75	59.4231	2500-2200 ± 30 cal BP	206T12A bottom date in McKechnie 2013
WCVI	2018-01-19	Erin Slade	Wouwer	206T12D3	Auger				2mm	4.16	15.0715	9.5909	72.29	544.81	24.75	78.3954	2500-2200 ± 30 cal BP	206T12A bottom date in McKechnie 2013
WCVI	2018-01-19	Erin Slade	Wouwer	206T12D3	Auger				2mm	2.26	15.0715	9.5909	43.65	544.81	24.75	45.5857	2500-2200 ± 30 cal BP	206T12A bottom date in McKechnie 2013
WCVI	2018-01-19	Erin Slade	Wouwer	206T12D3	Auger				2mm	3.78	15.0715	9.5909	66.56	544.81	24.75	72.183	2500-2200 ± 30 cal BP	206T12A bottom date in McKechnie 2013
WCVI	2018-01-19	Erin Slade	Wouwer	206T12D3	Auger				2mm	4.19	15.0715	9.5909	72.74	544.81	24.75	78.8788	2500-2200 ± 30 cal BP	206T12A bottom date in McKechnie 2013
WCVI	2018-01-19	Erin Slade	Wouwer	206T12D3	Auger				2mm	2.61	15.0715	9.5909	48.93	544.81	24.75	51.972	2500-2200 ± 30 cal BP	206T12A bottom date in McKechnie 2013
WCVI	2018-01-19	Erin Slade	Wouwer	206T12D3	Auger				2mm	3.68	15.0715	9.5909	65.05	544.81	24.75	70.5206	2500-2200 ± 30 cal BP	206T12A bottom date in McKechnie 2013
WCVI	2018-01-19	Erin Slade	Wouwer	206T12D4	Auger				6.35mm	3.86	15.0715	9.5909	67.77	544.81	24.75	73.5046	2500-2200 ± 30 cal BP	206T12A bottom date in McKechnie 2013
WCVI	2018-01-19	Erin Slade	Wouwer	206T12D4	Auger				6.35mm	3.91	15.0715	9.5909	68.52	544.81	24.75	74.3268	2500-2200 ± 30 cal BP	206T12A bottom date in McKechnie 2013
WCVI	2018-01-19	Erin Slade	Wouwer	206T12D4	Auger				6.35mm	3.86	15.0715	9.5909	67.77	544.81	24.75	73.5046	2500-2200 ± 30 cal BP	206T12A bottom date in McKechnie 2013
WCVI	2018-01-19	Erin Slade	Wouwer	206T12D4	Auger				2mm	5.07	15.0715	9.5909	86	544.81	24.75	92.6287	2500-2200 ± 30 cal BP	206T12A bottom date in McKechnie 2013
WCVI	2018-01-19	Erin Slade	Wouwer	206T12D4	Auger				2mm	3.99	15.0715	9.5909	69.73	544.81	24.75	75.6365	2500-2200 ± 30 cal BP	206T12A bottom date in McKechnie 2013
WCVI	2018-01-19	Erin Slade	Wouwer	206T12D4	Auger				2mm	4.1	15.0715	9.5909	71.38	544.81	24.75	77.4253	2500-2200 ± 30 cal BP	206T12A bottom date in McKechnie 2013
WCVI	2018-01-19	Erin Slade	Wouwer	206T12D4	Auger				2mm	4.68	15.0715	9.5909	80.13	544.81	24.75	86.6365	2500-2200 ± 30 cal BP	206T12A bottom date in McKechnie 2013
WCVI	2018-01-19	Erin Slade	Wouwer	206T12D4	Auger				2mm	2.68	15.0715	9.5909	49.98	544.81	24.75	53.2297	2500-2200 ± 30 cal BP	206T12A bottom date in McKechnie 2013
WCVI	2018-01-19	Erin Slade	Wouwer	206T12D4	Auger				2mm	3.72	15.0715	9.5909	65.66	544.81	24.75	71.187	2500-2200 ± 30 cal BP	206T12A bottom date in McKechnie 2013
WCVI	2018-01-19	Erin Slade	Wouwer	206T12D4	Auger				2mm	7.59	15.0715	9.5909	123.98	544.81	24.75	127.864	2500-2200 ± 30 cal BP	206T12A bottom date in McKechnie 2013
WCVI	2018-01-19	Erin Slade	Wouwer	206T12D5	Auger				6.35mm	6.5	15.0715	9.5909	107.56	544.81	24.75	113.32	2500-2200 ± 30 cal BP	206T12A bottom date in McKechnie 2013
WCVI	2018-01-19	Erin Slade	Wouwer	206T12D5	Auger				6.35mm	4.52	15.0715	9.5909	77.71	544.81	24.75	84.1319	2500-2200 ± 30 cal BP	206T12A bottom date in McKechnie 2013
WCVI	2018-01-19	Erin Slade	Wouwer	206T12D5	Auger				6.35mm	7	15.0715	9.5909	115.09	544.81	24.75	120.116	2500-2200 ± 30 cal BP	206T12A bottom date in McKechnie 2013
WCVI	2018-01-19	Erin Slade	Wouwer	206T12D5	Auger				6.35mm	3.7	15.0715	9.5909	65.36	544.81	24.75	70.854	2500-2200 ± 30 cal BP	206T12A bottom date in McKechnie 2013
WCVI	2018-01-19	Erin Slade	Wouwer	206T12D5	Auger				6.35mm	5.02	15.0715	9.5909	85.25	544.81	24.75	91.8692	2500-2200 ± 30 cal BP	206T12A bottom date in McKechnie 2013
WCVI	2018-01-19	Erin Slade	Wouwer	206T12D5	Auger				6.35mm	5.19	15.0715	9.5909	87.81	544.81	24.75	94.441	2500-2200 ± 30 cal BP	206T12A bottom date in McKechnie 2013
WCVI	2018-01-19	Erin Slade	Wouwer	206T12D5	Auger				6.35mm	4.76	15.0715	9.5909	81.33	544.81	24.75	87.8785	2500-2200 ± 30 cal BP	206T12A bottom date in McKechnie 2013
WCVI	2018-01-19	Erin Slade	Wouwer	206T12D5	Auger				6.35mm	5.09	15.0715	9.5909	86.3	544.81	24.75	92.9317	2500-2200 ± 30 cal BP	206T12A bottom date in McKechnie 2013
WCVI	2018-01-19	Erin Slade	Wouwer	206T12D5	Auger				6.35mm	5.05	15.0715	9.5909	85.7	544.81	24.75	92.3252	2500-2200 ± 30 cal BP	206T12A bottom date in McKechnie 2013
WCVI	2018-01-19	Erin Slade	Wouwer	206T12D5	Auger				2mm	4.29	15.0715	9.5909	74.25	544.81	24.75	80.4833	2500-2200 ± 30 cal BP	206T12A bottom date in McKechnie 2013
WCVI	2018-01-19	Erin Slade	Wouwer	206T12D5	Auger				2mm	2.56	15.0715	9.5909	48.17	544.81	24.75	51.0697	2500-2200 ± 30 cal BP	206T12A bottom date in McKechnie 2013
WCVI	2018-01-19	Erin Slade	Wouwer	206T12D5	Auger				2mm	4.3	15.0715	9.5909	74.4	544.81	24.75	80.6431	2500-2200 ± 30 cal BP	206T12A bottom date in McKechnie 2013
WCVI	2018-01-19	Erin Slade	Wouwer	206T12D5	Auger				2mm	7.8	15.0715	9.5909	127.15	544.81	24.75	130.554	2500-2200 ± 30 cal BP	206T12A bottom date in McKechnie 2013
WCVI	2018-01-19	Erin Slade	Wouwer	206T12D5	Auger				2mm	4.79	15.0715	9.5909	81.78	544.81	24.75	88.3426	2500-2200 ± 30 cal BP	206T12A bottom date in McKechnie 2013
WCVI	2018-01-19	Erin Slade	Wouwer	206T12D5	Auger				2mm	2.94	15.0715	9.5909	53.9	544.81	24.75	57.8455	2500-2200 ± 30 cal BP	206T12A bottom date in McKechnie 2013
WCVI	2018-01-19	Erin Slade	Wouwer	206T12D5	Auger				2mm	3.45	15.0715	9.5909	61.59	544.81	24.75	66.6523	2500-2200 ± 30 cal BP	206T12A bottom date in McKechnie 2013
WCVI	2018-01-19	Erin Slade	Wouwer	206T12D5	Auger				2mm	2.62	15.0715	9.5909	49.08	544.81	24.75	52.1521	2500-2200 ± 30 cal BP	206T12A bottom date in McKechnie 2013
WCVI	2018-01-19	Erin Slade	Wouwer	206T12D5	Auger				2mm	4.99	15.0715	9.5909	84.8	544.81	24.75	91.4123	2500-2200 ± 30 cal BP	206T12A bottom date in McKechnie 2013
WCVI	2018-01-19	Erin Slade	Wouwer	206T12D5	Auger				2mm	2.27	15.0715	9.5909	43.8	544.81	24.75	45.7705	2500-2200 ± 30 cal BP	206T12A bottom date in McKechnie 2013
WCVI	2018-01-19	Erin Slade	Wouwer	206T12D5	Auger				2mm	6.1	15.0715	9.5909	101.53	544.81	24.75	107.726	2500-2200 ± 30 cal BP	206T12A bottom date in McKechnie 2013
WCVI	2018-01-19	Erin Slade	Wouwer	206T12D5	Auger				2mm	1.56	15.0715	9.5909	33.1	544.81	24.75	32.3034	2500-2200 ± 30 cal BP	206T12A bottom date in McKechnie 2013
WCVI	2018-01-18	Erin Slade	Lwr Dicebox	83T11A1	Auger				6.35mm	6.03	15.0715	9.5909	100.47	544.81	24.75	106.732	1620-1440 cal BP	83T11B-4 from McKechnie 2013 dissertation
WCVI	2018-01-18	Erin Slade	Lwr Dicebox	83T11A1	Auger				6.35mm	6.64	15.0715	9.5909	109.67	544.81	24.75	115.245	1620-1440 cal BP	83T11B-4 from McKechnie 2013 dissertation
WCVI	2018-01-18	Erin Slade	Lwr Dicebox	83T11A1	Auger				2mm	3.58	15.0715	9.5909	63.55	544.81	24.75	68.8464	1620-1440 cal BP	83T11B-4 from McKechnie 2013 dissertation
WCVI	2018-01-18	Erin Slade	Lwr Dicebox	83T11A1	Auger				2mm	2.55	15.0715	9.5909	48.02	544.81	24.75	50.8888	1620-1440 cal BP	83T11B-4 from McKechnie 2013 dissertation
WCVI	2018-01-18	Erin Slade	Lwr Dicebox	83T11A1	Auger				2mm	3.88	15.0715	9.5909	68.07	544.81	24.75	73.8338	1620-1440 cal BP	83T11B-4 from McKechnie 2013 dissertation
WCVI	2018-01-18	Erin Slade	Lwr Dicebox	83T11A2	Auger				6.35mm	5.69	15.0715	9.5909	95.35	544.81	24.75	101.839	1620-1440 cal BP	83T11B-4 from McKechnie 2013 dissertation
WCVI	2018-01-18	Erin Slade	Lwr Dicebox	83T11A2	Auger				6.35mm	5.04	15.0715	9.5909	85.55	544.81	24.75	92.1733	1620-1440 cal BP	83T11B-4 from McKechnie 2013 dissertation
WCVI	2018-01-18	Erin Slade	Lwr Dicebox	83T11A2	Auger				6.35mm	6.85	15.0715	9.5909	112.83	544.81	24.75	118.1	1620-1440 cal BP	83T11B-4 from McKechnie 2013 dissertation
WCVI	2018-01-18	Erin Slade	Lwr Dicebox	83T11A2	Auger				6.35mm	4.88	15.0715	9.5909	83.14	544.81	24.75	89.7291	1620-1440 cal BP	83T11B-4 from McKechnie 2013 dissertation
WCVI	2018-01-18	Erin Slade	Lwr Dicebox	83T11A2	Auger				6.35mm	4.39	15.0715	9.5909	75.75	544.81	24.75	82.0767	1620-1440 cal BP	83T11B-4 from McKechnie 2013 dissertation
WCVI	2018-01-18	Erin Slade	Lwr Dicebox	83T11A2	Auger				2mm	3.95	15.0715	9.5909	69.12	544.81	24.75	74.9826	1620-1440 cal BP	83T11B-4 from McKechnie 2013 dissertation
WCVI	2018-01-18	Erin Slade	Lwr Dicebox	83T11A2	Auger				2mm	3.66	15.0715	9.5909	64.75	544.81	24.75	70.1867	1620-1440 cal BP	83T11B-4 from McKechnie 2013 dissertation
WCVI	2018-01-18	Erin Slade	Lwr Dicebox	83T11A2	Auger				2mm	2.85	15.0715	9.5909	52.54	544.81	24.75	56.2576	1620-1440 cal BP	83T11B-4 from McKechnie 2013 dissertation
WCVI	2018-01-18	Erin Slade	Lwr Dicebox	83T11A2	Auger				2mm	6.44	15.0715	9.5909	106.65	544.81	24.75	112.49	1620-1440 cal BP	83T11B-4 from McKechnie 2013 dissertation
WCVI	2018-01-18	Erin Slade	Lwr Dicebox	83T11A2	Auger				2mm	6.77	15.0715	9.5909	111.62	544.81	24.75	117.017	1620-1440 cal BP	83T11B-4 from McKechnie 2013 dissertation
WCVI	2018-01-18	Erin Slade	Lwr Dicebox	83T11A2	Auger				2mm	4.72	15.0715	9.5909	80.73	544.81	24.75	87.2583	1620-1440 cal BP	83T11B-4 from McKechnie 2013 dissertation
WCVI	2018-01-18	Erin Slade	Lwr Dicebox	83T11A2	Auger				2mm	4.6	15.0715	9.5909	78.92	544.81	24.75	85.3876	1620-1440 cal BP	83T11B-4 from McKechnie 2013 dissertation
WCVI	2018-01-18	Erin Slade	Lwr Dicebox	83T11A3	Auger				6.35mm	10.27	15.0715	9.5909	164.38	544.81	24.75	159.772	1620-1440 cal BP	83T11B-4 from McKechnie 2013 dissertation
WCVI	2018-01-18	Erin Slade	Lwr Dicebox	83T11A3	Auger				2mm	5.46	15.0715	9.5909	91.88	544.81	24.75	98.4662	1620-1440 cal BP	83T11B-4 from McKechnie 2013 dissertation
WCVI	2018-01-18	Erin Slade	Lwr Dicebox	83T11A3	Auger				2mm	3.51	15.0715	9.5909	62.49	544.81	24.75	67.6675	1620-1440 cal BP	83T11B-4 from McKechnie 2013 dissertation
WCVI	2018-01-18	Erin Slade	Lwr Dicebox	83T11A3	Auger				2mm	3.31	15.0715	9.5909	59.48	544.81	24.75	64.2666	1620-1440 cal BP	83T11B-4 from McKechnie 2013 dissertation
WCVI	2018-01-18	Erin Slade	Lwr Dicebox	83T11A3	Auger				2mm	2.05	15.0715	9.5909	40.49	544.81	24.75	41.6739	1620-1440 cal BP	83T11B-4 from McKechnie 2013 dissertation
WCVI	2018-01-18	Erin Slade	Lwr Dicebox	83T11A6	Auger				2mm	5.98	15.0715	9.5909	99.72	544.81	24.75	106.019	1620-1440 cal BP	83T11B-4 from McKechnie 2013 dissertation
WCVI	2018-01-18	Erin Slade	Lwr Dicebox	83T11A6	Auger				6.35mm	3.15	15.0715	9.5909	57.07	544.81	24.75	61.5108	1620-1440 cal BP	83T11B-4 from McKechnie 2013 dissertation
WCVI	2018-01-18	Erin Slade	Lwr Dicebox	83T11A6	Auger				2mm	4.33	15.0715	9.5909	74.85	544.81	24.75	81.122	1620-1440 cal BP	83T11B-4 from McKechnie 2013 dissertation
WCVI	2018-01-18	Erin Slade	Lwr Dicebox	83T11A6	Auger				2mm	3.3	15.0715	9.5909	59.33	544.81	24.75	64.0953	1620-1440 cal BP	83T11B-4 from McKechnie 2013 dissertation
WCVI	2018-01-18	Erin Slade	Lwr Dicebox	83T11A6	Auger				2mm	3.03	15.0715	9.5909	55.26	544.81	24.75	59.4231	1620-1440 cal BP	83T11B-4 from McKechnie 2013 dissertation
WCVI	2018-01-18	Erin Slade	Lwr Dicebox	83T11A6	Auger				2mm	3.14	15.0715	9.5909	56.92	544.81	24.75	61.3375	1620-1440 cal BP	83T11B-4 from McKechnie 2013 dissertation
WCVI	2018-01-18	Erin Slade	Lwr Dicebox	83T11A6	Auger				2mm	5.8	15.0715	9.5909	97.01	544.81	24.75	103.434	1620-1440 cal BP	83T11B-4 from McKechnie 2013 dissertation
WCVI	2018-01-18	Erin Slade	Lwr Dicebox	83T11A6	Auger				2mm	3.53	15.0715	9.5909	62.79	544.81	24.75	68.0049	1620-1440 cal BP	83T11B-4 from McKechnie 2013 dissertation
WCVI	2018-01-18	Erin Slade	Lwr Dicebox	83T11A6	Auger				2mm	4.26	15.0715	9.5909	73.8	544.81	24.75	80.0031	1620-1440 cal BP	83T11B-4 from McKechnie 2013 dissertation
WCVI	2018-01-18	Erin Slade	Lwr Dicebox	83T11A6	Auger				2mm	2.91	15.0715	9.5909	53.45	544.81	24.75	57.3173	1620-1440 cal BP	83T11B-4 from McKechnie 2013 dissertation
WCVI	2018-01-18	Erin Slade	Lwr Dicebox	83T11A6	Auger				2mm	2.61	15.0715	9.5909	48.93	544.81	24.75	51.972	1620-1440 cal BP	83T11B-4 from McKechnie 2013 dissertation
WCVI	2018-01-18	Erin Slade	Lwr Dicebox	83T11A6	Auger				2mm	2.73	15.0715	9.5909	50.74	544.81	24.75	54.1241	1620-1440 cal BP	83T11B-4 from McKechnie 2013 dissertation
WCVI	2018-01-18	Erin Slade	Lwr Dicebox	83T11A6	Auger				2mm	4.2	15.0715	9.5909	72.89	544.81	24.75	79.0398	1620-1440 cal BP	83T11B-4 from McKechnie 2013 dissertation
WCVI	2018-01-18	Erin Slade	Lwr Dicebox	83T11A6	Auger				2mm	4.26	15.0715	9.5909	73.8	544.81	24.75	80.0031	1620-1440 cal BP	83T11B-4 from McKechnie 2013 dissertation
WCVI	2018-01-18	Erin Slade	Lwr Dicebox	83T11A6	Auger				2mm	2.86	15.0715	9.5909	52.7	544.81	24.75	56.4345	1620-1440 cal BP	83T11B-4 from McKechnie 2013 dissertation
WCVI	2018-01-18	Erin Slade	Lwr Dicebox	83T11A6	Auger				2mm	2.28	15.0715	9.5909	43.95	544.81	24.75	45.9551	1620-1440 cal BP	83T11B-4 from McKechnie 2013 dissertation
WCVI	2018-01-18	Erin Slade	Lwr Dicebox	83T11A6	Auger				2mm	1.63	15.0715	9.5909	34.16	544.81	24.75	33.6634	1620-1440 cal BP	83T11B-4 from McKechnie 2013 dissertation
WCVI	2018-01-18	Erin Slade	Lwr Dicebox	83T11A6	Auger				2mm	1.42	15.0715	9.5909	30.99	544.81	24.75	29.5617	1620-1440 cal BP	83T11B-4 from McKechnie 2013 dissertation
WCVI	2018-01-18	Erin Slade	Lwr Dicebox	83T11A6	Auger				2mm	1.68	15.0715	9.5909	34.91	544.81	24.75	34.6304	1620-1440 cal BP	83T11B-4 from McKechnie 2013 dissertation
WCVI	2018-01-18	Erin Slade	Lwr Dicebox	83T11A6	Auger				2mm	3.11	15.0715	9.5909	56.46	544.81	24.75	60.8169	1620-1440 cal BP	83T11B-4 from McKechnie 2013 dissertation
WCVI	2018-01-18	Erin Slade	Lwr Dicebox	83T7C3	Auger				6.35mm	8.48	15.0715	9.5909	137.4	544.81	24.75	139.031	1440-1320 cal BP	83T7D2-2 dates from McKechnie 2013 dissertation
WCVI	2018-01-18	Erin Slade	Lwr Dicebox	83T7C3	Auger				6.35mm	5.8	15.0715	9.5909	97.01	544.81	24.75	103.434	1440-1320 cal BP	83T7D2-2 dates from McKechnie 2013 dissertation
WCVI	2018-01-18	Erin Slade	Lwr Dicebox	83T7C3	Auger				6.35mm	7.41	15.0715	9.5909	121.27	544.81	24.75	125.53	1440-1320 cal BP	83T7D2-2 dates from McKechnie 2013 dissertation
WCVI	2018-01-18	Erin Slade	Lwr Dicebox	83T7C3	Auger				6.35mm	6.25	15.0715	9.5909	103.79	544.81	24.75	109.841	1440-1320 cal BP	83T7D2-2 dates from McKechnie 2013 dissertation
WCVI	2018-01-18	Erin Slade	Lwr Dicebox	83T7C3	Auger				6.35mm	12.7	15.0715	9.5909	201	544.81	24.75	184.755	1440-1320 cal BP	83T7D2-2 dates from McKechnie 2013 dissertation
WCVI	2018-01-18	Erin Slade	Lwr Dicebox	83T7C3	Auger				6.35mm	10.68	15.0715	9.5909	170.55	544.81	24.75	164.227	1440-1320 cal BP	83T7D2-2 dates from McKechnie 2013 dissertation
WCVI	2018-01-18	Erin Slade	Lwr Dicebox	83T7C3	Auger				6.35mm	6.34	15.0715	9.5909	105.14	544.81	24.75	111.1	1440-1320 cal BP	83T7D2-2 dates from McKechnie 2013 dissertation
WCVI	2018-01-18	Erin Slade	Lwr Dicebox	83T7C3	Auger				6.35mm	4.5	15.0715	9.5909	77.41	544.81	24.75	83.8169	1440-1320 cal BP	83T7D2-2 dates from McKechnie 2013 dissertation
WCVI	2018-01-18	Erin Slade	Lwr Dicebox	83T7C3	Auger				6.35mm	4.88	15.0715	9.5909	83.14	544.81	24.75	89.7291	1440-1320 cal BP	83T7D2-2 dates from McKechnie 2013 dissertation
WCVI	2018-01-18	Erin Slade	Lwr Dicebox	83T7C3	Auger				6.35mm	3.27	15.0715	9.5909	58.87	544.81	24.75	63.5806	1440-1320 cal BP	83T7D2-2 dates from McKechnie 2013 dissertation
WCVI	2018-01-18	Erin Slade	Lwr Dicebox	83T7C3	Auger				6.35mm	8.02	15.0715	9.5909	130.46	544.81	24.75	133.335	1440-1320 cal BP	83T7D2-2 dates from McKechnie 2013 dissertation
WCVI	2018-01-18	Erin Slade	Lwr Dicebox	83T7C3	Auger				2mm	5.32	15.0715	9.5909	89.77	544.81	24.75	96.3881	1440-1320 cal BP	83T7D2-2 dates from McKechnie 2013 dissertation
WCVI	2018-01-18	Erin Slade	Lwr Dicebox	83T7C3	Auger				2mm	2.78	15.0715	9.5909	51.49	544.81	24.75	55.0153	1440-1320 cal BP	83T7D2-2 dates from McKechnie 2013 dissertation
WCVI	2018-01-18	Erin Slade	Lwr Dicebox	83T7C3	Auger				2mm	3.56	15.0715	9.5909	63.25	544.81	24.75	68.5102	1440-1320 cal BP	83T7D2-2 dates from McKechnie 2013 dissertation
WCVI	2018-01-18	Erin Slade	Lwr Dicebox	83T7C4	Auger				6.35mm	5.44	15.0715	9.5909	91.58	544.81	24.75	98.1705	1440-1320 cal BP	83T7D2-2 dates from McKechnie 2013 dissertation
WCVI	2018-01-18	Erin Slade	Lwr Dicebox	83T7C4	Auger				6.35mm	6.27	15.0715	9.5909	104.09	544.81	24.75	110.121	1440-1320 cal BP	83T7D2-2 dates from McKechnie 2013 dissertation
WCVI	2018-01-18	Erin Slade	Lwr Dicebox	83T7C4	Auger				6.35mm	5.9	15.0715	9.5909	98.51	544.81	24.75	104.874	1440-1320 cal BP	83T7D2-2 dates from McKechnie 2013 dissertation
WCVI	2018-01-18	Erin Slade	Lwr Dicebox	83T7C4	Auger				6.35mm	7.51	15.0715	9.5909	122.78	544.81	24.75	126.83	1440-1320 cal BP	83T7D2-2 dates from McKechnie 2013 dissertation
WCVI	2018-01-18	Erin Slade	Lwr Dicebox	83T7C4	Auger				6.35mm	4.36	15.0715	9.5909	75.3	544.81	24.75	81.5998	1440-1320 cal BP	83T7D2-2 dates from McKechnie 2013 dissertation
WCVI	2018-01-18	Erin Slade	Lwr Dicebox	83T7C4	Auger				6.35mm	9.16	15.0715	9.5909	147.65	544.81	24.75	147.168	1440-1320 cal BP	83T7D2-2 dates from McKechnie 2013 dissertation
WCVI	2018-01-18	Erin Slade	Lwr Dicebox	83T7C4	Auger				6.35mm	8.72	15.0715	9.5909	141.01	544.81	24.75	141.94	1440-1320 cal BP	83T7D2-2 dates from McKechnie 2013 dissertation
WCVI	2018-01-18	Erin Slade	Lwr Dicebox	83T7C4	Auger				6.35mm	7.5	15.0715	9.5909	122.63	544.81	24.75	126.7	1440-1320 cal BP	83T7D2-2 dates from McKechnie 2013 dissertation
WCVI	2018-01-18	Erin Slade	Lwr Dicebox	83T7C4	Auger				6.35mm	4.71	15.0715	9.5909	80.58	544.81	24.75	87.103	1440-1320 cal BP	83T7D2-2 dates from McKechnie 2013 dissertation
WCVI	2018-01-18	Erin Slade	Lwr Dicebox	83T7C4	Auger				6.35mm	6.74	15.0715	9.5909	111.17	544.81	24.75	116.609	1440-1320 cal BP	83T7D2-2 dates from McKechnie 2013 dissertation
WCVI	2018-01-18	Erin Slade	Lwr Dicebox	83T7C4	Auger				6.35mm	4.66	15.0715	9.5909	79.82	544.81	24.75	86.3249	1440-1320 cal BP	83T7D2-2 dates from McKechnie 2013 dissertation
WCVI	2018-01-18	Erin Slade	Lwr Dicebox	83T7C4	Auger				6.35mm	10.59	15.0715	9.5909	169.2	544.81	24.75	163.258	1440-1320 cal BP	83T7D2-2 dates from McKechnie 2013 dissertation
WCVI	2018-01-18	Erin Slade	Lwr Dicebox	83T7C4	Auger				6.35mm	4.65	15.0715	9.5909	79.67	544.81	24.75	86.1689	1440-1320 cal BP	83T7D2-2 dates from McKechnie 2013 dissertation
WCVI	2018-01-18	Erin Slade	Lwr Dicebox	83T7C4	Auger				6.35mm	5.37	15.0715	9.5909	90.52	544.81	24.75	97.1325	1440-1320 cal BP	83T7D2-2 dates from McKechnie 2013 dissertation
WCVI	2018-01-18	Erin Slade	Lwr Dicebox	83T7C4	Auger				6.35mm	5.31	15.0715	9.5909	89.62	544.81	24.75	96.2389	1440-1320 cal BP	83T7D2-2 dates from McKechnie 2013 dissertation
WCVI	2018-01-18	Erin Slade	Lwr Dicebox	83T7C4	Auger				6.35mm	3.78	15.0715	9.5909	66.56	544.81	24.75	72.183	1440-1320 cal BP	83T7D2-2 dates from McKechnie 2013 dissertation
WCVI	2018-01-18	Erin Slade	Lwr Dicebox	83T7C4	Auger				6.35mm	2.71	15.0715	9.5909	50.43	544.81	24.75	53.7668	1440-1320 cal BP	83T7D2-2 dates from McKechnie 2013 dissertation
WCVI	2018-01-18	Erin Slade	Lwr Dicebox	83T7C4	Auger				6.35mm	2.62	15.0715	9.5909	49.08	544.81	24.75	52.1521	1440-1320 cal BP	83T7D2-2 dates from McKechnie 2013 dissertation
WCVI	2018-01-18	Erin Slade	Lwr Dicebox	83T7C4	Auger				6.35mm	5.93	15.0715	9.5909	98.96	544.81	24.75	105.304	1440-1320 cal BP	83T7D2-2 dates from McKechnie 2013 dissertation
WCVI	2018-01-18	Erin Slade	Lwr Dicebox	83T7C4	Auger				6.35mm	3.26	15.0715	9.5909	58.72	544.81	24.75	63.4088	1440-1320 cal BP	83T7D2-2 dates from McKechnie 2013 dissertation
WCVI	2018-01-18	Erin Slade	Lwr Dicebox	83T7C4	Auger				6.35mm	5.22	15.0715	9.5909	88.26	544.81	24.75	94.8918	1440-1320 cal BP	83T7D2-2 dates from McKechnie 2013 dissertation
WCVI	2018-01-18	Erin Slade	Lwr Dicebox	83T7C4	Auger				6.35mm	3.48	15.0715	9.5909	62.04	544.81	24.75	67.1604	1440-1320 cal BP	83T7D2-2 dates from McKechnie 2013 dissertation
WCVI	2018-01-18	Erin Slade	Lwr Dicebox	83T7C4	Auger				6.35mm	6.44	15.0715	9.5909	106.65	544.81	24.75	112.49	1440-1320 cal BP	83T7D2-2 dates from McKechnie 2013 dissertation
WCVI	2018-01-18	Erin Slade	Lwr Dicebox	83T7C4	Auger				6.35mm	3.29	15.0715	9.5909	59.18	544.81	24.75	63.9239	1440-1320 cal BP	83T7D2-2 dates from McKechnie 2013 dissertation
WCVI	2018-01-18	Erin Slade	Lwr Dicebox	83T7C4	Auger				6.35mm	6.14	15.0715	9.5909	102.13	544.81	24.75	108.292	1440-1320 cal BP	83T7D2-2 dates from McKechnie 2013 dissertation
WCVI	2018-01-18	Erin Slade	Lwr Dicebox	83T7C4	Auger				6.35mm	6	15.0715	9.5909	100.02	544.81	24.75	106.304	1440-1320 cal BP	83T7D2-2 dates from McKechnie 2013 dissertation
WCVI	2018-01-18	Erin Slade	Lwr Dicebox	83T7C4	Auger				6.35mm	5.32	15.0715	9.5909	89.77	544.81	24.75	96.3881	1440-1320 cal BP	83T7D2-2 dates from McKechnie 2013 dissertation
WCVI	2018-01-18	Erin Slade	Lwr Dicebox	83T7C4	Auger				6.35mm	5.74	15.0715	9.5909	96.1	544.81	24.75	102.565	1440-1320 cal BP	83T7D2-2 dates from McKechnie 2013 dissertation
WCVI	2018-01-18	Erin Slade	Lwr Dicebox	83T7C4	Auger				6.35mm	3.92	15.0715	9.5909	68.67	544.81	24.75	74.4909	1440-1320 cal BP	83T7D2-2 dates from McKechnie 2013 dissertation
WCVI	2018-01-18	Erin Slade	Lwr Dicebox	83T7C4	Auger				6.35mm	8.43	15.0715	9.5909	136.64	544.81	24.75	138.419	1440-1320 cal BP	83T7D2-2 dates from McKechnie 2013 dissertation
WCVI	2018-01-18	Erin Slade	Lwr Dicebox	83T7C4	Auger				6.35mm	4.29	15.0715	9.5909	74.25	544.81	24.75	80.4833	1440-1320 cal BP	83T7D2-2 dates from McKechnie 2013 dissertation
WCVI	2018-01-18	Erin Slade	Lwr Dicebox	83T7C4	Auger				6.35mm	8.33	15.0715	9.5909	135.14	544.81	24.75	137.191	1440-1320 cal BP	83T7D2-2 dates from McKechnie 2013 dissertation
WCVI	2018-01-18	Erin Slade	Lwr Dicebox	83T7C4	Auger				6.35mm	5.92	15.0715	9.5909	98.81	544.81	24.75	105.161	1440-1320 cal BP	83T7D2-2 dates from McKechnie 2013 dissertation
WCVI	2018-01-18	Erin Slade	Lwr Dicebox	83T7C4	Auger				6.35mm	4.96	15.0715	9.5909	84.35	544.81	24.75	90.9545	1440-1320 cal BP	83T7D2-2 dates from McKechnie 2013 dissertation
WCVI	2018-01-18	Erin Slade	Lwr Dicebox	83T7C4	Auger				6.35mm	7.24	15.0715	9.5909	118.71	544.81	24.75	123.302	1440-1320 cal BP	83T7D2-2 dates from McKechnie 2013 dissertation
WCVI	2018-01-18	Erin Slade	Lwr Dicebox	83T7C4	Auger				6.35mm	6.39	15.0715	9.5909	105.9	544.81	24.75	111.796	1440-1320 cal BP	83T7D2-2 dates from McKechnie 2013 dissertation
WCVI	2018-01-18	Erin Slade	Lwr Dicebox	83T7C4	Auger				6.35mm	6.01	15.0715	9.5909	100.17	544.81	24.75	106.447	1440-1320 cal BP	83T7D2-2 dates from McKechnie 2013 dissertation
WCVI	2018-01-18	Erin Slade	Lwr Dicebox	83T7C4	Auger				6.35mm	6.42	15.0715	9.5909	106.35	544.81	24.75	112.213	1440-1320 cal BP	83T7D2-2 dates from McKechnie 2013 dissertation
WCVI	2018-01-18	Erin Slade	Lwr Dicebox	83T7C4	Auger				6.35mm	3.7	15.0715	9.5909	65.36	544.81	24.75	70.854	1440-1320 cal BP	83T7D2-2 dates from McKechnie 2013 dissertation
WCVI	2018-01-18	Erin Slade	Lwr Dicebox	83T7C4	Auger				6.35mm	3.03	15.0715	9.5909	55.26	544.81	24.75	59.4231	1440-1320 cal BP	83T7D2-2 dates from McKechnie 2013 dissertation
WCVI	2018-01-18	Erin Slade	Lwr Dicebox	83T7C4	Auger				2mm	3.72	15.0715	9.5909	65.66	544.81	24.75	71.187	1440-1320 cal BP	83T7D2-2 dates from McKechnie 2013 dissertation
WCVI	2018-01-18	Erin Slade	Lwr Dicebox	83T7C4	Auger				2mm	2.09	15.0715	9.5909	41.09	544.81	24.75	42.4237	1440-1320 cal BP	83T7D2-2 dates from McKechnie 2013 dissertation
WCVI	2018-01-18	Erin Slade	Lwr Dicebox	83T7C4	Auger				2mm	4.27	15.0715	9.5909	73.95	544.81	24.75	80.1633	1440-1320 cal BP	83T7D2-2 dates from McKechnie 2013 dissertation
WCVI	2018-01-18	Erin Slade	Lwr Dicebox	83T7C5	Auger				6.35mm	7.67	15.0715	9.5909	125.19	544.81	24.75	128.892	1440-1320 cal BP	83T7D2-2 dates from McKechnie 2013 dissertation
WCVI	2018-01-18	Erin Slade	Lwr Dicebox	83T7C5	Auger				6.35mm	5.77	15.0715	9.5909	96.55	544.81	24.75	103	1440-1320 cal BP	83T7D2-2 dates from McKechnie 2013 dissertation
WCVI	2018-01-18	Erin Slade	Lwr Dicebox	83T7C5	Auger				6.35mm	3.96	15.0715	9.5909	69.27	544.81	24.75	75.1462	1440-1320 cal BP	83T7D2-2 dates from McKechnie 2013 dissertation
WCVI	2018-01-18	Erin Slade	Lwr Dicebox	83T7C5	Auger				6.35mm	7.09	15.0715	9.5909	116.45	544.81	24.75	121.316	1440-1320 cal BP	83T7D2-2 dates from McKechnie 2013 dissertation
WCVI	2018-01-18	Erin Slade	Lwr Dicebox	83T7C5	Auger				6.35mm	5.47	15.0715	9.5909	92.03	544.81	24.75	98.6139	1440-1320 cal BP	83T7D2-2 dates from McKechnie 2013 dissertation
WCVI	2018-01-18	Erin Slade	Lwr Dicebox	83T7C5	Auger				6.35mm	7.02	15.0715	9.5909	115.39	544.81	24.75	120.383	1440-1320 cal BP	83T7D2-2 dates from McKechnie 2013 dissertation
WCVI	2018-01-18	Erin Slade	Lwr Dicebox	83T7C5	Auger				6.35mm	3.19	15.0715	9.5909	57.67	544.81	24.75	62.2027	1440-1320 cal BP	83T7D2-2 dates from McKechnie 2013 dissertation
WCVI	2018-01-18	Erin Slade	Lwr Dicebox	83T7C5	Auger				6.35mm	6.2	15.0715	9.5909	103.03	544.81	24.75	109.138	1440-1320 cal BP	83T7D2-2 dates from McKechnie 2013 dissertation
WCVI	2018-01-18	Erin Slade	Lwr Dicebox	83T7C5	Auger				6.35mm	5.44	15.0715	9.5909	91.58	544.81	24.75	98.1705	1440-1320 cal BP	83T7D2-2 dates from McKechnie 2013 dissertation
WCVI	2018-01-18	Erin Slade	Lwr Dicebox	83T7C5	Auger				6.35mm	9.12	15.0715	9.5909	147.04	544.81	24.75	146.698	1440-1320 cal BP	83T7D2-2 dates from McKechnie 2013 dissertation
WCVI	2018-01-18	Erin Slade	Lwr Dicebox	83T7C5	Auger				6.35mm	1.97	15.0715	9.5909	39.28	544.81	24.75	40.1675	1440-1320 cal BP	83T7D2-2 dates from McKechnie 2013 dissertation
WCVI	2018-01-18	Erin Slade	Lwr Dicebox	83T7C5	Auger				6.35mm	6.06	15.0715	9.5909	100.92	544.81	24.75	107.158	1440-1320 cal BP	83T7D2-2 dates from McKechnie 2013 dissertation
WCVI	2018-01-18	Erin Slade	Lwr Dicebox	83T7C5	Auger				6.35mm	5.76	15.0715	9.5909	96.4	544.81	24.75	102.855	1440-1320 cal BP	83T7D2-2 dates from McKechnie 2013 dissertation
WCVI	2018-01-18	Erin Slade	Lwr Dicebox	83T7C5	Auger				6.35mm	7.27	15.0715	9.5909	119.16	544.81	24.75	123.697	1440-1320 cal BP	83T7D2-2 dates from McKechnie 2013 dissertation
WCVI	2018-01-18	Erin Slade	Lwr Dicebox	83T7C5	Auger				2mm	1.55	15.0715	9.5909	32.95	544.81	24.75	32.1086	1440-1320 cal BP	83T7D2-2 dates from McKechnie 2013 dissertation
WCVI	2018-01-18	Erin Slade	Lwr Dicebox	83T7C5	Auger				2mm	4.28	15.0715	9.5909	74.1	544.81	24.75	80.3233	1440-1320 cal BP	83T7D2-2 dates from McKechnie 2013 dissertation
WCVI	2018-01-18	Erin Slade	Lwr Dicebox	83T7C6	Auger				6.35mm	6.66	15.0715	9.5909	109.97	544.81	24.75	115.518	1440-1320 cal BP	83T7D2-2 dates from McKechnie 2013 dissertation
WCVI	2018-01-18	Erin Slade	Lwr Dicebox	83T7C6	Auger				6.35mm	6.78	15.0715	9.5909	111.78	544.81	24.75	117.152	1440-1320 cal BP	83T7D2-2 dates from McKechnie 2013 dissertation
WCVI	2018-01-18	Erin Slade	Lwr Dicebox	83T7C6	Auger				6.35mm	5.59	15.0715	9.5909	93.84	544.81	24.75	100.379	1440-1320 cal BP	83T7D2-2 dates from McKechnie 2013 dissertation
WCVI	2018-01-18	Erin Slade	Lwr Dicebox	83T7C6	Auger				6.35mm	5.04	15.0715	9.5909	85.55	544.81	24.75	92.1733	1440-1320 cal BP	83T7D2-2 dates from McKechnie 2013 dissertation
WCVI	2018-01-18	Erin Slade	Lwr Dicebox	83T7C6	Auger				6.35mm	4.66	15.0715	9.5909	79.82	544.81	24.75	86.3249	1440-1320 cal BP	83T7D2-2 dates from McKechnie 2013 dissertation
WCVI	2018-01-18	Erin Slade	Lwr Dicebox	83T7C6	Auger				6.35mm	3.42	15.0715	9.5909	61.14	544.81	24.75	66.1431	1440-1320 cal BP	83T7D2-2 dates from McKechnie 2013 dissertation
WCVI	2018-01-18	Erin Slade	Lwr Dicebox	83T7C6	Auger				6.35mm	3.67	15.0715	9.5909	64.9	544.81	24.75	70.3537	1440-1320 cal BP	83T7D2-2 dates from McKechnie 2013 dissertation
WCVI	2018-01-18	Erin Slade	Lwr Dicebox	83T7C6	Auger				2mm	2.88	15.0715	9.5909	53	544.81	24.75	56.788	1440-1320 cal BP	83T7D2-2 dates from McKechnie 2013 dissertation
WCVI	2018-01-18	Erin Slade	Lwr Dicebox	83T6A6	Auger				6.35mm	5.99	15.0715	9.5909	99.87	544.81	24.75	106.162	1280-1160 cal BP	83T6B2-2 from McKechnie 2013 dissertation
WCVI	2018-01-18	Erin Slade	Lwr Dicebox	83T6A6	Auger				6.35mm	4.82	15.0715	9.5909	82.24	544.81	24.75	88.8057	1280-1160 cal BP	83T6B2-2 from McKechnie 2013 dissertation
WCVI	2018-01-18	Erin Slade	Lwr Dicebox	83T6A6	Auger				6.35mm	4.24	15.0715	9.5909	73.49	544.81	24.75	79.6825	1280-1160 cal BP	83T6B2-2 from McKechnie 2013 dissertation
WCVI	2018-01-18	Erin Slade	Lwr Dicebox	83T6A6	Auger				6.35mm	3.26	15.0715	9.5909	58.72	544.81	24.75	63.4088	1280-1160 cal BP	83T6B2-2 from McKechnie 2013 dissertation
WCVI	2018-01-18	Erin Slade	Lwr Dicebox	83T6A6	Auger				6.35mm	3.16	15.0715	9.5909	57.22	544.81	24.75	61.684	1280-1160 cal BP	83T6B2-2 from McKechnie 2013 dissertation
WCVI	2018-01-18	Erin Slade	Lwr Dicebox	83T6A6	Auger				6.35mm	5.07	15.0715	9.5909	86	544.81	24.75	92.6287	1280-1160 cal BP	83T6B2-2 from McKechnie 2013 dissertation
WCVI	2018-01-18	Erin Slade	Lwr Dicebox	83T6A6	Auger				6.35mm	4.35	15.0715	9.5909	75.15	544.81	24.75	81.4407	1280-1160 cal BP	83T6B2-2 from McKechnie 2013 dissertation
WCVI	2018-01-18	Erin Slade	Lwr Dicebox	83T6A6	Auger				6.35mm	5.92	15.0715	9.5909	98.81	544.81	24.75	105.161	1280-1160 cal BP	83T6B2-2 from McKechnie 2013 dissertation
WCVI	2018-01-18	Erin Slade	Lwr Dicebox	83T6A6	Auger				6.35mm	7.16	15.0715	9.5909	117.5	544.81	24.75	122.245	1280-1160 cal BP	83T6B2-2 from McKechnie 2013 dissertation
WCVI	2018-01-18	Erin Slade	Lwr Dicebox	83T6A6	Auger				6.35mm	4.04	15.0715	9.5909	70.48	544.81	24.75	76.4513	1280-1160 cal BP	83T6B2-2 from McKechnie 2013 dissertation
WCVI	2018-01-18	Erin Slade	Lwr Dicebox	83T6A6	Auger				2mm	5.24	15.0715	9.5909	88.57	544.81	24.75	95.1919	1280-1160 cal BP	83T6B2-2 from McKechnie 2013 dissertation
WCVI	2018-01-18	Erin Slade	Lwr Dicebox	83T6A6	Auger				2mm	1.69	15.0715	9.5909	35.06	544.81	24.75	34.8233	1280-1160 cal BP	83T6B2-2 from McKechnie 2013 dissertation
WCVI	2018-01-18	Erin Slade	Lwr Dicebox	83T6A6	Auger				2mm	5.49	15.0715	9.5909	92.33	544.81	24.75	98.909	1280-1160 cal BP	83T6B2-2 from McKechnie 2013 dissertation
WCVI	2018-01-18	Erin Slade	Lwr Dicebox	83T6A6	Auger				2mm	4.31	15.0715	9.5909	74.55	544.81	24.75	80.8029	1280-1160 cal BP	83T6B2-2 from McKechnie 2013 dissertation
WCVI	2018-01-18	Erin Slade	Lwr Dicebox	83T6A6	Auger				2mm	3.63	15.0715	9.5909	64.3	544.81	24.75	69.685	1280-1160 cal BP	83T6B2-2 from McKechnie 2013 dissertation
WCVI	2018-01-18	Erin Slade	Lwr Dicebox	83T6A6	Auger				2mm	3.94	15.0715	9.5909	68.97	544.81	24.75	74.8188	1280-1160 cal BP	83T6B2-2 from McKechnie 2013 dissertation
WCVI	2018-01-18	Erin Slade	Lwr Dicebox	83T6A6	Auger				2mm	4.46	15.0715	9.5909	76.81	544.81	24.75	83.1856	1280-1160 cal BP	83T6B2-2 from McKechnie 2013 dissertation
WCVI	2018-01-18	Erin Slade	Lwr Dicebox	83T6A6	Auger				2mm	2.04	15.0715	9.5909	40.34	544.81	24.75	41.4861	1280-1160 cal BP	83T6B2-2 from McKechnie 2013 dissertation
WCVI	2018-01-18	Erin Slade	Lwr Dicebox	83T6A6	Auger				2mm	2.7	15.0715	9.5909	50.28	544.81	24.75	53.5879	1280-1160 cal BP	83T6B2-2 from McKechnie 2013 dissertation
WCVI	2018-01-18	Erin Slade	Lwr Dicebox	83T6A6	Auger				2mm	3.41	15.0715	9.5909	60.98	544.81	24.75	65.9731	1280-1160 cal BP	83T6B2-2 from McKechnie 2013 dissertation
WCVI	2018-01-18	Erin Slade	Lwr Dicebox	83T6A6	Auger				2mm	5.39	15.0715	9.5909	90.83	544.81	24.75	97.4295	1280-1160 cal BP	83T6B2-2 from McKechnie 2013 dissertation
WCVI	2018-01-18	Erin Slade	Lwr Dicebox	83T6A6	Auger				2mm	2.93	15.0715	9.5909	53.75	544.81	24.75	57.6696	1280-1160 cal BP	83T6B2-2 from McKechnie 2013 dissertation
WCVI	2018-01-18	Erin Slade	Lwr Dicebox	83T6A6	Auger				2mm	4.59	15.0715	9.5909	78.77	544.81	24.75	85.231	1280-1160 cal BP	83T6B2-2 from McKechnie 2013 dissertation
WCVI	2018-01-18	Erin Slade	Lwr Dicebox	83T6A6	Auger				2mm	1.88	15.0715	9.5909	37.93	544.81	24.75	38.462	1280-1160 cal BP	83T6B2-2 from McKechnie 2013 dissertation
WCVI	2018-01-18	Erin Slade	Lwr Dicebox	83T6A6	Auger				2mm	1.47	15.0715	9.5909	31.75	544.81	24.75	30.5443	1280-1160 cal BP	83T6B2-2 from McKechnie 2013 dissertation
WCVI	2018-01-18	Erin Slade	Lwr Dicebox	83T6A6	Auger				2mm	3.21	15.0715	9.5909	57.97	544.81	24.75	62.5479	1280-1160 cal BP	83T6B2-2 from McKechnie 2013 dissertation
WCVI	2018-01-18	Erin Slade	Lwr Dicebox	83T6A6	Auger				2mm	1.88	15.0715	9.5909	37.93	544.81	24.75	38.462	1280-1160 cal BP	83T6B2-2 from McKechnie 2013 dissertation
WCVI	2018-01-18	Erin Slade	Lwr Dicebox	83T6A6	Auger				2mm	2.16	15.0715	9.5909	42.15	544.81	24.75	43.7306	1280-1160 cal BP	83T6B2-2 from McKechnie 2013 dissertation
WCVI	2018-01-18	Erin Slade	Lwr Dicebox	83T6A6	Auger				2mm	1.97	15.0715	9.5909	39.28	544.81	24.75	40.1675	1280-1160 cal BP	83T6B2-2 from McKechnie 2013 dissertation
WCVI	2018-01-18	Erin Slade	Lwr Dicebox	83T6A6	Auger				2mm	1.43	15.0715	9.5909	31.14	544.81	24.75	29.7585	1280-1160 cal BP	83T6B2-2 from McKechnie 2013 dissertation
WCVI	2018-01-19	Erin Slade	Lwr Dicebox	83T6A7	Auger				6.35mm	7.36	15.0715	9.5909	120.52	544.81	24.75	124.877	1280-1160 cal BP	83T6B2-2 from McKechnie 2013 dissertation
WCVI	2018-01-19	Erin Slade	Lwr Dicebox	83T6A7	Auger				6.35mm	6.94	15.0715	9.5909	114.19	544.81	24.75	119.311	1280-1160 cal BP	83T6B2-2 from McKechnie 2013 dissertation
WCVI	2018-01-19	Erin Slade	Lwr Dicebox	83T6A7	Auger				6.35mm	4.64	15.0715	9.5909	79.52	544.81	24.75	86.0129	1280-1160 cal BP	83T6B2-2 from McKechnie 2013 dissertation
WCVI	2018-01-19	Erin Slade	Lwr Dicebox	83T6A7	Auger				6.35mm	7.86	15.0715	9.5909	128.05	544.81	24.75	131.316	1280-1160 cal BP	83T6B2-2 from McKechnie 2013 dissertation
WCVI	2018-01-19	Erin Slade	Lwr Dicebox	83T6A7	Auger				6.35mm	2.84	15.0715	9.5909	52.39	544.81	24.75	56.0805	1280-1160 cal BP	83T6B2-2 from McKechnie 2013 dissertation
WCVI	2018-01-19	Erin Slade	Lwr Dicebox	83T6A7	Auger				6.35mm	4.96	15.0715	9.5909	84.35	544.81	24.75	90.9545	1280-1160 cal BP	83T6B2-2 from McKechnie 2013 dissertation
WCVI	2018-01-19	Erin Slade	Lwr Dicebox	83T6A7	Auger				6.35mm	5.64	15.0715	9.5909	94.59	544.81	24.75	101.11	1280-1160 cal BP	83T6B2-2 from McKechnie 2013 dissertation
WCVI	2018-01-19	Erin Slade	Lwr Dicebox	83T6A7	Auger				2mm	1.97	15.0715	9.5909	39.28	544.81	24.75	40.1675	1280-1160 cal BP	83T6B2-2 from McKechnie 2013 dissertation
WCVI	2018-01-19	Erin Slade	Lwr Dicebox	83T6A7	Auger				2mm	2.95	15.0715	9.5909	54.05	544.81	24.75	58.0213	1280-1160 cal BP	83T6B2-2 from McKechnie 2013 dissertation
WCVI	2018-01-19	Erin Slade	Lwr Dicebox	83T6A7	Auger				2mm	2.34	15.0715	9.5909	44.86	544.81	24.75	47.06	1280-1160 cal BP	83T6B2-2 from McKechnie 2013 dissertation
WCVI	2018-01-19	Erin Slade	Lwr Dicebox	83T6A7	Auger				2mm	1.95	15.0715	9.5909	38.98	544.81	24.75	39.7895	1280-1160 cal BP	83T6B2-2 from McKechnie 2013 dissertation
WCVI	2018-01-19	Erin Slade	Lwr Dicebox	83T6A7	Auger				2mm	4.03	15.0715	9.5909	70.33	544.81	24.75	76.2885	1280-1160 cal BP	83T6B2-2 from McKechnie 2013 dissertation
WCVI	2018-01-19	Erin Slade	Lwr Dicebox	83T6A7	Auger				2mm	2.69	15.0715	9.5909	50.13	544.81	24.75	53.4089	1280-1160 cal BP	83T6B2-2 from McKechnie 2013 dissertation
WCVI	2018-01-19	Erin Slade	Lwr Dicebox	83T6A7	Auger				2mm	2.5	15.0715	9.5909	47.27	544.81	24.75	49.9826	1280-1160 cal BP	83T6B2-2 from McKechnie 2013 dissertation
WCVI	2018-01-19	Erin Slade	Lwr Dicebox	83T6A7	Auger				2mm	2.22	15.0715	9.5909	43.05	544.81	24.75	44.8453	1280-1160 cal BP	83T6B2-2 from McKechnie 2013 dissertation
WCVI	2018-01-19	Erin Slade	Lwr Dicebox	83T6A7	Auger				2mm	2.5	15.0715	9.5909	47.27	544.81	24.75	49.9826	1280-1160 cal BP	83T6B2-2 from McKechnie 2013 dissertation
WCVI	2018-01-19	Erin Slade	Lwr Dicebox	83T6A7	Auger				2mm	1.81	15.0715	9.5909	36.87	544.81	24.75	37.1275	1280-1160 cal BP	83T6B2-2 from McKechnie 2013 dissertation
WCVI	2018-01-19	Erin Slade	Lwr Dicebox	83T6A7	Auger				2mm	3.02	15.0715	9.5909	55.11	544.81	24.75	59.2483	1280-1160 cal BP	83T6B2-2 from McKechnie 2013 dissertation
WCVI	2018-01-19	Erin Slade	Lwr Dicebox	83T6A7	Auger				2mm	2.75	15.0715	9.5909	51.04	544.81	24.75	54.481	1280-1160 cal BP	83T6B2-2 from McKechnie 2013 dissertation
WCVI	2018-01-19	Erin Slade	Lwr Dicebox	83T6A7	Auger				2mm	2.37	15.0715	9.5909	45.31	544.81	24.75	47.6106	1280-1160 cal BP	83T6B2-2 from McKechnie 2013 dissertation
WCVI	2018-01-19	Erin Slade	Lwr Dicebox	83T6A7	Auger				2mm	1.9	15.0715	9.5909	38.23	544.81	24.75	38.842	1280-1160 cal BP	83T6B2-2 from McKechnie 2013 dissertation
WCVI	2018-01-19	Erin Slade	Lwr Dicebox	83T6A7	Auger				2mm	3.31	15.0715	9.5909	59.48	544.81	24.75	64.2666	1280-1160 cal BP	83T6B2-2 from McKechnie 2013 dissertation
WCVI	2018-01-19	Erin Slade	Lwr Dicebox	83T6A7	Auger				2mm	1.29	15.0715	9.5909	29.03	544.81	24.75	26.9894	1280-1160 cal BP	83T6B2-2 from McKechnie 2013 dissertation
WCVI	2018-01-19	Erin Slade	Lwr Dicebox	83T6A7	Auger				2mm	1.03	15.0715	9.5909	25.11	544.81	24.75	21.767	1280-1160 cal BP	83T6B2-2 from McKechnie 2013 dissertation
WCVI	2018-01-19	Erin Slade	Lwr Dicebox	83T6A7	Auger				2mm	6.39	15.0715	9.5909	105.9	544.81	24.75	111.796	1280-1160 cal BP	83T6B2-2 from McKechnie 2013 dissertation
WCVI	2018-01-19	Erin Slade	Lwr Dicebox	83T6A7	Auger				2mm	3.81	15.0715	9.5909	67.01	544.81	24.75	72.6795	1280-1160 cal BP	83T6B2-2 from McKechnie 2013 dissertation
WCVI	2018-01-19	Erin Slade	Lwr Dicebox	83T6A7	Auger				2mm	1.51	15.0715	9.5909	32.35	544.81	24.75	31.3276	1280-1160 cal BP	83T6B2-2 from McKechnie 2013 dissertation
WCVI	2018-01-19	Erin Slade	Lwr Dicebox	83T6A8	Auger				6.35mm	4.77	15.0715	9.5909	81.48	544.81	24.75	88.0333	1280-1160 cal BP	83T6B2-2 from McKechnie 2013 dissertation
WCVI	2018-01-19	Erin Slade	Lwr Dicebox	83T6A8	Auger				6.35mm	4.61	15.0715	9.5909	79.07	544.81	24.75	85.5441	1280-1160 cal BP	83T6B2-2 from McKechnie 2013 dissertation
WCVI	2018-01-19	Erin Slade	Lwr Dicebox	83T6A8	Auger				6.35mm	5.88	15.0715	9.5909	98.21	544.81	24.75	104.586	1280-1160 cal BP	83T6B2-2 from McKechnie 2013 dissertation
WCVI	2018-01-19	Erin Slade	Lwr Dicebox	83T6A8	Auger				6.35mm	4.91	15.0715	9.5909	83.59	544.81	24.75	90.1894	1280-1160 cal BP	83T6B2-2 from McKechnie 2013 dissertation
WCVI	2018-01-19	Erin Slade	Lwr Dicebox	83T6A8	Auger				6.35mm	3.54	15.0715	9.5909	62.94	544.81	24.75	68.1735	1280-1160 cal BP	83T6B2-2 from McKechnie 2013 dissertation
WCVI	2018-01-19	Erin Slade	Lwr Dicebox	83T6A8	Auger				6.35mm	5.83	15.0715	9.5909	97.46	544.81	24.75	103.867	1280-1160 cal BP	83T6B2-2 from McKechnie 2013 dissertation
WCVI	2018-01-19	Erin Slade	Lwr Dicebox	83T6A8	Auger				6.35mm	4.58	15.0715	9.5909	78.62	544.81	24.75	85.0743	1280-1160 cal BP	83T6B2-2 from McKechnie 2013 dissertation
WCVI	2018-01-19	Erin Slade	Lwr Dicebox	83T6A8	Auger				6.35mm	7.48	15.0715	9.5909	122.33	544.81	24.75	126.441	1280-1160 cal BP	83T6B2-2 from McKechnie 2013 dissertation
WCVI	2018-01-19	Erin Slade	Lwr Dicebox	83T6A8	Auger				6.35mm	7.61	15.0715	9.5909	124.29	544.81	24.75	128.121	1280-1160 cal BP	83T6B2-2 from McKechnie 2013 dissertation
WCVI	2018-01-19	Erin Slade	Lwr Dicebox	83T6A8	Auger				6.35mm	6.43	15.0715	9.5909	106.5	544.81	24.75	112.352	1280-1160 cal BP	83T6B2-2 from McKechnie 2013 dissertation
WCVI	2018-01-19	Erin Slade	Lwr Dicebox	83T6A8	Auger				6.35mm	7.45	15.0715	9.5909	121.87	544.81	24.75	126.051	1280-1160 cal BP	83T6B2-2 from McKechnie 2013 dissertation
WCVI	2018-01-19	Erin Slade	Lwr Dicebox	83T6A8	Auger				6.35mm	2.08	15.0715	9.5909	40.94	544.81	24.75	42.2365	1280-1160 cal BP	83T6B2-2 from McKechnie 2013 dissertation
WCVI	2018-01-19	Erin Slade	Lwr Dicebox	83T6A8	Auger				6.35mm	4.16	15.0715	9.5909	72.29	544.81	24.75	78.3954	1280-1160 cal BP	83T6B2-2 from McKechnie 2013 dissertation
WCVI	2018-01-19	Erin Slade	Lwr Dicebox	83T6A8	Auger				2mm	3.05	15.0715	9.5909	55.56	544.81	24.75	59.7723	1280-1160 cal BP	83T6B2-2 from McKechnie 2013 dissertation
WCVI	2018-01-19	Erin Slade	Lwr Dicebox	83T6A8	Auger				2mm	2.66	15.0715	9.5909	49.68	544.81	24.75	52.871	1280-1160 cal BP	83T6B2-2 from McKechnie 2013 dissertation
WCVI	2018-01-19	Erin Slade	Lwr Dicebox	83T6A8	Auger				2mm	4.27	15.0715	9.5909	73.95	544.81	24.75	80.1633	1280-1160 cal BP	83T6B2-2 from McKechnie 2013 dissertation
WCVI	2018-01-19	Erin Slade	Lwr Dicebox	83T6A8	Auger				2mm	2.77	15.0715	9.5909	51.34	544.81	24.75	54.8373	1280-1160 cal BP	83T6B2-2 from McKechnie 2013 dissertation
WCVI	2018-01-19	Erin Slade	Lwr Dicebox	83T6A8	Auger				2mm	2.38	15.0715	9.5909	45.46	544.81	24.75	47.7939	1280-1160 cal BP	83T6B2-2 from McKechnie 2013 dissertation
WCVI	2018-01-19	Erin Slade	Lwr Dicebox	83T6A8	Auger				2mm	2.09	15.0715	9.5909	41.09	544.81	24.75	42.4237	1280-1160 cal BP	83T6B2-2 from McKechnie 2013 dissertation
WCVI	2018-01-19	Erin Slade	Lwr Dicebox	83T6A8	Auger				2mm	1.79	15.0715	9.5909	36.57	544.81	24.75	36.7449	1280-1160 cal BP	83T6B2-2 from McKechnie 2013 dissertation
WCVI	2018-01-19	Erin Slade	Lwr Dicebox	83T6A8	Auger				2mm	5.18	15.0715	9.5909	87.66	544.81	24.75	94.2905	1280-1160 cal BP	83T6B2-2 from McKechnie 2013 dissertation
WCVI	2018-01-19	Erin Slade	Lwr Dicebox	83T6A8	Auger				2mm	4.87	15.0715	9.5909	82.99	544.81	24.75	89.5754	1280-1160 cal BP	83T6B2-2 from McKechnie 2013 dissertation
WCVI	2018-01-19	Erin Slade	Lwr Dicebox	83T6A8	Auger				2mm	2.15	15.0715	9.5909	41.99	544.81	24.75	43.5443	1280-1160 cal BP	83T6B2-2 from McKechnie 2013 dissertation
WCVI	2018-01-19	Erin Slade	Lwr Dicebox	83T6A8	Auger				2mm	2.57	15.0715	9.5909	48.32	544.81	24.75	51.2504	1280-1160 cal BP	83T6B2-2 from McKechnie 2013 dissertation
WCVI	2018-01-19	Erin Slade	Lwr Dicebox	83T6A8	Auger				2mm	4.86	15.0715	9.5909	82.84	544.81	24.75	89.4217	1280-1160 cal BP	83T6B2-2 from McKechnie 2013 dissertation
WCVI	2018-01-19	Erin Slade	Lwr Dicebox	83T6A10	Auger				6.35mm	6.8	15.0715	9.5909	112.08	544.81	24.75	117.423	1280-1160 cal BP	83T6B2-2 from McKechnie 2013 dissertation
WCVI	2018-01-19	Erin Slade	Lwr Dicebox	83T6A10	Auger				6.35mm	10.71	15.0715	9.5909	171.01	544.81	24.75	164.549	1280-1160 cal BP	83T6B2-2 from McKechnie 2013 dissertation
WCVI	2018-01-19	Erin Slade	Lwr Dicebox	83T6A10	Auger				6.35mm	5.47	15.0715	9.5909	92.03	544.81	24.75	98.6139	1280-1160 cal BP	83T6B2-2 from McKechnie 2013 dissertation
WCVI	2018-01-19	Erin Slade	Lwr Dicebox	83T6A10	Auger				2mm	5	15.0715	9.5909	84.95	544.81	24.75	91.5647	1280-1160 cal BP	83T6B2-2 from McKechnie 2013 dissertation
WCVI	2018-01-19	Erin Slade	Lwr Dicebox	83T6A10	Auger				2mm	4.55	15.0715	9.5909	78.17	544.81	24.75	84.6036	1280-1160 cal BP	83T6B2-2 from McKechnie 2013 dissertation
WCVI	2018-01-19	Erin Slade	Lwr Dicebox	83T6A10	Auger				2mm	1.07	15.0715	9.5909	25.72	544.81	24.75	22.5773	1280-1160 cal BP	83T6B2-2 from McKechnie 2013 dissertation
WCVI	2018-01-19	Erin Slade	Lwr Dicebox	83T6A10	Auger				2mm	1.55	15.0715	9.5909	32.95	544.81	24.75	32.1086	1280-1160 cal BP	83T6B2-2 from McKechnie 2013 dissertation
WCVI	2018-01-19	Erin Slade	Lwr Dicebox	83T6A10	Auger				2mm	3.78	15.0715	9.5909	66.56	544.81	24.75	72.183	1280-1160 cal BP	83T6B2-2 from McKechnie 2013 dissertation
WCVI	2018-01-19	Erin Slade	Lwr Dicebox	83T6A10	Auger				2mm	6.13	15.0715	9.5909	101.98	544.81	24.75	108.15	1280-1160 cal BP	83T6B2-2 from McKechnie 2013 dissertation
WCVI	2018-01-19	Erin Slade	Lwr Dicebox	83T6A10	Auger				2mm	3.89	15.0715	9.5909	68.22	544.81	24.75	73.9983	1280-1160 cal BP	83T6B2-2 from McKechnie 2013 dissertation
Central Coast	2018-05-30	Chantale Picard	Calvert Island	EjTa-13	hand collection			30-40		5.13	15.0715	9.5909	86.91	544.81	24.75	93.5367
Central Coast	2018-05-30	Chantale Picard	Calvert Island	EjTa-13	hand collection			30-40		6.36	15.0715	9.5909	105.45	544.81	24.75	111.379
Central Coast	2018-05-30	Chantale Picard	Calvert Island	EjTa-13	hand collection			30-40		3.61	15.0715	9.5909	64	544.81	24.75	69.3499
Central Coast	2018-05-30	Chantale Picard	Calvert Island	EjTa-13	hand collection			30-40		6.1	15.0715	9.5909	101.53	544.81	24.75	107.726
Central Coast	2018-05-30	Chantale Picard	Calvert Island	EjTa-13	hand collection			30-40		4.4	15.0715	9.5909	75.91	544.81	24.75	82.2355
Central Coast	2018-05-30	Chantale Picard	Calvert Island	EjTa-13	hand collection			30-40		2.34	15.0715	9.5909	44.86	544.81	24.75	47.06
Central Coast	2018-05-30	Chantale Picard	Calvert Island	EjTa-13	hand collection			30-40		3.72	15.0715	9.5909	65.66	544.81	24.75	71.187
Central Coast	2018-05-30	Chantale Picard	Calvert Island	EjTa-13	hand collection			30-40		4.52	15.0715	9.5909	77.71	544.81	24.75	84.1319
Central Coast	2018-05-30	Chantale Picard	Calvert Island	EjTa-13	hand collection			30-40		5.38	15.0715	9.5909	90.68	544.81	24.75	97.281
Central Coast	2018-05-30	Chantale Picard	Calvert Island	EjTa-13	hand collection			30-40		7.65	15.0715	9.5909	124.89	544.81	24.75	128.636
Central Coast	2018-05-30	Chantale Picard	Calvert Island	EjTa-13	hand collection			30-40		6.32	15.0715	9.5909	104.84	544.81	24.75	110.821
Central Coast	2018-05-30	Chantale Picard	Calvert Island	EjTa-13	hand collection			30-40		4.18	15.0715	9.5909	72.59	544.81	24.75	78.7178
Central Coast	2018-05-30	Chantale Picard	Calvert Island	EjTa-13	hand collection			30-40		3.47	15.0715	9.5909	61.89	544.81	24.75	66.9912
Central Coast	2018-05-30	Chantale Picard	Calvert Island	EjTa-13	hand collection			30-40		4.13	15.0715	9.5909	71.84	544.81	24.75	77.9108
Central Coast	2018-05-30	Chantale Picard	Calvert Island	EjTa-13	hand collection			30-40		5.57	15.0715	9.5909	93.54	544.81	24.75	100.085
Central Coast	2018-05-30	Chantale Picard	Calvert Island	EjTa-13	hand collection			30-40		3.16	15.0715	9.5909	57.22	544.81	24.75	61.684
Central Coast	2018-05-30	Chantale Picard	Calvert Island	EjTa-13	hand collection			30-40		6.74	15.0715	9.5909	111.17	544.81	24.75	116.609
Central Coast	2018-05-30	Chantale Picard	Calvert Island	EjTa-13	hand collection			30-40		4.9	15.0715	9.5909	83.44	544.81	24.75	90.0361
Central Coast	2018-05-30	Chantale Picard	Calvert Island	EjTa-13	hand collection			30-40		2.22	15.0715	9.5909	43.05	544.81	24.75	44.8453
Central Coast	2018-05-30	Chantale Picard	Calvert Island	EjTa-13	hand collection			30-40		3.26	15.0715	9.5909	58.72	544.81	24.75	63.4088
Central Coast	2018-05-30	Chantale Picard	Calvert Island	EjTa-13	hand collection			30-40		3.07	15.0715	9.5909	55.86	544.81	24.75	60.121
Central Coast	2018-05-30	Chantale Picard	Calvert Island	EjTa-13	hand collection			30-40		6.02	15.0715	9.5909	100.32	544.81	24.75	106.589
Central Coast	2018-05-30	Chantale Picard	Calvert Island	EjTa-13	hand collection			30-40		6.02	15.0715	9.5909	100.32	544.81	24.75	106.589
Central Coast	2018-05-30	Chantale Picard	Calvert Island	EjTa-13	hand collection			30-40		5.38	15.0715	9.5909	90.68	544.81	24.75	97.281
Central Coast	2018-05-30	Chantale Picard	Calvert Island	EjTa-13	hand collection			30-40		4.5	15.0715	9.5909	77.41	544.81	24.75	83.8169
Central Coast	2018-05-30	Chantale Picard	Calvert Island	EjTa-13	hand collection			30-40		5.76	15.0715	9.5909	96.4	544.81	24.75	102.855
Central Coast	2018-05-30	Chantale Picard	Calvert Island	EjTa-13	hand collection			30-40		2.76	15.0715	9.5909	51.19	544.81	24.75	54.6592
Central Coast	2018-05-30	Chantale Picard	Calvert Island	EjTa-13	hand collection			30-40		4.69	15.0715	9.5909	80.28	544.81	24.75	86.7921
Central Coast	2018-05-30	Chantale Picard	Calvert Island	EjTa-13	hand collection			30-40		4.42	15.0715	9.5909	76.21	544.81	24.75	82.5526
Central Coast	2018-05-30	Chantale Picard	Calvert Island	EjTa-13	hand collection			30-40		3.56	15.0715	9.5909	63.25	544.81	24.75	68.5102
Central Coast	2018-05-30	Chantale Picard	Calvert Island	EjTa-13	hand collection			30-40		4.88	15.0715	9.5909	83.14	544.81	24.75	89.7291
Central Coast	2018-05-30	Chantale Picard	Calvert Island	EjTa-13	hand collection			30-40		4.74	15.0715	9.5909	81.03	544.81	24.75	87.5686
Central Coast	2018-05-30	Chantale Picard	Calvert Island	EjTa-13	hand collection			30-40		4.95	15.0715	9.5909	84.19	544.81	24.75	90.8017
Central Coast	2018-05-30	Chantale Picard	Calvert Island	EjTa-13	hand collection			30-40		2.91	15.0715	9.5909	53.45	544.81	24.75	57.3173
Central Coast	2018-05-30	Chantale Picard	Calvert Island	EjTa-13	hand collection			30-40		10.35	15.0715	9.5909	165.58	544.81	24.75	160.649
Central Coast	2018-05-30	Chantale Picard	Calvert Island	EjTa-13	hand collection			30-40		6.71	15.0715	9.5909	110.72	544.81	24.75	116.201
Central Coast	2018-05-30	Chantale Picard	Calvert Island	EjTa-13	hand collection			30-40		3.48	15.0715	9.5909	62.04	544.81	24.75	67.1604
Central Coast	2018-05-30	Chantale Picard	Calvert Island	EjTa-13	hand collection			30-40		4.71	15.0715	9.5909	80.58	544.81	24.75	87.103
Central Coast	2018-05-30	Chantale Picard	Calvert Island	EjTa-13	hand collection			30-40		2.1	15.0715	9.5909	41.24	544.81	24.75	42.6108
Central Coast	2018-05-30	Chantale Picard	Calvert Island	EjTa-13	hand collection			30-40		3.32	15.0715	9.5909	59.63	544.81	24.75	64.4378
Central Coast	2018-05-30	Chantale Picard	Calvert Island	EjTa-13	hand collection			30-40		4.61	15.0715	9.5909	79.07	544.81	24.75	85.5441
Central Coast	2018-05-30	Chantale Picard	Calvert Island	EjTa-13	hand collection			30-40		2.87	15.0715	9.5909	52.85	544.81	24.75	56.6113
Central Coast	2018-05-30	Chantale Picard	Calvert Island	EjTa-13	hand collection			30-40		3.43	15.0715	9.5909	61.29	544.81	24.75	66.3129
Central Coast	2018-05-30	Chantale Picard	Calvert Island	EjTa-13	hand collection			30-40		7.54	15.0715	9.5909	123.23	544.81	24.75	127.218
Central Coast	2018-05-30	Chantale Picard	Calvert Island	EjTa-13	hand collection			30-40		4.35	15.0715	9.5909	75.15	544.81	24.75	81.4407
Central Coast	2018-05-30	Chantale Picard	Calvert Island	EjTa-13	hand collection			30-40		2.4	15.0715	9.5909	45.76	544.81	24.75	48.16
Central Coast	2018-05-30	Chantale Picard	Calvert Island	EjTa-13	hand collection			30-40		2.93	15.0715	9.5909	53.75	544.81	24.75	57.6696
Central Coast	2018-05-30	Chantale Picard	Calvert Island	EjTa-13	hand collection			30-40		3.35	15.0715	9.5909	60.08	544.81	24.75	64.9507
Central Coast	2018-05-30	Chantale Picard	Calvert Island	EjTa-4	hand collection					6.62	15.0715	9.5909	109.36	544.81	24.75	114.971
Central Coast	2018-05-30	Chantale Picard	Calvert Island	EjTa-4	hand collection					6.87	15.0715	9.5909	113.13	544.81	24.75	118.37
Central Coast	2018-05-30	Chantale Picard	Calvert Island	EjTa-4	hand collection					6.87	15.0715	9.5909	113.13	544.81	24.75	118.37
Central Coast	2018-05-30	Chantale Picard	Calvert Island	EjTa-4	hand collection					6.08	15.0715	9.5909	101.23	544.81	24.75	107.442
Central Coast	2018-05-30	Chantale Picard	Calvert Island	EjTa-4	hand collection					6.89	15.0715	9.5909	113.43	544.81	24.75	118.639
Central Coast	2018-05-30	Chantale Picard	Calvert Island	EjTa-4	hand collection					7.91	15.0715	9.5909	128.81	544.81	24.75	131.949
Central Coast	2018-05-30	Chantale Picard	Calvert Island	EjTa-4	hand collection					9.21	15.0715	9.5909	148.4	544.81	24.75	147.753
Central Coast	2018-05-30	Chantale Picard	Calvert Island	EjTa-4	hand collection					6.32	15.0715	9.5909	104.84	544.81	24.75	110.821
Central Coast	2018-05-30	Chantale Picard	Calvert Island	EjTa-4	hand collection					6.64	15.0715	9.5909	109.67	544.81	24.75	115.245
Central Coast	2018-05-30	Chantale Picard	Calvert Island	EjTa-4	hand collection					10.87	15.0715	9.5909	173.42	544.81	24.75	166.257
Central Coast	2018-05-30	Chantale Picard	Calvert Island	EjTa-4	hand collection					7.78	15.0715	9.5909	126.85	544.81	24.75	130.299
Central Coast	2018-05-30	Chantale Picard	Calvert Island	EjTa-4	hand collection					6.47	15.0715	9.5909	107.1	544.81	24.75	112.906
Central Coast	2018-05-30	Chantale Picard	Calvert Island	EjTa-4	hand collection					6.24	15.0715	9.5909	103.64	544.81	24.75	109.7
Central Coast	2018-05-30	Chantale Picard	Calvert Island	EjTa-4	hand collection					6.68	15.0715	9.5909	110.27	544.81	24.75	115.792
Central Coast	2018-05-30	Chantale Picard	Calvert Island	EjTa-4	hand collection					6.67	15.0715	9.5909	110.12	544.81	24.75	115.655
Central Coast	2018-05-30	Chantale Picard	Calvert Island	EjTa-4	hand collection					8.25	15.0715	9.5909	133.93	544.81	24.75	136.202
Central Coast	2018-05-30	Chantale Picard	Calvert Island	EjTa-4	hand collection					6.58	15.0715	9.5909	108.76	544.81	24.75	114.422
Central Coast	2018-05-30	Chantale Picard	Calvert Island	EjTa-4	hand collection					7.03	15.0715	9.5909	115.54	544.81	24.75	120.516
Central Coast	2018-05-30	Chantale Picard	Calvert Island	EjTa-4	hand collection					6.85	15.0715	9.5909	112.83	544.81	24.75	118.1
Central Coast	2018-05-30	Chantale Picard	Calvert Island	EjTa-4	hand collection					4.55	15.0715	9.5909	78.17	544.81	24.75	84.6036
Central Coast	2018-05-30	Chantale Picard	Calvert Island	EjTa-4	hand collection					5.64	15.0715	9.5909	94.59	544.81	24.75	101.11
Central Coast	2018-05-30	Chantale Picard	Calvert Island	EjTa-4	hand collection					10.78	15.0715	9.5909	172.06	544.81	24.75	165.298
Central Coast	2018-05-30	Chantale Picard	Calvert Island	EjTa-4	hand collection					8.78	15.0715	9.5909	141.92	544.81	24.75	142.661
Central Coast	2018-05-30	Chantale Picard	Calvert Island	EjTa-4	hand collection					6.01	15.0715	9.5909	100.17	544.81	24.75	106.447
Central Coast	2018-05-30	Chantale Picard	Calvert Island	EjTa-4	hand collection					7.67	15.0715	9.5909	125.19	544.81	24.75	128.892
Central Coast	2018-05-30	Chantale Picard	Calvert Island	EjTa-4	hand collection					5.53	15.0715	9.5909	92.94	544.81	24.75	99.498
Central Coast	2018-05-30	Chantale Picard	Calvert Island	EjTa-4	hand collection					5.64	15.0715	9.5909	94.59	544.81	24.75	101.11
Central Coast	2018-05-30	Chantale Picard	Calvert Island	EjTa-4	hand collection					5.45	15.0715	9.5909	91.73	544.81	24.75	98.3184
Central Coast	2018-05-30	Chantale Picard	Calvert Island	EjTa-4	hand collection					5.64	15.0715	9.5909	94.59	544.81	24.75	101.11
Central Coast	2018-05-30	Chantale Picard	Calvert Island	EjTa-4	hand collection					6.29	15.0715	9.5909	104.39	544.81	24.75	110.401
Central Coast	2018-05-30	Chantale Picard	Calvert Island	EjTa-4	hand collection					3.94	15.0715	9.5909	68.97	544.81	24.75	74.8188
Central Coast	2018-05-30	Chantale Picard	Calvert Island	EjTa-4	hand collection					5.95	15.0715	9.5909	99.27	544.81	24.75	105.59
Central Coast	2018-05-30	Chantale Picard	Calvert Island	EjTa-4	hand collection					5.95	15.0715	9.5909	99.27	544.81	24.75	105.59
Central Coast	2018-05-30	Chantale Picard	Calvert Island	EjTa-4	hand collection					5.49	15.0715	9.5909	92.33	544.81	24.75	98.909
Central Coast	2018-05-30	Chantale Picard	Calvert Island	EjTa-4	hand collection					5.74	15.0715	9.5909	96.1	544.81	24.75	102.565
Central Coast	2018-05-30	Chantale Picard	Calvert Island	EjTa-4	hand collection					4.94	15.0715	9.5909	84.04	544.81	24.75	90.6488
Central Coast	2018-05-30	Chantale Picard	Calvert Island	EjTa-4	hand collection					6.37	15.0715	9.5909	105.6	544.81	24.75	111.518
Central Coast	2018-05-30	Chantale Picard	Calvert Island	EjTa-4	hand collection					8.51	15.0715	9.5909	137.85	544.81	24.75	139.397
Central Coast	2018-05-30	Chantale Picard	Calvert Island	EjTa-4	hand collection					4.57	15.0715	9.5909	78.47	544.81	24.75	84.9175
Central Coast	2018-05-30	Chantale Picard	Calvert Island	EjTa-4	hand collection					4.47	15.0715	9.5909	76.96	544.81	24.75	83.3436
Central Coast	2018-05-30	Chantale Picard	Calvert Island	EjTa-4	hand collection					5.89	15.0715	9.5909	98.36	544.81	24.75	104.73
Central Coast	2018-05-30	Chantale Picard	Calvert Island	EjTa-4	hand collection					6.89	15.0715	9.5909	113.43	544.81	24.75	118.639
Central Coast	2018-05-30	Chantale Picard	Calvert Island	EjTa-4	hand collection					5.68	15.0715	9.5909	95.2	544.81	24.75	101.693
Central Coast	2018-05-30	Chantale Picard	Calvert Island	EjTa-4	hand collection					4.94	15.0715	9.5909	84.04	544.81	24.75	90.6488
Central Coast	2018-05-30	Chantale Picard	Calvert Island	EjTa-4	hand collection					7.65	15.0715	9.5909	124.89	544.81	24.75	128.636
Central Coast	2018-05-30	Chantale Picard	Calvert Island	EjTa-4	hand collection					4.89	15.0715	9.5909	83.29	544.81	24.75	89.8826
Central Coast	2018-05-30	Chantale Picard	Calvert Island	EjTa-4	hand collection					5.06	15.0715	9.5909	85.85	544.81	24.75	92.477
Central Coast	2018-05-30	Chantale Picard	Calvert Island	EjTa-4	hand collection					4.04	15.0715	9.5909	70.48	544.81	24.75	76.4513
Central Coast	2018-05-30	Chantale Picard	Calvert Island	EjTa-4	hand collection					6.09	15.0715	9.5909	101.38	544.81	24.75	107.584
Central Coast	2018-05-30	Chantale Picard	Calvert Island	EjTa-4	hand collection					4.38	15.0715	9.5909	75.6	544.81	24.75	81.9179
Central Coast	2018-05-30	Chantale Picard	Calvert Island	EjTa-4	hand collection					5.57	15.0715	9.5909	93.54	544.81	24.75	100.085
Central Coast	2018-05-30	Chantale Picard	Calvert Island	EjTa-4	hand collection					4.21	15.0715	9.5909	73.04	544.81	24.75	79.2006
Central Coast	2018-05-30	Chantale Picard	Calvert Island	EjTa-4	hand collection					4.99	15.0715	9.5909	84.8	544.81	24.75	91.4123
Central Coast	2018-05-30	Chantale Picard	Calvert Island	EjTa-4	hand collection					5.19	15.0715	9.5909	87.81	544.81	24.75	94.441
Central Coast	2018-05-30	Chantale Picard	Calvert Island	EjTa-4	hand collection					5.28	15.0715	9.5909	89.17	544.81	24.75	95.7908
Central Coast	2018-05-30	Chantale Picard	Calvert Island	EjTa-4	hand collection					4.26	15.0715	9.5909	73.8	544.81	24.75	80.0031
Central Coast	2018-05-30	Chantale Picard	Calvert Island	EjTa-4	hand collection					5.42	15.0715	9.5909	91.28	544.81	24.75	97.8744
Central Coast	2018-05-30	Chantale Picard	Calvert Island	EjTa-4	hand collection					8.07	15.0715	9.5909	131.22	544.81	24.75	133.962
Central Coast	2018-05-30	Chantale Picard	Calvert Island	EjTa-4	hand collection					4.16	15.0715	9.5909	72.29	544.81	24.75	78.3954
Central Coast	2018-05-30	Chantale Picard	Calvert Island	EjTa-4	hand collection					4.04	15.0715	9.5909	70.48	544.81	24.75	76.4513
Central Coast	2018-05-30	Chantale Picard	Calvert Island	EjTa-4	hand collection					5.93	15.0715	9.5909	98.96	544.81	24.75	105.304
Central Coast	2018-05-30	Chantale Picard	Calvert Island	EjTa-4	hand collection					7.46	15.0715	9.5909	122.02	544.81	24.75	126.181
Central Coast	2018-05-30	Chantale Picard	Calvert Island	EjTa-4	hand collection					3.05	15.0715	9.5909	55.56	544.81	24.75	59.7723
Central Coast	2018-05-30	Chantale Picard	Calvert Island	EjTa-4	hand collection					4.31	15.0715	9.5909	74.55	544.81	24.75	80.8029
Central Coast	2018-05-30	Chantale Picard	Calvert Island	EjTa-4	hand collection					5.58	15.0715	9.5909	93.69	544.81	24.75	100.232
Central Coast	2018-05-30	Chantale Picard	Calvert Island	EjTa-4	hand collection					4.75	15.0715	9.5909	81.18	544.81	24.75	87.7236
Central Coast	2018-05-30	Chantale Picard	Calvert Island	EjTa-4	hand collection					5.48	15.0715	9.5909	92.18	544.81	24.75	98.7615
Central Coast	2018-05-30	Chantale Picard	Calvert Island	EjTa-4	hand collection					2.19	15.0715	9.5909	42.6	544.81	24.75	44.2886
Central Coast	2018-05-30	Chantale Picard	Calvert Island	EjTa-4	hand collection					4.81	15.0715	9.5909	82.08	544.81	24.75	88.6514
Central Coast	2018-05-30	Chantale Picard	Calvert Island	EjTa-4	hand collection					5.31	15.0715	9.5909	89.62	544.81	24.75	96.2389
Central Coast	2018-05-30	Chantale Picard	Calvert Island	EjTa-4	hand collection					4.62	15.0715	9.5909	79.22	544.81	24.75	85.7004
Central Coast	2018-05-30	Chantale Picard	Calvert Island	EjTa-4	hand collection					5.89	15.0715	9.5909	98.36	544.81	24.75	104.73
Central Coast	2018-05-30	Chantale Picard	Calvert Island	EjTa-4	hand collection					4.44	15.0715	9.5909	76.51	544.81	24.75	82.8694
Central Coast	2018-05-30	Chantale Picard	Calvert Island	EjTa-4	hand collection					3.36	15.0715	9.5909	60.23	544.81	24.75	65.1214
Central Coast	2018-05-30	Chantale Picard	Calvert Island	EjTa-4	hand collection					5.11	15.0715	9.5909	86.61	544.81	24.75	93.2344
Central Coast	2018-05-30	Chantale Picard	Calvert Island	EjTa-4	hand collection					4.38	15.0715	9.5909	75.6	544.81	24.75	81.9179
Central Coast	2018-05-30	Chantale Picard	Calvert Island	EjTa-4	hand collection					3.44	15.0715	9.5909	61.44	544.81	24.75	66.4827
Central Coast	2018-05-30	Chantale Picard	Calvert Island	EjTa-4	hand collection					5.21	15.0715	9.5909	88.11	544.81	24.75	94.7417
Central Coast	2018-05-30	Chantale Picard	Calvert Island	EjTa-4	hand collection					4.09	15.0715	9.5909	71.23	544.81	24.75	77.2633
Central Coast	2018-05-30	Chantale Picard	Calvert Island	EjTa-4	hand collection					5.79	15.0715	9.5909	96.85	544.81	24.75	103.289
Central Coast	2018-05-30	Chantale Picard	Calvert Island	EjTa-4	hand collection					4.42	15.0715	9.5909	76.21	544.81	24.75	82.5526
Central Coast	2018-05-30	Chantale Picard	Calvert Island	EjTa-4	hand collection					2.03	15.0715	9.5909	40.19	544.81	24.75	41.2981
Central Coast	2018-05-30	Chantale Picard	Calvert Island	EjTa-4	hand collection					5.16	15.0715	9.5909	87.36	544.81	24.75	93.9893
Central Coast	2018-05-30	Chantale Picard	Calvert Island	EjTa-4	hand collection					4.81	15.0715	9.5909	82.08	544.81	24.75	88.6514
Central Coast	2018-05-30	Chantale Picard	Calvert Island	EjTa-4	hand collection					3.28	15.0715	9.5909	59.03	544.81	24.75	63.7523
Central Coast	2018-05-30	Chantale Picard	Calvert Island	EjTa-4	hand collection					4.22	15.0715	9.5909	73.19	544.81	24.75	79.3613
Central Coast	2018-05-30	Chantale Picard	Calvert Island	EjTa-4	hand collection					4.53	15.0715	9.5909	77.86	544.81	24.75	84.2893
Central Coast	2018-05-30	Chantale Picard	Calvert Island	EjTa-4	hand collection					5.39	15.0715	9.5909	90.83	544.81	24.75	97.4295
Central Coast	2018-05-30	Chantale Picard	Calvert Island	EjTa-4	hand collection					6.12	15.0715	9.5909	101.83	544.81	24.75	108.009
Central Coast	2018-05-30	Chantale Picard	Calvert Island	EjTa-4	hand collection					4.18	15.0715	9.5909	72.59	544.81	24.75	78.7178
Central Coast	2018-05-30	Chantale Picard	Calvert Island	EjTa-4	hand collection					3.85	15.0715	9.5909	67.62	544.81	24.75	73.3398
Central Coast	2018-05-30	Chantale Picard	Calvert Island	EjTa-4	hand collection					3.97	15.0715	9.5909	69.42	544.81	24.75	75.3097
Central Coast	2018-05-30	Chantale Picard	Calvert Island	EjTa-4	hand collection					5.3	15.0715	9.5909	89.47	544.81	24.75	96.0896
Central Coast	2018-05-30	Chantale Picard	Calvert Island	EjTa-4	hand collection					1.42	15.0715	9.5909	30.99	544.81	24.75	29.5617
Central Coast	2018-05-30	Chantale Picard	Calvert Island	EjTa-4	hand collection					3.68	15.0715	9.5909	65.05	544.81	24.75	70.5206
Central Coast	2018-05-30	Chantale Picard	Calvert Island	EjTa-4	hand collection					3.54	15.0715	9.5909	62.94	544.81	24.75	68.1735
Central Coast	2018-05-30	Chantale Picard	Calvert Island	EjTa-4	hand collection					7.49	15.0715	9.5909	122.48	544.81	24.75	126.57
Central Coast	2018-05-30	Chantale Picard	Calvert Island	EjTa-4	hand collection					3.42	15.0715	9.5909	61.14	544.81	24.75	66.1431
Central Coast	2018-05-30	Chantale Picard	Calvert Island	EjTa-4	hand collection					4.61	15.0715	9.5909	79.07	544.81	24.75	85.5441
Central Coast	2018-05-30	Chantale Picard	Calvert Island	EjTa-4	hand collection					4.26	15.0715	9.5909	73.8	544.81	24.75	80.0031
Central Coast	2018-05-30	Chantale Picard	Calvert Island	EjTa-4	hand collection					2.48	15.0715	9.5909	46.97	544.81	24.75	49.6191
Central Coast	2018-05-30	Chantale Picard	Calvert Island	EjTa-4	hand collection					4.9	15.0715	9.5909	83.44	544.81	24.75	90.0361
Central Coast	2018-05-30	Chantale Picard	Calvert Island	EjTa-4	hand collection					2.81	15.0715	9.5909	51.94	544.81	24.75	55.5485
Central Coast	2018-05-30	Chantale Picard	Calvert Island	EjTa-4	hand collection					3.42	15.0715	9.5909	61.14	544.81	24.75	66.1431
Central Coast	2018-05-30	Chantale Picard	Calvert Island	EjTa-4	hand collection					3.53	15.0715	9.5909	62.79	544.81	24.75	68.0049
Central Coast	2018-05-30	Chantale Picard	Calvert Island	EjTa-4	hand collection					7.81	15.0715	9.5909	127.3	544.81	24.75	130.681
Central Coast	2018-05-30	Chantale Picard	Calvert Island	EjTa-4	hand collection					4.48	15.0715	9.5909	77.11	544.81	24.75	83.5015
Central Coast	2018-05-30	Chantale Picard	Calvert Island	EjTa-4	hand collection					4.53	15.0715	9.5909	77.86	544.81	24.75	84.2893
Central Coast	2018-05-30	Chantale Picard	Calvert Island	EjTa-4	hand collection					4.99	15.0715	9.5909	84.8	544.81	24.75	91.4123
Central Coast	2018-05-30	Chantale Picard	Calvert Island	EjTa-4	hand collection					4.04	15.0715	9.5909	70.48	544.81	24.75	76.4513
Central Coast	2018-05-30	Chantale Picard	Calvert Island	EjTa-4	hand collection					3.19	15.0715	9.5909	57.67	544.81	24.75	62.2027
Central Coast	2018-05-30	Chantale Picard	Calvert Island	EjTa-4	hand collection					6.69	15.0715	9.5909	110.42	544.81	24.75	115.928
Central Coast	2018-05-30	Chantale Picard	Calvert Island	EjTa-4	hand collection					6.62	15.0715	9.5909	109.36	544.81	24.75	114.971
Central Coast	2018-05-30	Chantale Picard	Calvert Island	EjTa-4	hand collection					5.84	15.0715	9.5909	97.61	544.81	24.75	104.011
Central Coast	2018-05-30	Chantale Picard	Calvert Island	EjTa-4	hand collection					2.07	15.0715	9.5909	40.79	544.81	24.75	42.0491
Central Coast	2018-05-30	Chantale Picard	Calvert Island	EjTa-4	hand collection					4.13	15.0715	9.5909	71.84	544.81	24.75	77.9108
Central Coast	2018-05-30	Chantale Picard	Calvert Island	EjTa-4	hand collection					2.74	15.0715	9.5909	50.89	544.81	24.75	54.3026
Central Coast	2018-05-30	Chantale Picard	Calvert Island	EjTa-4	hand collection					2.4	15.0715	9.5909	45.76	544.81	24.75	48.16
[truncated: 297 more rows]

## Sheet: Indigenous Harvest
Location	Date	Measured by	length
[truncated: 261 more rows]
