# Supplementary material for: Archaeological and Contemporary Evidence Indicates Low Sea Otter Prevalence on the Pacific Northwest Coast During the Late Holocene
Source: Ecosystems. 2021 Aug 17;25(3):548–66. doi: 10.1007/s10021-021-00671-3 (PMC9016008; doi:10.1007/s10021-021-00671-3)
Supplement: Supplementary file 3 — Supplementary file3 (RMD 68 KB) [file 10021_2021_671_MOESM3_ESM.rmd]

---
title: "Final_figures"
author: "E Slade"
date: '2020-12-28'
output: html_document
---


```{r setup, include=FALSE}
knitr::opts_chunk$set(echo = FALSE,warnings=FALSE)
```

```{r wd setup}

library(gridExtra)
library(ggpmisc)
library(ggplot2)
library(tidyr)
library(dplyr)  
```

# Figure 1: maps 

```{r global context map}
# Libraries required
library(maps)           # for creating geographical maps
library(mapdata)        # contains basic data to go along with "maps" (topographic and geologic)
library(TeachingDemos)  # allows you to write the fancy text with white outline (BC, AK, WA in this map)
library(PBSmapping)  # Use because it has very detailed BC coastline (for inset map)
library(ggplot2)
library(dplyr)

data(nepacLLhigh)       # DFO BC Coastline data - high resolution

          ### Pacific Coast map with ggplot ####
# data frame for world maps
m2 <- map_data("world",c("Canada","usa","Mexico","Guatemala","Belize"))
#create objects for state/prov labels and positions
lab<-c("CANADA","Pacific Ocean","USA")
x<-c(-126,-147,-152)
y<-c(63,48,65)

#plot pacific coast context map
v<-ggplot() + 
  geom_polygon(data = subset(m2, region=="Canada"), aes(x=long, y = lat, group = group),fill="grey58") +
  geom_polygon(data = subset(m2, region=="USA"), aes(x=long, y = lat, group = group), fill="grey80") +
  coord_map(xlim=c(-168, -115), ylim=c(40,73))+
  theme(axis.text=element_blank(),axis.title=element_blank(),axis.ticks=element_blank()) +
  geom_text(aes(label=lab,x=x,y=y),size=12)+
  geom_rect(aes(xmin=-130,xmax=-123,ymin=48, ymax=53),fill="transparent",color="grey1")+
  scale_color_manual(values=lab.col)+
  guides(size="none")+
  xlab("Longitude (°W)")+
  ylab("Latitude (°N)")

v

#save map as eps file
postscript("PNW_map.eps",width=11,height=12,bg="white",pagecentre=FALSE)
v 
dev.off()
```

```{r BC coast map}
# Libraries required
library(maps)           # for creating geographical maps
library(mapdata)        # contains basic data to go along with "maps" (topographic and geologic)
library(TeachingDemos)  # allows you to write the fancy text with white outline (BC, AK, WA in this map)
library(PBSmapping)  # Use because it has very detailed BC coastline (for inset map)
library(ggplot2)
library(dplyr)

data(nepacLLhigh)       # DFO BC Coastline data - high resolution

## Set up to save the output of following code
postscript("Coast_plain.eps",width=11,height=14,bg="white",pagecentre=FALSE) #this sets up the name, file type and size of the following code output to be saved in working directory

#plot base map
plotMap(nepacLLhigh, xlim=c(-131, -123), ylim=c(48, 53), col="grey90", bg="white", tckMinor = 0, lwd=0.5,
        xlab="",ylab="",cex.axis=1.3)  

box()
#map scale
map.scale(x=-130.3, y=48.6, len=.3, ndivs = 2, subdiv = 100, units= "", cex=0.8, ratio=FALSE)
#N arrow 
arrows(-130.4, 52.3, -130.4, 52.7, length = .15, lwd=1.7)
text(-130.4, 52.5, "N", font=2, cex = 1.3)
#rectangles around south and central coast regions
rect(-128.7,51.3,-127.7,52.3,col=NULL)
rect(-127.8,48.15,-124.3,50.3,col=NULL)

#Load site data, bind and adjust to desired position on map
#From Master Data file, select "Site locations" tab
CCsites <- read.csv("~/sfuvault/REM 2016-2017/699/R STUFFS/CC_sites.csv", header = T)
SCsites<-read.csv("~/sfuvault/REM 2016-2017/699/R STUFFS/SC_sites.csv",header=T)
sites<-bind_rows(SCsites,CCsites)%>%
  #filter(.,type!="mod") %>%
  arrange(type)%>%
  mutate(lat2=ifelse(lat==48.86340,48.865,ifelse(lat==51.63000,51.634,ifelse(lat==51.65000,51.678,ifelse(lat==51.63600,51.60,lat)))))%>%
  mutate(long2=ifelse(Site=="Wouwer",-125.39,long))%>%
  mutate(long2=ifelse(Site=="EjTa-13",-128.0,ifelse(Site=="EjTa-4",-128.05,long2)))


# objects for site aesthetics on map
site.col<-ifelse(sites$type=="arch","black","dodgerblue4")
site.pch<-ifelse(sites$type=="arch",24,21)
site.bg<-ifelse(sites$type=="arch","grey50",ifelse(sites$type=="none","white","dodgerblue3"))
site.cex<-ifelse(sites$type=="none",1.7,1.7)
site.lwd<-c(2.5)

# add sites to the map
points(sites$long2, sites$lat2, cex=site.cex, pch=site.pch, col=site.col,lwd=site.lwd,bg=site.bg,adj=0)

#Names of regions
text(labels = "Central\n Coast", x = -129.1, y = 51.9, pos=2, cex=1.3,font=3)
text(labels = "South\n Coast", x = -128, y = 50, pos=2, cex=1.3,font=3)
TeachingDemos::shadowtext(x = -123.9, y = 50.8, labels = "British\n Columbia", pos=1, cex=1.2,col="black",bg="white")
dev.off() #end of code to be saved by postscript() function
```

```{r central coast map}
              ##Central Coast sites Map####

## Set up to save the output of following code
postscript("CC_map3.eps",width=11,height=12,bg="white",pagecentre=FALSE) #this sets up the name, file type and size of the following code output to be saved in working directory
#plot map
plotMap(nepacLLhigh, xlim=c(-128.7, -127.7), ylim=c(51.3, 52.3), col="grey90", bg="white", tckMinor = 0,
        xlab="", ylab="", lwd=0.5,cex.axis=1.3) #central coast
box()
#add a scale bar
map.scale(x=-128.6, y=51.41, len=.3, ndivs = 2, subdiv = 100, units= "", cex=0.8, ratio=FALSE)
#add North arrow and text
arrows(-128.6, 52.19, -128.6, 52.26, length = .15, lwd=1.7)
text(-128.6, 52.22, "N", font=2, cex = 1.4)
# load central coast site locations 
# From Master Data file, select "site locations" tab
CCsites <- read.csv("~/sfuvault/REM 2016-2017/699/R STUFFS/CC_sites.csv", header = T)
# create objects for site aesthetics in map
site.col<-ifelse(CCsites$type=="arch","black","dodgerblue4")
site.pch<-ifelse(CCsites$type=="arch",24,21)
site.bg<-ifelse(CCsites$type=="arch","grey50",ifelse(CCsites$type=="none","white","dodgerblue3"))
# add your study sites to the map
# specify the size (cex), the symbol (pch), and the symbol fill (bg)
points(CCsites$long, CCsites$lat, cex=1.4, pch=site.pch, col=site.col,lwd=2,bg=site.bg)
dev.off() #end of code to be saved by postscript() function

#build your own legend 
text  ("Modern with Sea Otters", x = -128.62, y = 51.6, cex = 0.7, ps=10,pos=4)
points(x = -128.62, y = 51.6, pch = 24, cex = 1.4, col=site.col[1],bg=site.bg[1],lwd=2)
text  ("Modern without Sea Otters", x = -128.62, y = 51.55, cex = 0.7, ps=10,pos=4)
points(x = -128.62, y = 51.55, pch = 24, cex = 1.4, col=site.col[1],bg="white",lwd=2)
text  ("Ancient", x = -128.62, y = 51.5, cex = 0.7, ps=10,pos=4)
points(x = -128.62, y = 51.5, pch = 21, cex = 1, col=site.col[9],bg=site.bg[9],lwd=2)
rect(-128.645,51.485,-128.18,51.62)
```

# Figure 2: umbo saturating curve

```{r umbo-total shell length}
library(cowplot)
#load and clean data - From Master Data document, select "Umbo-shell length" tab
model<-read.csv("~/sfuvault/REM 2016-2017/699/R STUFFS/Braje_Mckechnie_ES_model.csv")

model<-model%>%
  mutate(Region=ifelse(Region=='Barkley Sound, BC',"Barkley Sound",Region))%>%
  mutate(type=ifelse(Region=="Barkley Sound","British Columbia 2018",ifelse(Region=="British Columbia","British Columbia 2015",ifelse(Region=="Southern California","South California 2015","North California 2015"))))%>%
  mutate(type=factor(type,c("British Columbia 2018","British Columbia 2015","South California 2015","North California 2015")))

#create objects for figure aesthetics
model.col<-c("South California 2015"="green4","British Columbia 2015"="darkorange3","North California 2015"="purple1","British Columbia 2018"="darkorange3")
mod.shape<-c("South California 2015"=c(4),"British Columbia 2015"=c(0),"North California 2015"=c(4),"British Columbia 2018"=c(15))
mod.shape
ad<-model[model$Data=="SM 2015" |model$Data=="CB 2015",]
mark<-c(0,seq(0,16,by=2))
form<-y~x
        ### Saturating curve ####

#fit saturation curve to data 
sat.umbo<-nls(data=model, Total~((a*Umbo)/(b+Umbo)),start=list(a=1,b=1), model=TRUE)
sat.umbo
summary(sat.umbo)

#obtain predicted shell length values from saturating curve
library(propagate)
#following line of code takes a long time - predicts total shell length from each umbo thickness value based on saturating curve, with 95% confidence intervals.
#predictNLS(model=sat.umbo,interval=c("confidence"), alpha=0.1)
# Could not figure out how to extract the confidence intervals from this output so I did it manually and made this CI file
#From Master Data file, select the "Umbo-shell Length CIs"
ci<-read.csv("~/sfuvault/REM 2016-2017/699/R STUFFS/CI.csv")
#function for saturating curve 
sat<-function(Umbo){
  
  a<-544.84
  b<-24.75
  
  Total<-(a*Umbo)/(b+Umbo)
  return(Total)
  }
sat(Umbo=5)

#range of values across which to plot saturationg curve
u<-seq(0,16)
m<-sat(Umbo=0:16)
tick<-seq(0,16,by=2)
# convert type column to character 
str(model$type)
model$type<-as.character(model$type)
str(model$type)
#plot saturating curve and 95% confidence bands
sat.curve<-ggplot()+
  geom_point(data=model,aes(x=Umbo, y=Total,shape=type,color=type),size=10, stroke=1)+
  geom_line(aes(x=u,y=m),fill="black")+
  geom_ribbon(data=ci,aes(x=Umbo,ymin=X5.,ymax=X95.),alpha=0.30)+
  scale_x_continuous(limits=c(0,16),breaks=mark,labels=mark,name = "Umbo Thickness (mm)") +
  scale_y_continuous(limits=c(0,255),breaks=seq(0,250,by=50),name = "Shell Length (mm)")+
  scale_colour_manual(name="",values=model.col)+
  scale_shape_manual(name="",values=mod.shape)+
  guides(shape="none",colour="none",size="none",fill="none")+
  theme(axis.title=element_text(size=40),axis.text=element_text(size=35), axis.ticks = element_line(size=2))+
  panel_border("black")
sat.curve
#save plot as PNG
ggsave("sat_curve.png",plot=sat.curve, width=16, height=12)


```

# Figure 3: mod-anc comparison AND Figure A3

```{r arch setup}
#From Master Data Sheet, select "Archaeological Data" tab
arch<-read.csv("~/sfuvault/REM 2016-2017/699/R STUFFS/Mussel_Arch_All.csv")
#change structure of measurement and length columns to numeric
#PLEASE NOTE that column "length1"" represents length values derived from linear regression, while column "length" represents length values derived from saturating curve 

str(arch$measurement)
arch$measurement<-as.numeric(as.character(arch$measurement))
str(arch$length1)
arch$length1<-as.numeric(as.character(arch$length1))
arch$length<-as.numeric(as.character(arch$length))
#remove all NAs and length values below 20mm
arch<- arch %>%
  filter(length!="na")%>%
  filter(length>=20) 
#summary statistics of arch data by SITE
arch.reg<-arch%>%
  group_by(Site1)%>%
  summarize(n=n(),min=min(length),max=max(length),med=median(length),mean=mean(length),sd=sd(length),SE=sd/sqrt(n))
#create type column specifying the data source
arch<-arch%>%
  mutate(type=if_else(Region=="WCVI","Ancient WCVI","Ancient CC")) %>%
  select(.,Region,length,type)
#summary statistics for arch data by REGION
arch.count<-arch%>%
  group_by(type)%>%
  summarize(n=n(),min=min(length),max=max(length),med=median(length),mean=mean(length),sd=sd(length),SE=sd/sqrt(n))

#create object defining the boundaries of each length bin 
breaks.l <- c(0,seq(10,230,by=10))

mark<-c(0,seq(50,230,by=50))

#create bins by type (region) for LENGTH 
a.bin<- arch%>%
  group_by(.,type) %>%
  mutate(interval=findInterval(length, breaks.l)) %>%
  mutate(start=breaks.l[interval]) %>%
  mutate(end=breaks.l[interval + 1]) %>%
  mutate(.,midpoint=(start+end)/2)

#summarize all counts, proportions, logs by site for length
arch.sum<- a.bin %>%
  group_by(.,type,midpoint)%>%
  summarise(n=n()) %>%
  mutate(freq.n=(n/sum(n)))%>%
  mutate(log.freq=log10(freq.n+1)) %>%
  mutate(center=midpoint-mean(midpoint))

#compute limits for graphs and positions of text for iterations
lim<-arch.sum %>%
  gather("mutation","value",n,freq.n,log.freq,center) %>%
  group_by(mutation)%>%
  summarize(min=min(value), max=max(value)) %>% 
  mutate(mid=(max-min)/2)
```

```{r CC data setup, echo=FALSE}
# From Master Data file, select "Central Coast Modern" tab
CC<-read.csv("~/sfuvault/REM 2016-2017/699/R STUFFS/CC_mussel_quad.csv")

#fitler out anything less than 22mm

CC$Quadrat<-as.character(CC$Quadrat)

CC<-CC %>%
  filter(Quadrat!="Q20H") %>%
  filter(Quadrat!="Q23H") %>%
  mutate(length=as.numeric((length))) %>%
  filter(length>=20) %>%
  mutate(Biomass=0.0006832*length^1.9678096) %>%
  mutate(Biomass=as.numeric(as.character(Biomass)))

CC.n<-CC %>%
  mutate(Occupation.time=ifelse(Occupation.time=="6","mid",ifelse(Occupation.time=="7","mid",ifelse(Occupation.time=="8","mid",Occupation.time))))%>%
  group_by(.,Occupation.time)%>%
  summarise(count=n(),min=min(length),max=max(length),med=median(length),mean=mean(length))

CC.sub<-CC%>%
  rename(Region=Site)%>%
  filter(Region=="7th Beach"|Region=="8th Beach"|Region=="Gosling"|Region=="McMullins")%>%
  mutate(type=if_else(Region=="7th Beach"|Region=="8th Beach","Modern without Sea Otters","Modern with Sea Otters")) %>%
  select(Region,length,type)
#summary stats grouped by their comparison groups
CC.comp<-CC.sub %>%
  group_by(.,type)%>%
  summarize(count=n(),min=min(length),max=max(length),med=median(length),mean=mean(length),sd=sd(length),SE=sd/sqrt(count))


CC.subN<-CC.sub%>%
  group_by(.,type)%>%
  summarise(count=n(),min=min(length),max=max(length),med=median(length),mean=mean(length),sd=sd(length),SE=sd/sqrt(count))

t.test(length~type,data=CC.sub)

## All sites at once... ##

#bin size for length
breaks.l <- c(0,seq(10,230,by=10))
mark<-c(0,seq(50,230,by=50))
#bin size for Biomass
breaks.b <- c(0,seq(1,40,by=1))

              # combine CC "types" to make one point per bin 
cc.bin<- CC.sub%>%
  group_by(.,type) %>%
  mutate(interval=findInterval(length, breaks.l)) %>%
  mutate(start=breaks.l[interval]) %>%
  mutate(end=breaks.l[interval + 1]) %>%
  mutate(.,midpoint=(start+end)/2)

CC.sum<- cc.bin %>%
  group_by(.,type,midpoint)%>%
  summarise(n=n(),sum=sum(length)) %>%
  mutate(log.count=log10(n+1),log.sum=log10(sum+1)) %>%
  mutate(freq.n=(n/sum(n)),freq.sum=sum/sum(sum))%>%
  mutate(log.freq=log10(freq.n+1),log.freq.sum=log10(freq.sum+1)) %>%
  mutate(log.midpoint=log10(midpoint+1)) %>%
  mutate(center=midpoint-mean(midpoint)) %>%
  mutate(center.l=log.midpoint-mean(log.midpoint))

lim<-CC.sum %>%
  gather("mutation","value",n,sum,log.count,log.sum,freq.n,freq.sum,log.freq,log.freq.sum,log.midpoint, center, center.l) %>%
  group_by(mutation)%>%
  summarize(min=min(value), max=max(value)) %>% 
  mutate(mid=(max-min)/2) %>%
  mutate(min=round(min,digits=4),max=round(max,digits=4),mid=round(mid,digits=4))
```

```{r singh setup and data, echo=FALSE}
# From Master Data file, select "South Coast Modern" tab
singh<-read.csv("~/sfuvault/REM 2016-2017/699/R STUFFS/Singh_mussel_spec.csv")
#site full names 
singh$Region<-ifelse(singh$Region=='KS','Kyuquot Sound', ifelse(singh$Region=='BS','Barkley Sound',ifelse(singh$Region=="NB","Neah Bay",singh$Region)))
singh<-singh%>%
  filter(length>=20)
singh.n<-singh %>%
  group_by(.,Region)%>%
  summarize(count=n(),min=min(length),max=max(length),med=median(length),mean=mean(length),sd=sd(length),SE=sd/sqrt(count))
#remove CS, add type column with "type" (occupation)
# NOTE THE SELECT FUNCTION DOES NOT WORK WHEN MASS PACKAGE IS RUNNING
singh<-singh%>%
  subset(.,Region != "CS") %>%
  mutate(.,type=ifelse(Region=="Barkley Sound","Modern without Sea Otters",ifelse(Region=="Kyuquot Sound","Modern with Sea Otters","Modern with Sea Otters"))) %>%
  select(Region,length,type) 
# summary values by type
singh.n2<-singh %>%
  group_by(.,type)%>%
  summarize(count=n(),min=min(length),max=max(length),med=median(length),mean=mean(length),sd=sd(length),SE=sd/sqrt(count))
#grouped by their comparisons
singh.comp<-singh %>%
  group_by(.,type)%>%
  summarize(count=n(),min=min(length),max=max(length),med=median(length),mean=mean(length),sd=sd(length),SE=sd/sqrt(count))

#filter out anything less than 22mm

singh$length<-as.numeric(singh$length)
is.numeric(singh$length)
str(singh)

 
t.test(length~type,data=singh)
## All sites at once... ##

#bin size for length
breaks.l <- c(0,seq(10,230,by=10))

#create bins by site for length by TYPe 
s.bin2<- singh%>%
  group_by(.,Region) %>%
  mutate(interval=findInterval(length, breaks.l)) %>%
  mutate(start=breaks.l[interval]) %>%
  mutate(end=breaks.l[interval + 1]) %>%
  mutate(.,midpoint=(start+end)/2)

#create bins by site for length by TYPE
s.bin<- singh%>%
  group_by(.,type) %>%
  mutate(interval=findInterval(length, breaks.l)) %>%
  mutate(start=breaks.l[interval]) %>%
  mutate(end=breaks.l[interval + 1]) %>%
  mutate(.,midpoint=(start+end)/2)
#summarize all counts, proportions, logs by REGION
singh.sum2<- s.bin %>%
  group_by(.,Region,midpoint)%>%
  summarise(n=n(),sum=sum(length)) %>%
  mutate(log.count=log10(n+1),log.sum=log10(sum+1)) %>%
  mutate(freq.n=(n/sum(n)),freq.sum=sum/sum(sum))%>%
  mutate(log.freq=log10(freq.n+1),log.freq.sum=log10(freq.sum+1)) %>%
  mutate(log.midpoint=log10(midpoint+1)) %>%
  mutate(center=midpoint-mean(midpoint)) %>%
  mutate(center.l=log.midpoint-mean(log.midpoint))
#summarize all counts, proportions, logs by TYPE
singh.sum<- s.bin %>%
  group_by(.,type,midpoint)%>%
  summarise(n=n(),sum=sum(length)) %>%
  mutate(log.count=log10(n+1),log.sum=log10(sum+1)) %>%
  mutate(freq.n=(n/sum(n)),freq.sum=sum/sum(sum))%>%
  mutate(log.freq=log10(freq.n+1),log.freq.sum=log10(freq.sum+1)) %>%
  mutate(log.midpoint=log10(midpoint+1)) %>%
  mutate(center=midpoint-mean(midpoint)) %>%
  mutate(center.l=log.midpoint-mean(log.midpoint))

#compute limits for graphs and positions of text for iterations
lim<-singh.sum %>%
  gather("mutation","value",n,sum,log.count,log.sum,freq.n,freq.sum,log.freq,log.freq.sum,log.midpoint, center, center.l) %>%
  group_by(mutation)%>%
  summarize(min=min(value), max=max(value)) %>% 
  mutate(mid=(max-min)/2) %>%
  mutate(min=round(min,digits=4),max=round(max,digits=4),mid=round(mid,digits=4))


```

```{r data clean and combine}
#rename sites with full name

form<-y~x

arch.n<-arch%>%
  group_by(.,Region)%>%
  count(n=length) %>%
  summarise(count=sum(nn))

              ## CONFIDENCE INTERVALS####

#filter out what data for size spec
arch.sum<-arch.sum%>%
  select(.,type,midpoint,log.freq,center)
#arch south coast
modS<-lm(data=arch.sum[arch.sum$type=="Ancient WCVI",],log.freq~midpoint)
CIS <- predict(modS, interval = "confidence", 
                        level = 0.95)
CIS<-data.frame(CIS)
arch.sc<-arch.sum%>%
  filter(type=="Ancient WCVI")
arch.sc<-bind_cols(arch.sc,CIS)
#arch central coast
modC<-lm(data=arch.sum[arch.sum$type=="Ancient CC",],log.freq~midpoint)
CIC <- predict(modC,    interval = "confidence", 
                        level = 0.95)
CIC<-data.frame(CIC)
arch.cc<-arch.sum%>%
  filter(type=="Ancient CC")
arch.cc<-bind_cols(arch.cc,CIC)

#modern south coast
singh.sum<-singh.sum%>%
  select(.,type,midpoint,log.freq,center)
modM<-lm(data=singh.sum[singh.sum$type=="Modern without Sea Otters",],log.freq~midpoint)
CIM <- predict(modM, interval = "confidence", 
                        level = 0.95)
CIM<-data.frame(CIM)
sm<-singh.sum%>%
  filter(type=="Modern without Sea Otters")
sm<-bind_cols(sm,CIM)
modMO<-lm(data=singh.sum[singh.sum$type=="Modern with Sea Otters",],log.freq~midpoint)
CIMO <- predict(modMO, interval = "confidence", 
                        level = 0.95)
CIMO<-data.frame(CIMO)
smo<-singh.sum%>%
  filter(type=="Modern with Sea Otters")
smo<-bind_cols(smo,CIMO)

singh.sum<-bind_rows(smo,sm)

#modern south coast
CC.sum<-CC.sum%>%
  select(.,type,midpoint,log.freq,center)
modM<-lm(data=CC.sum[CC.sum$type=="Modern without Sea Otters",],log.freq~midpoint)
CIM <- predict(modM, interval = "confidence", 
                        level = 0.95)
CIM<-data.frame(CIM)
sm<-CC.sum%>%
  filter(type=="Modern without Sea Otters")
sm<-bind_cols(sm,CIM)
modMO<-lm(data=CC.sum[CC.sum$type=="Modern with Sea Otters",],log.freq~midpoint)
CIMO <- predict(modMO, interval = "confidence", 
                        level = 0.95)
CIMO<-data.frame(CIMO)
smo<-CC.sum%>%
  filter(type=="Modern with Sea Otters")
smo<-bind_cols(smo,CIMO)

CC.sum<-bind_rows(smo,sm)

  #mutate(type=if_else(Region=="Barkley Sound","Modern without Sea Otters, n=1369","Modern with Sea Otters"))

#combine SINGH and ARCH

as<-bind_rows(singh,arch)%>%          #with neah bay
  filter(Region!="Central Coast")
as.bin<-bind_rows(s.bin,a.bin)%>%     #bind binned dataset
  filter(Region!="Central Coast")
str(as.bin$midpoint)

#by type
a.s<-bind_rows(singh.sum,arch.sc)

write.csv(a.s, file="South Coast_spec.csv")

#combine CC and ARCH
ac<-bind_rows(CC.sub,arch)%>%
  filter(Region!="WCVI") 
ac.bin<-bind_rows(cc.bin,a.bin)%>%     #bind binned dataset
  filter(Region!="WCVI")
str(ac.bin$midpoint)

a.c<-bind_rows(CC.sum,arch.cc)

write.csv(a.c, file="Central Coast_spec.csv")


```

Histograms
```{r mod-anc histograms}
mark<-c(0,seq(0,230,by=50))
#Singh 
type.col<-c("Modern with Sea Otters"="dodgerblue4","Modern without Sea Otters"="dodgerblue4","Ancient WCVI"="black")
type.fill<-c("Modern with Sea Otters"="dodgerblue3","Modern without Sea Otters"="white","Ancient WCVI"="grey65")
as.bin$order<-factor(as.bin$type,c("Modern with Sea Otters","Modern without Sea Otters","Ancient WCVI"))

as.stat<-as.bin%>%
  group_by(.,order)%>%
  summarize(mean.l=mean(length), med=median(length))

k<-as.bin[as.bin$type!="Ancient WCVI",]

#stacked proportion histogram 
hist.Psingh<-ggplot(as.bin)+
  geom_bar(aes(x=midpoint,y=..prop..,group=1,fill=order,color=order))+
  scale_x_continuous(limits=c(0,230), breaks=mark, labels=mark, name="Length (mm)")+
  geom_vline(data=as.stat,mapping=aes(xintercept=mean.l),size=1)+
  facet_grid(order~.)+
  scale_y_continuous(name="Proportion",limits=c(0,0.35))+
  scale_fill_manual(name="",values=type.fill)+
  scale_color_manual(name="",values=type.col)+
  theme(strip.text.y=element_blank(),panel.border=element_blank())+
  guides(fill="none",color="none")+
  theme(legend.text=element_text(size=10),axis.title.x=element_blank(),legend.title=element_text(size=10),panel.background = element_blank(),axis.line = element_line(colour = "black"),axis.text=element_text(size=25),axis.title.y=element_text(size=35))
hist.Psingh

type.colc<-c("Modern with Sea Otters"="dodgerblue4","Modern without Sea Otters"="dodgerblue4","Ancient CC"="black")
type.fillc<-c("Modern with Sea Otters"="dodgerblue3","Modern without Sea Otters"="white","Ancient CC"="grey65")


# Central Coast
ac.bin$order<-factor(ac.bin$type,c("Modern with Sea Otters","Modern without Sea Otters","Ancient CC"))

ac.stat<-ac.bin%>%
  group_by(.,order)%>%
  summarize(mean.l=mean(length), med=median(length))

hist.Pcc<-ggplot(ac.bin)+
  geom_bar(aes(x=midpoint,y=..prop..,group=1,fill=order,color=order))+
  scale_x_continuous(limits=c(0,230), breaks=mark, labels=mark, name="Length (mm)")+
  geom_vline(data=ac.stat,mapping=aes(xintercept=mean.l),size=1)+
  facet_grid(order~.)+
  scale_y_continuous(name="Proportion",limits=c(0,0.35))+
  scale_fill_manual(name="",values=type.fillc)+
  scale_color_manual(name="",values=type.colc)+
  theme(strip.text.y=element_blank(),panel.background = element_blank(),axis.line = element_line(colour = "black"),axis.text=element_text(size=25),axis.title=element_text(size=35))+
  #ggtitle("Central Coast")+
  guides(fill="none",color="none")
hist.Pcc
```

Size spectra
```{r mod-anc size spec}

library(cowplot)
mark<-c(0,seq(0,230,by=50))
a.s$order<-factor(a.s$type,c("Modern with Sea Otters","Modern without Sea Otters","Ancient WCVI"))
type.col<-c("Modern with Sea Otters"="dodgerblue3","Modern without Sea Otters"="dodgerblue3","Ancient WCVI"="grey30")
#shape<-c("Modern with Sea Otters"=16,"Modern without Sea Otters"=1,"Ancient WCVI"=8) #arch shape with stars
shape<-c("Modern with Sea Otters"=16,"Modern without Sea Otters"=1,"Ancient WCVI"=24) #arch shape with triangles
line<-c("Ancient WCVI"="dashed","Modern with Sea Otters"="solid","Modern without Sea Otters"="solid")
sz<-c("Ancient WCVI"=1.2,"Modern with Sea Otters"=2,"Modern without Sea Otters"=1)

#Singh 
spec.Psingh<-ggplot(a.s,aes(x=midpoint,y=log.freq,color=order,shape=order,fill=order,size=order,linetype=order))+
  geom_hline(aes(yintercept=0))+
  geom_smooth(method="lm",se=TRUE, alpha=0.25)+
  geom_point(size=4.5,stroke=1.1)+
  #stat_poly_eq(label.x=180,formula=form,aes(label=paste(..eq.label..,..rr.label..,sep="~~~")),parse=TRUE, size=7)+
  scale_x_continuous(limits=c(0,230),breaks=mark, labels=mark,name = "Length Midpoints (mm)") +
  scale_y_continuous(limits=c(-0.05,0.137),expand=c(0,0),name = "Log10(Proportion)") +
  scale_colour_manual(name="",values=type.col)+
  scale_shape_manual(name="",values=shape)+
  scale_linetype_manual(name="",values=line)+
  scale_size_manual(name="",values=sz)+
  scale_fill_manual(name="",values=c("dodgerblue4","deepskyblue1","grey65"))+
  #ggtitle("WCVI")+
  guides(shape="none",colour="none",linetype="none",size="none",fill="none")+
  theme(legend.text=element_text(size=10),axis.title.x=element_blank(),legend.title=element_text(size=10),axis.line.x=element_blank(),panel.background = element_blank(),axis.text=element_text(size=25),axis.title.y=element_text(size=35))+
  panel_border(colour="black",size=0.8)
  spec.Psingh

 
#Central Coast
a.c$order<-factor(a.c$type,c("Modern with Sea Otters","Modern without Sea Otters","Ancient CC"))
#shapec<-c("Modern with Sea Otters"=16,"Modern without Sea Otters"=1,"Ancient CC"=8) #arch with star
shapec<-c("Modern with Sea Otters"=16,"Modern without Sea Otters"=1,"Ancient CC"=24) #arch with triangle
type.colc<-c("Modern with Sea Otters"="dodgerblue3","Modern without Sea Otters"="dodgerblue3","Ancient CC"="grey30")
line<-c("Ancient CC"="dashed","Modern with Sea Otters"="solid","Modern without Sea Otters"="solid")
sz<-c("Ancient CC"=1.2,"Modern with Sea Otters"=2,"Modern without Sea Otters"=1)

# size spectra with proportion 

spec.Pcc<-ggplot(a.c,aes(x=midpoint, y=log.freq,color=order,shape=order,fill=order))+
  geom_hline(aes(yintercept=0))+
  geom_smooth(method="lm",se=TRUE,alpha=0.25,aes(linetype=order,size=order))+
  geom_point(size=4.5,stroke=1.1)+
  #stat_poly_eq(label.x=180,formula=form,aes(label=paste(..eq.label..,..rr.label..,sep="~~~")),parse=TRUE, size=7)+
  scale_x_continuous(limits=c(0,230),breaks=mark, labels=mark,name = "Length Midpoints (mm)") +
  scale_y_continuous(limits=c(-0.05,0.137),expand=c(0,0),name = "Log10(Proportion)")+
  scale_colour_manual(name="",values=type.colc)+
  scale_shape_manual(name="",values=shapec)+
  scale_linetype_manual(name="",values=line)+
  scale_size_manual(name="",values=sz)+
  scale_fill_manual(name="",values=c("dodgerblue4","deepskyblue1","grey65"))+
  #ggtitle("Central Coast")+
  guides(shape="none",colour="none",linetype="none",size="none",fill="none")+
  theme(legend.text=element_text(size=10),legend.title=element_text(size=10),panel.background = element_blank(),axis.line.x=element_blank(),legend.box.background = element_rect(colour = "black"),legend.spacing.y = unit(0, "mm"),axis.text=element_text(size=25),axis.title=element_text(size=35))+
  panel_border(colour="black")
spec.Pcc

```

FIGURE A3: size spec centered
```{r grey/blue CENTERED}
library(cowplot)
mark<-c(-100,seq(-100,100,by=50))
a.s$order<-factor(a.s$type,c("Modern with Sea Otters","Modern without Sea Otters","Ancient WCVI"))
type.col<-c("Modern with Sea Otters"="dodgerblue3","Modern without Sea Otters"="dodgerblue3","Ancient WCVI"="grey30")
#shape<-c("Modern with Sea Otters"=16,"Modern without Sea Otters"=1,"Ancient WCVI"=8) #arch shape with stars
shape<-c("Modern with Sea Otters"=16,"Modern without Sea Otters"=1,"Ancient WCVI"=24) #arch shape with triangles
line<-c("Ancient WCVI"="dashed","Modern with Sea Otters"="solid","Modern without Sea Otters"="solid")
sz<-c("Ancient WCVI"=1.2,"Modern with Sea Otters"=2,"Modern without Sea Otters"=1)
#Singh 
spec.Psingh<-ggplot(a.s,aes(x=center, y=log.freq,color=order,shape=order,size=order, fill=order))+
  geom_hline(aes(yintercept=0))+
  geom_smooth(method="lm",se=TRUE,alpha=0.25,aes(linetype=order))+
  geom_point(size=4.5,stroke=1.1)+
  stat_poly_eq(label.x=0,formula=form,aes(label=paste(..eq.label..,..rr.label..,sep="~~~")),parse=TRUE, size=7)+
  scale_x_continuous(limits=c(-100,100),breaks=mark, labels=mark,name = "Length Midpoints (mm)") +
  scale_y_continuous(limits=c(-0.05,0.137),expand=c(0,0),name = "Log10(Proportion)") +
  scale_colour_manual(name="",values=type.col)+
  scale_shape_manual(name="",values=shape)+
  scale_linetype_manual(name="",values=line)+
  scale_size_manual(name="",values=sz)+
  scale_fill_manual(name="",values=c("dodgerblue4","deepskyblue1","grey65"))+
  #ggtitle("WCVI")+
  guides(shape="none",colour="none",linetype="none", size="none",fill="none")+
  theme(legend.text=element_text(size=10),axis.title.x=element_blank(),legend.title=element_text(size=10),panel.background = element_blank(),axis.line = element_line(colour = "black"),axis.text=element_text(size=25),axis.title.y=element_text(size=35))+
  panel_border(colour="black")
  spec.Psingh
 
#Central Coast
a.c$order<-factor(a.c$type,c("Modern with Sea Otters","Modern without Sea Otters","Ancient CC"))
#shapec<-c("Modern with Sea Otters"=16,"Modern without Sea Otters"=1,"Ancient CC"=8) #arch with star
shape<-c("Modern with Sea Otters"=16,"Modern without Sea Otters"=1,"Ancient CC"=24) #arch with triangle
type.col<-c("Modern with Sea Otters"="dodgerblue3","Modern without Sea Otters"="dodgerblue3","Ancient CC"="grey30")
line<-c("Ancient CC"="dashed","Modern with Sea Otters"="solid","Modern without Sea Otters"="solid")
sz<-c("Ancient CC"=1.2,"Modern with Sea Otters"=2,"Modern without Sea Otters"=1)
# size spectra with proportion 

spec.Pcc<-ggplot(a.c,aes(x=center, y=log.freq,color=order,shape=order,size=order, fill=order))+
  geom_hline(aes(yintercept=0))+
  geom_smooth(method="lm",se=TRUE,alpha=0.25,aes(linetype=order))+
  geom_point(size=4.5,stroke=1.1)+
  stat_poly_eq(label.x=0,formula=form,aes(label=paste(..eq.label..,..rr.label..,sep="~~~")),parse=TRUE, size=7)+
  scale_x_continuous(limits=c(-100,100),breaks=mark, labels=mark,name = "Length Midpoints (mm)") +
  scale_y_continuous(limits=c(-0.05,0.137),expand=c(0,0),name = "Log10(Proportion)") +
  scale_colour_manual(name="",values=type.col)+
  scale_shape_manual(name="",values=shape)+
  scale_linetype_manual(name="",values=line)+
  scale_size_manual(name="",values=sz)+
  scale_fill_manual(name="",values=c("dodgerblue4","deepskyblue1","grey65"))+
  #ggtitle("WCVI")+
  guides(shape="none",colour="none",linetype="none", size="none",fill="none")+
  theme(legend.text=element_text(size=10),axis.title.x=element_blank(),legend.title=element_text(size=10),panel.background = element_blank(),axis.line = element_line(colour = "black"),axis.text=element_text(size=25),axis.title.y=element_text(size=35))+
  panel_border(colour="black")
spec.Pcc

```

Print comparisons
```{r final figure panels print}
library(cowplot)

#Figure 3: Size spectra comparisons ancient-modern, proportion

p<-plot_grid(hist.Psingh,spec.Psingh,hist.Pcc,spec.Pcc,ncol=2,nrow=2,rel_heights=c(1,1.1))
p

ggsave("comp_prop.png",plot=p, width=18, height=12)

## Figure A3: CENTERED Proportion histograms and Size spectra from WCVI and Central Coast Regions

p<-plot_grid(hist.Psingh,spec.Psingh,hist.Pcc,spec.Pcc,ncol=2,nrow=2,rel_heights=c(1,1.1))
p
ggsave("comp_prop_cent.png",plot=p, width=18, height=12)

```

# Table 1, 2: Ancovas and tukey MOD-ANC

Anovas comparing mean lengths
```{r ancova, post hoc}
library(car)
library(lsmeans)
library(emmeans)

                  #### SOUTH COAST 
#test assumptions of ANCOVA and Tukey 
#variance 
leveneTest(log.freq~type,data=a.s)
leveneTest(log.freq~type,data=a.c)
#normality
shapiro.test(a.s$log.freq)
shapiro.test(a.c$log.freq)


#compare limited to full model
as.lm<-lm(log.freq~type*midpoint,data=a.s,na.action="na.fail")
summary(as.lm)
Anova(as.lm, type="III")
#post hoc comparing slopes
l<-lstrends(as.lm,pairwise~type, var="midpoint")
l
  
                    #### CENTRAL COAST

#linear model
ac.lm<-lm(log.freq~type*midpoint,data=a.c,na.action="na.fail")
Anova(ac.lm,type="III")
summary(ac.lm)
#post hoc comparing slopes
lstrends(ac.lm,pairwise~type,var="midpoint")


```

# Figure 4 Modern comparisons AND Figure A4
**NOTE: You must run code from Figure 3 section first for this section to work
reset data
```{r rerun CC and singh data }
# CC all sites at once
CC<-CC%>%
  mutate(Occupation.time=ifelse(Occupation.time=="6","6-8",ifelse(Occupation.time=="7","6-8",ifelse(Occupation.time=="8","6-8",Occupation.time))))

CC.n<-CC %>%
  group_by(.,Occupation.time)%>%
  summarise(count=n(),min=min(length),max=max(length),med=median(length),mean=mean(length))

cc.bin<- CC%>%
  group_by(.,Occupation.time) %>%
  mutate(interval=findInterval(length, breaks.l)) %>%
  mutate(start=breaks.l[interval]) %>%
  mutate(end=breaks.l[interval + 1]) %>%
  mutate(.,midpoint=(start+end)/2)

CC.sum<- cc.bin %>%
  group_by(.,Occupation.time,midpoint)%>%
  summarise(n=n(),sum=sum(length)) %>%
  mutate(log.count=log10(n+1),log.sum=log10(sum+1)) %>%
  mutate(freq.n=(n/sum(n)),freq.sum=sum/sum(sum))%>%
  mutate(log.freq=log10(freq.n+1),log.freq.sum=log10(freq.sum+1)) %>%
  mutate(log.midpoint=log10(midpoint+1)) %>%
  mutate(center=midpoint-mean(midpoint)) %>%
  mutate(center.l=log.midpoint-mean(log.midpoint))

lim<-CC.sum %>%
  gather("mutation","value",n,sum,log.count,log.sum,freq.n,freq.sum,log.freq,log.freq.sum,log.midpoint, center, center.l) %>%
  group_by(mutation)%>%
  summarize(min=min(value), max=max(value)) %>% 
  mutate(mid=(max-min)/2) %>%
  mutate(min=round(min,digits=4),max=round(max,digits=4),mid=round(mid,digits=4))

#From Master Data file, select "South Coast Modern" tab
singh<-read.csv("~/sfuvault/REM 2016-2017/699/R STUFFS/Singh_mussel_spec.csv")
#site full names 


#filter out anything less than 22mm
singh<-singh%>%
  filter(length>=20)


## SINGH All sites at once... ##

#bin size for length
breaks.l <- c(0,seq(10,270,by=10))

#create bins by site for length by TYPe 
s.bin2<- singh%>%
  group_by(.,Region) %>%
  mutate(interval=findInterval(length, breaks.l)) %>%
  mutate(start=breaks.l[interval]) %>%
  mutate(end=breaks.l[interval + 1]) %>%
  mutate(.,midpoint=(start+end)/2)

# redo binning of data to not lose site 
singh.sum<- s.bin2 %>%
  group_by(.,Region,midpoint)%>%
  summarise(n=n(),sum=sum(length)) %>%
  mutate(log.count=log10(n+1),log.sum=log10(sum+1)) %>%
  mutate(freq.n=(n/sum(n)),freq.sum=sum/sum(sum))%>%
  mutate(log.freq=log10(freq.n+1),log.freq.sum=log10(freq.sum+1)) %>%
  mutate(log.midpoint=log10(midpoint+1)) %>%
  mutate(center=midpoint-mean(midpoint)) %>%
  mutate(center.l=log.midpoint-mean(log.midpoint))

singh.n<-singh %>%
  group_by(.,Region)%>%
  count(n=length) %>%
  summarise(count=sum(nn))

singh.sum<-singh.sum%>%
  mutate(occupation.time=ifelse(Region=='KS','40', ifelse(Region=='BS','0',ifelse(Region=="NB","20","<5"))))
  
singh.sum$order<-factor(singh.sum$occupation.time,c("0","<5","20","40"))
```
Figure 4
```{r ALL central coast and singh size spectra discrete}

       ### CENTRAL COAST 
library(cowplot)

# all together separated by OCC TIME
CC.sum$Occupation.time<-as.factor(CC.sum$Occupation.time)
is.factor(CC.sum$Occupation.time) 


str(CC.sum$Occupation.time)
# set color vectors
site.sz<-c("0"=0.7,"4"=1.1,"6-8"=1.5,"21"=1.9,"37"=2.3)
site.col<-c("0"="violetred3","4"="darkorange2","6-8"="yellow3","21"="royalblue3","37"="springgreen4")
site.fil<-c("0"="violetred3","4"="darkorange2","6-8"="yellow3","21"="royalblue3","37"="springgreen4")

mark<-c(20,seq(20,200,by=40))
site.shape<-c("0"=2,"4"=2,"6-8"=17,"21"=17,"37"=17)
CC.sum$order<-factor(CC.sum$Occupation.time,c("0","4","6-8","21","37"))


#proportion
CC.Pspec.o<-ggplot(CC.sum,aes(x=midpoint, y=log.freq,color=order,shape=order, fill=order))+
  geom_hline(aes(yintercept=0))+
  geom_smooth(method="lm",se=TRUE,alpha=0.25,aes(size=order))+
  geom_point(size=4,stroke=1.1)+
  stat_poly_eq(label.x=120,formula=form,aes(label=paste(..eq.label..,..rr.label..,sep="~~~")),parse=TRUE)+
  scale_x_continuous(limits=c(20,185),breaks=mark, labels=mark,name = "Length Midpoints (mm)") +
  scale_y_continuous(limits=c(-.06,0.165),name = "Log10(Proportion)", expand=c(0,0)) + 
  scale_colour_manual(name="Occupation Time (yrs)",values=site.col)+
  scale_shape_manual(name="",values=site.shape)+
  scale_size_manual(name="",values=site.sz)+
  scale_fill_manual(name="",values=site.fil)+
  guides(shape="none",size="none",colour="none", fill="none")+
  theme(axis.title=element_text(size=30),axis.text=element_text(size=25),panel.background = element_blank())+
  panel_border("black")
  #guides(colour=guide_legend(title="Occupation Time (yrs)"))
CC.Pspec.o

                          #RESET parameters forSINGH DATA
site.sz<-c("0"=0.7,"<5"=1.1,"20"=1.9,"40"=2.3)
site.col<-c("0"="violetred3","<5"="darkorange2","20"="royalblue3","40"="springgreen4")
site.fil<-c("0"="violetred3","<5"="darkorange2","20"="royalblue3","40"="springgreen4")
site.shape<-c("0"=2,"<5"=2,"20"=17,"40"=17)
#proportion
singh.Pspec<-ggplot(singh.sum,aes(x=midpoint, y=log.freq,color=order,shape=order,fill=order))+
  geom_hline(aes(yintercept=0))+
  geom_smooth(method="lm",se=TRUE,alpha=0.25,aes(size=order))+
  geom_point(size=4,stroke=1.1)+
  #stat_poly_eq(label.x=100,formula=form,aes(label=paste(..eq.label..,..rr.label..,sep="~~~")),parse=TRUE)+
  scale_x_continuous(limits=c(20,185),breaks=mark, labels=mark,name = "Length Midpoints (mm)") +
  scale_y_continuous(limits=c(-0.06,0.165),name = "Log10(Proportion)",expand=c(0,0))+
  theme(axis.title.x=element_blank(),axis.text=element_text(size=25),axis.title.y=element_text(size=30), panel.background = element_blank())+
  scale_colour_manual(name="Occupation Time (yrs)",values=site.col)+
  scale_shape_manual(name="",values=site.shape)+
  scale_size_manual(name="",values=site.sz)+
  scale_fill_manual(name="",values=site.fil)+
  guides(shape="none",size="none",colour="none",fill="none")+
  panel_border("black")
  #guides(colour=guide_legend(title="Occupation Time (yrs)"))
singh.Pspec

p<-plot_grid(singh.Pspec,CC.Pspec.o,nrow=2,align="v",rel_heights=c(1,1.1))
p
ggsave("mod.comp.1.png",plot=p, width=18, height=18)


```
Figure A4
```{r all modern size spec CENTERED}
library(cowplot)
       ### CENTRAL COAST 

# all together separated by OCC TIME
CC.sum$Occupation.time<-as.factor(CC.sum$Occupation.time)
is.factor(CC.sum$Occupation.time) 


str(CC.sum$Occupation.time)
# set color vectors
site.sz<-c("0"=0.7,"4"=1.1,"6-8"=1.5,"21"=1.9,"37"=2.3)
site.col<-c("0"="violetred3","4"="darkorange2","6-8"="firebrick","21"="royalblue3","37"="springgreen4")
site.fil<-c("0"="violetred3","4"="darkorange2","6-8"="firebrick","21"="royalblue3","37"="springgreen4")

mark<-c(20,seq(20,200,by=40))
site.shape<-c("0"=2,"4"=2,"6-8"=17,"21"=17,"37"=17)
CC.sum$order<-factor(CC.sum$Occupation.time,c("0","4","6-8","21","37"))


#proportion
CC.Pspec.o<-ggplot(CC.sum,aes(x=center, y=log.freq,color=order,shape=order, fill=order))+
  geom_hline(aes(yintercept=0))+
  geom_smooth(method="lm",se=TRUE,alpha=0.25,aes(size=order))+
  geom_point(size=4,stroke=1.1)+
  #stat_poly_eq(label.x=120,formula=form,aes(label=paste(..eq.label..,..rr.label..,sep="~~~")),parse=TRUE)+
  scale_x_continuous(name = "Centered Length Midpoints (mm)") +
  scale_y_continuous(limits=c(-.06,0.165),name = "Log10(Proportion)", expand=c(0,0)) + 
  scale_colour_manual(name="Occupation Time (yrs)",values=site.col)+
  scale_shape_manual(name="",values=site.shape)+
  scale_size_manual(name="",values=site.sz)+
  scale_fill_manual(name="",values=site.fil)+
  guides(shape="none",size="none",colour="none", fill="none")+
  theme(axis.title=element_text(size=30),axis.text=element_text(size=25),panel.background = element_blank())+
  panel_border("black")
  #guides(colour=guide_legend(title="Occupation Time (yrs)"))
CC.Pspec.o

                          #RESET parameters forSINGH DATA
site.sz<-c("0"=0.7,"<5"=1.1,"20"=1.9,"40"=2.3)
site.col<-c("0"="violetred3","<5"="darkorange2","20"="royalblue3","40"="springgreen4")
site.shape<-c("0"=2,"<5"=2,"20"=17,"40"=17)
site.fil<-c("0"="violetred3","<5"="darkorange2","20"="royalblue3","40"="springgreen4")
#proportion
singh.Pspec<-ggplot(singh.sum,aes(x=center, y=log.freq,color=order,shape=order,fill=order))+
  geom_hline(aes(yintercept=0))+
  geom_smooth(method="lm",se=TRUE,alpha=0.25,aes(size=order))+
  geom_point(size=4,stroke=1.1)+
  #stat_poly_eq(label.x=180,formula=form,aes(label=paste(..eq.label..,..rr.label..,sep="~~~")),parse=TRUE)+
  scale_x_continuous(name = "Centered Length Midpoints (mm)") +
  scale_y_continuous(limits=c(-0.06,0.165),name = "Log10(Proportion)",expand=c(0,0))+
  theme(axis.title.x=element_blank(),axis.text=element_text(size=25),axis.title.y=element_text(size=30),panel.background = element_blank())+
  scale_colour_manual(name="Occupation Time (yrs)",values=site.col)+
  scale_shape_manual(name="",values=site.shape)+
  scale_size_manual(name="",values=site.sz)+
  scale_fill_manual(name="",values=site.fil)+
  guides(shape="none",size="none",colour="none",fill="none")+
  panel_border("black")
singh.Pspec


b<-plot_grid(singh.Pspec,CC.Pspec.o,nrow=2,align="v",rel_heights=c(1,1.1))
b
ggsave("mod_cent.png",plot=b, width=18, height=18)

```

# Table 1,2 Ancovas and tukey MODERN 
```{r ancova modern}

library(car)
library(lsmeans)
library(emmeans)
                    #### CENTRAL COAST
#all models and outputs
cc.lm<-lm(log.freq~Occupation.time*midpoint,data=CC.sum,na.action="na.fail")
summary(cc.lm)
Anova(cc.lm,type="III")
options(contrasts = c("contr.sum", "contr.poly"))

#post-hoc with lstrends
lstrends(cc.lm,pairwise~Occupation.time,var="midpoint")


              #### SOUTH COAST 
#all models and outputs
sc.lm<-lm(log.freq~Region*midpoint,data=singh.sum,na.action="na.fail")
summary(sc.lm)
Anova(sc.lm,type="III")
#compare with lstrends
lstrends(sc.lm,pairwise~Region,var="midpoint")


```


#Other Appendix figures

# Figure A1: Umbo linear regression 
```{umbo linear regression}
library(cowplot)
#From Master Data file, select "umbo-shell length" tab
model<-read.csv("~/sfuvault/REM 2016-2017/699/R STUFFS/Braje_Mckechnie_ES_model.csv")
model<-model%>%
  mutate(Region=ifelse(Region=='Barkley Sound, BC',"Barkley Sound",Region))%>%
  mutate(type=ifelse(Region=="Barkley Sound","British Columbia 2018",ifelse(Region=="British Columbia","British Columbia 2015",ifelse(Region=="Southern California","South California 2015","North California 2015"))))%>%
  mutate(type=factor(type,c("British Columbia 2018","British Columbia 2015","South California 2015","North California 2015")))

model.col<-c("South California 2015"="green4","British Columbia 2015"="darkorange3","North California 2015"="purple1","British Columbia 2018"="darkorange3")
mod.shape<-c("South California 2015"=c(4),"British Columbia 2015"=c(0),"North California 2015"=c(4),"British Columbia 2018"=c(15))
mod.shape
ad<-model[model$Data=="SM 2015" |model$Data=="CB 2015",]

#objects for graphs
mark<-c(0,seq(0,16,by=2))
form<-y~x

# plot linear regression
new.umbo<-ggplot(model,aes(x=Umbo,y=Total))+
  geom_point(aes(shape=type,color=type),size=8)+
  geom_smooth(method="lm",aes(fill="darkgrey"), se=TRUE,alpha=0.25,color="black")+
  stat_poly_eq(label.x=12,label.y=25,formula=form,aes(label=paste(..eq.label..,..rr.label..,sep="~~~")),parse=TRUE,size=12)+
  scale_x_continuous(limits=c(0,16),breaks=mark,labels=mark,name = "Umbo Thickness (mm)") +
  scale_y_continuous(limits=c(0,255),breaks=seq(0,250,by=50),name = "Shell Length (mm)")+
  scale_colour_manual(name="",values=model.col)+
  scale_shape_manual(name="",values=mod.shape)+
  guides(shape="none",colour="none",size="none",fill="none")+
  theme(axis.title=element_text(size=38),axis.text=element_text(size=32))+
  panel_border("black")
new.umbo

new.model<-lm(data=model,Total~Umbo)
summary(new.model)

ggsave("umbo.png",plot=new.umbo, width=18, height=12)
```
# Figure A2: Modern comparison: occupation time/slope
**NOTE: you must fun code from Figure 3 for this code to work
```{r rerun CC and singh data }
# CC all sites at once
CC<-CC%>%
  mutate(Occupation.time=ifelse(Occupation.time=="6","6-8",ifelse(Occupation.time=="7","6-8",ifelse(Occupation.time=="8","6-8",Occupation.time))))

CC.n<-CC %>%
  group_by(.,Occupation.time)%>%
  summarise(count=n(),min=min(length),max=max(length),med=median(length),mean=mean(length))

cc.bin<- CC%>%
  group_by(.,Occupation.time) %>%
  mutate(interval=findInterval(length, breaks.l)) %>%
  mutate(start=breaks.l[interval]) %>%
  mutate(end=breaks.l[interval + 1]) %>%
  mutate(.,midpoint=(start+end)/2)

CC.sum<- cc.bin %>%
  group_by(.,Occupation.time,midpoint)%>%
  summarise(n=n(),sum=sum(length)) %>%
  mutate(log.count=log10(n+1),log.sum=log10(sum+1)) %>%
  mutate(freq.n=(n/sum(n)),freq.sum=sum/sum(sum))%>%
  mutate(log.freq=log10(freq.n+1),log.freq.sum=log10(freq.sum+1)) %>%
  mutate(log.midpoint=log10(midpoint+1)) %>%
  mutate(center=midpoint-mean(midpoint)) %>%
  mutate(center.l=log.midpoint-mean(log.midpoint))

lim<-CC.sum %>%
  gather("mutation","value",n,sum,log.count,log.sum,freq.n,freq.sum,log.freq,log.freq.sum,log.midpoint, center, center.l) %>%
  group_by(mutation)%>%
  summarize(min=min(value), max=max(value)) %>% 
  mutate(mid=(max-min)/2) %>%
  mutate(min=round(min,digits=4),max=round(max,digits=4),mid=round(mid,digits=4))

singh<-read.csv("~/sfuvault/REM 2016-2017/699/R STUFFS/Singh_mussel_spec.csv")
#site full names 


#filter out anything less than 22mm
singh<-singh%>%
  filter(length>=20)


## SINGH All sites at once... ##

#bin size for length
breaks.l <- c(0,seq(10,270,by=10))

#create bins by site for length by TYPe 
s.bin2<- singh%>%
  group_by(.,Region) %>%
  mutate(interval=findInterval(length, breaks.l)) %>%
  mutate(start=breaks.l[interval]) %>%
  mutate(end=breaks.l[interval + 1]) %>%
  mutate(.,midpoint=(start+end)/2)

# redo binning of data to not lose site 
singh.sum<- s.bin2 %>%
  group_by(.,Region,midpoint)%>%
  summarise(n=n(),sum=sum(length)) %>%
  mutate(log.count=log10(n+1),log.sum=log10(sum+1)) %>%
  mutate(freq.n=(n/sum(n)),freq.sum=sum/sum(sum))%>%
  mutate(log.freq=log10(freq.n+1),log.freq.sum=log10(freq.sum+1)) %>%
  mutate(log.midpoint=log10(midpoint+1)) %>%
  mutate(center=midpoint-mean(midpoint)) %>%
  mutate(center.l=log.midpoint-mean(log.midpoint))

singh.n<-singh %>%
  group_by(.,Region)%>%
  count(n=length) %>%
  summarise(count=sum(nn))

singh.sum<-singh.sum%>%
  mutate(occupation.time=ifelse(Region=="BS","0",ifelse(Region=="KS","40",ifelse(Region=="NB","20","5"))))
  
singh.sum$order<-factor(singh.sum$occupation.time,c("0","5","20","40"))
```

```{r MOD occupation time/slope}
library(cowplot)
slopes<-read.csv("~/sfuvault/REM 2016-2017/699/R STUFFS/Mod_slopes_2.csv")
slopes<-slopes%>%
  mutate(type=ifelse(Occupation.time=="0","Modern without Sea Otters","Modern with Sea Otters"))
slope.shape<-c("Modern without Sea Otters"=1,"Modern with Sea Otters"=16)

slop.s<-ggplot(slopes[slopes$Region=="SC",],aes(x=Occupation.time,y=m,shape=type))+
  geom_point(color="dodgerblue3",size=5,stroke=1.5)+
  scale_shape_manual(name="",values=slope.shape)+
  guides(shape="none")+
  scale_x_continuous(limits=c(0,40),breaks=c(seq(0,40,by=10)),name="Occupation Time (yrs)")+
  scale_y_continuous(limits=c(-.0025,-.00025),name="Size Spectra Slope")+
  theme(panel.background = element_blank(),axis.line = element_line(colour = "black"),axis.title.x=element_blank(),axis.text=element_text(size=20),axis.title.y=element_text(size=28))+
  panel_border("black")

slop.s 

slop.c<-ggplot(slopes[slopes$Region=="CC",],aes(x=Occupation.time,y=m,shape=type))+
  geom_point(color="dodgerblue3",size=5,stroke=1.5)+
  scale_shape_manual(name="",values=slope.shape)+
  guides(shape="none")+
  scale_x_continuous(limits=c(0,40),breaks=c(seq(0,40,by=10)),name="Occupation Time (yrs)")+
  scale_y_continuous(limits=c(-.0025,-.00025),name="Size Spectra Slope")+
  theme(panel.background = element_blank(),axis.line = element_line(colour = "black"),axis.text=element_text(size=20),axis.title=element_text(size=28))+
  panel_border("black")
slop.c 


```

```{r MOD box plots}
library(cowplot)
#Singh data
site.col<-c("0"="violetred3","5"="darkorange2","20"="royalblue3","40"="springgreen4")
singh<-singh%>%
  mutate(occupation.time=ifelse(Region=="BS","0",ifelse(Region=="KS","40",ifelse(Region=="NB","20","5"))))%>%
  mutate(order=factor(occupation.time,c("0","5","20","40")))
bp.s<-ggplot(singh,aes(order,length,fill=order))+
  geom_boxplot()+
  scale_fill_manual(name="",values=site.col)+
  xlab("Occupation Time (yrs)")+
  scale_y_continuous(name="Length (mm)",limits=c(0,200))+
  guides(fill="none")+
  theme(axis.title.x=element_blank(),axis.text=element_text(size=20),axis.title.y=element_text(size=28),panel.background = element_blank())+
  panel_border("black")
bp.s


## CC data
site.col<-c("0"="violetred3","4"="darkorange2","6-8"="yellow3","21"="royalblue3","37"="springgreen4")
#continuous (numeric) axis
#categorical x axis
CC$Occupation.time<- as.factor(CC$Occupation.time)
  str(CC$order)
CC$order<-factor(CC$Occupation.time,c("0","4","6-8","21","37"))
bp.c<-ggplot(CC,aes(order,length,fill=order))+
  geom_boxplot()+
  scale_y_continuous(name="Length (mm)",limits=c(0,200))+
  scale_fill_manual(name="",values=site.col)+
  xlab("Occupation Time (yrs)")+
  guides(fill="none")+
  theme(axis.text=element_text(size=20),axis.title=element_text(size=28),panel.background = element_blank())+
  panel_border("black")
  
bp.c


boxp<-plot_grid(bp.s,bp.c,nrow=2,rel_heights=c(1,1.1))


all<-plot_grid(bp.s,slop.s,bp.c,slop.c,nrow=2,ncol=2,rel_heights=c(1,1.1))

ggsave("occ_slope_comp.png",plot=all, width=18, height=14)

                                                                                        
```

# Figure A5: Indigenous harvest histograms

```{r beachkeepers hist}
    ### Beachkeepers mussel collections ####
library(ggplot2)
    
    setwd("~/sfuvault/REM 2016-2017/699/R STUFFS")
#read in data
#From Master Data file, select "Indigenous Harvest" tab
BK<-read.csv("~/sfuvault/REM 2016-2017/699/R STUFFS/Cody_Fred.csv")

bksum<-BK%>%
  summarize(mean=mean(length),med=median(length), sd=sd(length),count=n(), SE=sd/sqrt(count))

mark<-c(0,seq(0,260,by=50))

postscript("beachkeepers.eps",width=11,height=12,bg="white",pagecentre=FALSE)

ggplot(BK)+
  geom_histogram(aes(x=length,y=..density..*10),color="dodgerblue4",fill="white",binwidth=10,closed="right",boundary=0,size=0.8)+
  guides(color="none",fill="none")+
  scale_x_continuous(limits=c(0,270), breaks=mark, labels=mark, name="Length (mm)")+
  scale_y_continuous(name="Proportion",limits=c(0,0.3))+
  theme(legend.text=element_text(size=10),panel.background = element_blank(),axis.line = element_line(colour = "black"),axis.text=element_text(size=18),axis.title=element_text(size=25))
dev.off()
    

mark<-c(0,seq(0,260,by=50))
    #Singh 
type.col<-c("Modern with Sea Otters"="dodgerblue4","Modern without Sea Otters"="dodgerblue4","Ancient WCVI"="black")
type.fill<-c("Modern with Sea Otters"="dodgerblue3","Modern without Sea Otters"="white","Ancient WCVI"="grey65")
as.bin$order<-factor(as.bin$type,c("Modern with Sea Otters","Modern without Sea Otters","Ancient WCVI"))
  
  
    
as.stat<-as.bin%>%
      group_by(.,order)%>%
      summarize(mean.l=mean(length), med=median(length))
    
    as.stat$mean
    #stacked proportion histogram 
    hist.Psingh<-ggplot(as.bin)+
      geom_bar(aes(x=midpoint,y=..prop..,group=1,fill=order,color=order))+
      scale_x_continuous(limits=c(0,270), breaks=mark, labels=mark, name="Length (mm)")+
      geom_vline(data=as.stat,mapping=aes(xintercept=mean.l),size=1)+
      facet_grid(order~.)+
      scale_y_continuous(name="Proportion",limits=c(0,0.3))+
      scale_fill_manual(name="",values=type.fill)+
      scale_color_manual(name="",values=type.col)+
      theme(strip.text.y=element_blank(),panel.border=element_blank())+
      guides(fill="none",color="none")+
      theme(legend.text=element_text(size=10),axis.title.x=element_blank(),legend.title=element_text(size=10),panel.background = element_blank(),axis.line = element_line(colour = "black"),axis.text=element_text(size=15),axis.title.y=element_text(size=25))
    hist.Psingh
```

# Figure A6: Modern-ancient comparision with arcaeological predictions from LINEAR umbo regression

```{r arch data setup}
#From Master Data Sheet, select "Archaeological Data" tab
arch<-read.csv("~/sfuvault/REM 2016-2017/699/R STUFFS/Mussel_Arch_All.csv")
#change structure of measurement and length columns to numeric
#PLEASE NOTE that column "length1"" represents length values derived from linear regression, while column "length" represents length values derived from saturating curve 

str(arch$measurement)
arch$measurement<-as.numeric(as.character(arch$measurement))
str(arch$length1)
arch$length1<-as.numeric(as.character(arch$length1))
arch$length<-as.numeric(as.character(arch$length))
#remove "length" column and rename "length1" as "length"; remove all NAs and length values below 20mm
arch<- arch %>%
  select(.,-length)%>%
  rename(length=length1)%>%
  filter(length!="na")%>%
  filter(length>=20) 
#summary statistics of arch data by SITE
arch.reg<-arch%>%
  group_by(Site1)%>%
  summarize(n=n(),min=min(length),max=max(length),med=median(length),mean=mean(length),sd=sd(length),SE=sd/sqrt(n))
#create type column specifying the data source
arch<-arch%>%
  mutate(type=if_else(Region=="WCVI","Ancient WCVI","Ancient CC")) %>%
  select(.,Region,length,type)
#summary statistics for arch data by REGION
arch.count<-arch%>%
  group_by(type)%>%
  summarize(n=n(),min=min(length),max=max(length),med=median(length),mean=mean(length),sd=sd(length),SE=sd/sqrt(n))

#create object defining the boundaries of each length bin 
breaks.l <- c(0,seq(10,270,by=10))

mark<-c(0,seq(50,270,by=50))

#create bins by type (region) for LENGTH 
a.bin<- arch%>%
  group_by(.,type) %>%
  mutate(interval=findInterval(length, breaks.l)) %>%
  mutate(start=breaks.l[interval]) %>%
  mutate(end=breaks.l[interval + 1]) %>%
  mutate(.,midpoint=(start+end)/2)

#summarize all counts, proportions, logs by site for length
arch.sum<- a.bin %>%
  group_by(.,type,midpoint)%>%
  summarise(n=n()) %>%
  mutate(freq.n=(n/sum(n)))%>%
  mutate(log.freq=log10(freq.n+1)) %>%
  mutate(center=midpoint-mean(midpoint))

#compute limits for graphs and positions of text for iterations
lim<-arch.sum %>%
  gather("mutation","value",n,freq.n,log.freq,center) %>%
  group_by(mutation)%>%
  summarize(min=min(value), max=max(value)) %>% 
  mutate(mid=(max-min)/2)
```

```{r CC data setup, echo=FALSE}
# From Master Data file, select "Central Coast Modern" tab
CC<-read.csv("~/sfuvault/REM 2016-2017/699/R STUFFS/CC_mussel_quad.csv")

#fitler out anything less than 22mm

CC$Quadrat<-as.character(CC$Quadrat)

CC<-CC %>%
  filter(Quadrat!="Q20H") %>%
  filter(Quadrat!="Q23H") %>%
  mutate(length=as.numeric((length))) %>%
  filter(length>=20) %>%
  mutate(Biomass=0.0006832*length^1.9678096) %>%
  mutate(Biomass=as.numeric(as.character(Biomass)))

CC.n<-CC %>%
  mutate(Occupation.time=ifelse(Occupation.time=="6","mid",ifelse(Occupation.time=="7","mid",ifelse(Occupation.time=="8","mid",Occupation.time))))%>%
  group_by(.,Occupation.time)%>%
  summarise(count=n(),min=min(length),max=max(length),med=median(length),mean=mean(length))

CC.sub<-CC%>%
  rename(Region=Site)%>%
  filter(Region=="7th Beach"|Region=="8th Beach"|Region=="Gosling"|Region=="McMullins")%>%
  mutate(type=if_else(Region=="7th Beach"|Region=="8th Beach","Modern without Sea Otters","Modern with Sea Otters")) %>%
  select(Region,length,type)
#summary stats grouped by their comparison groups
CC.comp<-CC.sub %>%
  group_by(.,type)%>%
  summarize(count=n(),min=min(length),max=max(length),med=median(length),mean=mean(length),sd=sd(length),SE=sd/sqrt(count))


CC.subN<-CC.sub%>%
  group_by(.,type)%>%
  summarise(count=n(),min=min(length),max=max(length),med=median(length),mean=mean(length),sd=sd(length),SE=sd/sqrt(count))

t.test(length~type,data=CC.sub)

## All sites at once... ##

#bin size for length
breaks.l <- c(0,seq(10,270,by=10))
mark<-c(0,seq(50,270,by=50))
#bin size for Biomass
breaks.b <- c(0,seq(1,40,by=1))

              # combine CC "types" to make one point per bin 
cc.bin<- CC.sub%>%
  group_by(.,type) %>%
  mutate(interval=findInterval(length, breaks.l)) %>%
  mutate(start=breaks.l[interval]) %>%
  mutate(end=breaks.l[interval + 1]) %>%
  mutate(.,midpoint=(start+end)/2)

CC.sum<- cc.bin %>%
  group_by(.,type,midpoint)%>%
  summarise(n=n(),sum=sum(length)) %>%
  mutate(log.count=log10(n+1),log.sum=log10(sum+1)) %>%
  mutate(freq.n=(n/sum(n)),freq.sum=sum/sum(sum))%>%
  mutate(log.freq=log10(freq.n+1),log.freq.sum=log10(freq.sum+1)) %>%
  mutate(log.midpoint=log10(midpoint+1)) %>%
  mutate(center=midpoint-mean(midpoint)) %>%
  mutate(center.l=log.midpoint-mean(log.midpoint))

lim<-CC.sum %>%
  gather("mutation","value",n,sum,log.count,log.sum,freq.n,freq.sum,log.freq,log.freq.sum,log.midpoint, center, center.l) %>%
  group_by(mutation)%>%
  summarize(min=min(value), max=max(value)) %>% 
  mutate(mid=(max-min)/2) %>%
  mutate(min=round(min,digits=4),max=round(max,digits=4),mid=round(mid,digits=4))
```

```{r singh setup and data, echo=FALSE}
# From Master Data file, select "South Coast Modern" tab
singh<-read.csv("~/sfuvault/REM 2016-2017/699/R STUFFS/Singh_mussel_spec.csv")
#site full names 
singh$Region<-ifelse(singh$Region=='KS','Kyuquot Sound', ifelse(singh$Region=='BS','Barkley Sound',ifelse(singh$Region=="NB","Neah Bay",singh$Region)))
singh<-singh%>%
  filter(length>=20)
singh.n<-singh %>%
  group_by(.,Region)%>%
  summarize(count=n(),min=min(length),max=max(length),med=median(length),mean=mean(length),sd=sd(length),SE=sd/sqrt(count))
#remove CS, add type column with "type" (occupation)
# NOTE THE SELECT FUNCTION DOES NOT WORK WHEN MASS PACKAGE IS RUNNING
singh<-singh%>%
  subset(.,Region != "CS") %>%
  mutate(.,type=ifelse(Region=="Barkley Sound","Modern without Sea Otters",ifelse(Region=="Kyuquot Sound","Modern with Sea Otters","Modern with Sea Otters"))) %>%
  select(Region,length,type) 
# summary values by type
singh.n2<-singh %>%
  group_by(.,type)%>%
  summarize(count=n(),min=min(length),max=max(length),med=median(length),mean=mean(length),sd=sd(length),SE=sd/sqrt(count))
#grouped by their comparisons
singh.comp<-singh %>%
  group_by(.,type)%>%
  summarize(count=n(),min=min(length),max=max(length),med=median(length),mean=mean(length),sd=sd(length),SE=sd/sqrt(count))

#filter out anything less than 22mm

singh$length<-as.numeric(singh$length)
is.numeric(singh$length)
str(singh)

 
t.test(length~type,data=singh)
## All sites at once... ##

#bin size for length
breaks.l <- c(0,seq(10,270,by=10))

#create bins by site for length by TYPe 
s.bin2<- singh%>%
  group_by(.,Region) %>%
  mutate(interval=findInterval(length, breaks.l)) %>%
  mutate(start=breaks.l[interval]) %>%
  mutate(end=breaks.l[interval + 1]) %>%
  mutate(.,midpoint=(start+end)/2)

#create bins by site for length by TYPE
s.bin<- singh%>%
  group_by(.,type) %>%
  mutate(interval=findInterval(length, breaks.l)) %>%
  mutate(start=breaks.l[interval]) %>%
  mutate(end=breaks.l[interval + 1]) %>%
  mutate(.,midpoint=(start+end)/2)
#summarize all counts, proportions, logs by REGION
singh.sum2<- s.bin %>%
  group_by(.,Region,midpoint)%>%
  summarise(n=n(),sum=sum(length)) %>%
  mutate(log.count=log10(n+1),log.sum=log10(sum+1)) %>%
  mutate(freq.n=(n/sum(n)),freq.sum=sum/sum(sum))%>%
  mutate(log.freq=log10(freq.n+1),log.freq.sum=log10(freq.sum+1)) %>%
  mutate(log.midpoint=log10(midpoint+1)) %>%
  mutate(center=midpoint-mean(midpoint)) %>%
  mutate(center.l=log.midpoint-mean(log.midpoint))
#summarize all counts, proportions, logs by TYPE
singh.sum<- s.bin %>%
  group_by(.,type,midpoint)%>%
  summarise(n=n(),sum=sum(length)) %>%
  mutate(log.count=log10(n+1),log.sum=log10(sum+1)) %>%
  mutate(freq.n=(n/sum(n)),freq.sum=sum/sum(sum))%>%
  mutate(log.freq=log10(freq.n+1),log.freq.sum=log10(freq.sum+1)) %>%
  mutate(log.midpoint=log10(midpoint+1)) %>%
  mutate(center=midpoint-mean(midpoint)) %>%
  mutate(center.l=log.midpoint-mean(log.midpoint))

#compute limits for graphs and positions of text for iterations
lim<-singh.sum %>%
  gather("mutation","value",n,sum,log.count,log.sum,freq.n,freq.sum,log.freq,log.freq.sum,log.midpoint, center, center.l) %>%
  group_by(mutation)%>%
  summarize(min=min(value), max=max(value)) %>% 
  mutate(mid=(max-min)/2) %>%
  mutate(min=round(min,digits=4),max=round(max,digits=4),mid=round(mid,digits=4))


```

```{r data clean and combine}

form<-y~x

arch.n<-arch%>%
  group_by(.,Region)%>%
  count(n=length) %>%
  summarise(count=sum(nn))

              ## CONFIDENCE INTERVALS####

#filter out what data for size spec
arch.sum<-arch.sum%>%
  select(.,type,midpoint,log.freq,center)
#arch south coast
modS<-lm(data=arch.sum[arch.sum$type=="Ancient WCVI",],log.freq~midpoint)
CIS <- predict(modS, interval = "confidence", 
                        level = 0.95)
CIS<-data.frame(CIS)
arch.sc<-arch.sum%>%
  filter(type=="Ancient WCVI")
arch.sc<-bind_cols(arch.sc,CIS)
#arch central coast
modC<-lm(data=arch.sum[arch.sum$type=="Ancient CC",],log.freq~midpoint)
CIC <- predict(modC,    interval = "confidence", 
                        level = 0.95)
CIC<-data.frame(CIC)
arch.cc<-arch.sum%>%
  filter(type=="Ancient CC")
arch.cc<-bind_cols(arch.cc,CIC)

#modern south coast
singh.sum<-singh.sum%>%
  select(.,type,midpoint,log.freq,center)
modM<-lm(data=singh.sum[singh.sum$type=="Modern without Sea Otters",],log.freq~midpoint)
CIM <- predict(modM, interval = "confidence", 
                        level = 0.95)
CIM<-data.frame(CIM)
sm<-singh.sum%>%
  filter(type=="Modern without Sea Otters")
sm<-bind_cols(sm,CIM)
modMO<-lm(data=singh.sum[singh.sum$type=="Modern with Sea Otters",],log.freq~midpoint)
CIMO <- predict(modMO, interval = "confidence", 
                        level = 0.95)
CIMO<-data.frame(CIMO)
smo<-singh.sum%>%
  filter(type=="Modern with Sea Otters")
smo<-bind_cols(smo,CIMO)

singh.sum<-bind_rows(smo,sm)

#modern south coast
CC.sum<-CC.sum%>%
  select(.,type,midpoint,log.freq,center)
modM<-lm(data=CC.sum[CC.sum$type=="Modern without Sea Otters",],log.freq~midpoint)
CIM <- predict(modM, interval = "confidence", 
                        level = 0.95)
CIM<-data.frame(CIM)
sm<-CC.sum%>%
  filter(type=="Modern without Sea Otters")
sm<-bind_cols(sm,CIM)
modMO<-lm(data=CC.sum[CC.sum$type=="Modern with Sea Otters",],log.freq~midpoint)
CIMO <- predict(modMO, interval = "confidence", 
                        level = 0.95)
CIMO<-data.frame(CIMO)
smo<-CC.sum%>%
  filter(type=="Modern with Sea Otters")
smo<-bind_cols(smo,CIMO)

CC.sum<-bind_rows(smo,sm)

  #mutate(type=if_else(Region=="Barkley Sound","Modern without Sea Otters, n=1369","Modern with Sea Otters"))

#combine SINGH and ARCH

as<-bind_rows(singh,arch)%>%          #with neah bay
  filter(Region!="Central Coast")
as.bin<-bind_rows(s.bin,a.bin)%>%     #bind binned dataset
  filter(Region!="Central Coast")
str(as.bin$midpoint)

#by type
a.s<-bind_rows(singh.sum,arch.sc)

write.csv(a.s, file="South Coast_spec.csv")

#combine CC and ARCH
ac<-bind_rows(CC.sub,arch)%>%
  filter(Region!="WCVI") 
ac.bin<-bind_rows(cc.bin,a.bin)%>%     #bind binned dataset
  filter(Region!="WCVI")
str(ac.bin$midpoint)

a.c<-bind_rows(CC.sum,arch.cc)

write.csv(a.c, file="Central Coast_spec.csv")


```

Histograms
```{r mod-anc histograms}
mark<-c(0,seq(0,270,by=50))
#Singh 
type.col<-c("Modern with Sea Otters"="dodgerblue4","Modern without Sea Otters"="dodgerblue4","Ancient WCVI"="black")
type.fill<-c("Modern with Sea Otters"="dodgerblue3","Modern without Sea Otters"="white","Ancient WCVI"="grey65")
as.bin$order<-factor(as.bin$type,c("Modern with Sea Otters","Modern without Sea Otters","Ancient WCVI"))

as.stat<-as.bin%>%
  group_by(.,order)%>%
  summarize(mean.l=mean(length), med=median(length))

k<-as.bin[as.bin$type!="Ancient WCVI",]

#stacked proportion histogram 
hist.Psingh<-ggplot(as.bin)+
  geom_bar(aes(x=midpoint,y=..prop..,group=1,fill=order,color=order))+
  scale_x_continuous(limits=c(0,270), breaks=mark, labels=mark, name="Length (mm)")+
  geom_vline(data=as.stat,mapping=aes(xintercept=mean.l),size=1)+
  facet_grid(order~.)+
  scale_y_continuous(name="Proportion",limits=c(0,0.35))+
  scale_fill_manual(name="",values=type.fill)+
  scale_color_manual(name="",values=type.col)+
  theme(strip.text.y=element_blank(),panel.border=element_blank())+
  guides(fill="none",color="none")+
  theme(legend.text=element_text(size=10),axis.title.x=element_blank(),legend.title=element_text(size=10),panel.background = element_blank(),axis.line = element_line(colour = "black"),axis.text=element_text(size=25),axis.title.y=element_text(size=35))
hist.Psingh

type.colc<-c("Modern with Sea Otters"="dodgerblue4","Modern without Sea Otters"="dodgerblue4","Ancient CC"="black")
type.fillc<-c("Modern with Sea Otters"="dodgerblue3","Modern without Sea Otters"="white","Ancient CC"="grey65")


# Central Coast
ac.bin$order<-factor(ac.bin$type,c("Modern with Sea Otters","Modern without Sea Otters","Ancient CC"))

ac.stat<-ac.bin%>%
  group_by(.,order)%>%
  summarize(mean.l=mean(length), med=median(length))

hist.Pcc<-ggplot(ac.bin)+
  geom_bar(aes(x=midpoint,y=..prop..,group=1,fill=order,color=order))+
  scale_x_continuous(limits=c(0,270), breaks=mark, labels=mark, name="Length (mm)")+
  geom_vline(data=ac.stat,mapping=aes(xintercept=mean.l),size=1)+
  facet_grid(order~.)+
  scale_y_continuous(name="Proportion",limits=c(0,0.35))+
  scale_fill_manual(name="",values=type.fillc)+
  scale_color_manual(name="",values=type.colc)+
  theme(strip.text.y=element_blank(),panel.background = element_blank(),axis.line = element_line(colour = "black"),axis.text=element_text(size=25),axis.title=element_text(size=35))+
  #ggtitle("Central Coast")+
  guides(fill="none",color="none")
hist.Pcc
```

Size spectra
```{r mod-anc size spec}

library(cowplot)
mark<-c(0,seq(0,270,by=50))
a.s$order<-factor(a.s$type,c("Modern with Sea Otters","Modern without Sea Otters","Ancient WCVI"))
type.col<-c("Modern with Sea Otters"="dodgerblue3","Modern without Sea Otters"="dodgerblue3","Ancient WCVI"="grey30")
#shape<-c("Modern with Sea Otters"=16,"Modern without Sea Otters"=1,"Ancient WCVI"=8) #arch shape with stars
shape<-c("Modern with Sea Otters"=16,"Modern without Sea Otters"=1,"Ancient WCVI"=24) #arch shape with triangles
line<-c("Ancient WCVI"="dashed","Modern with Sea Otters"="solid","Modern without Sea Otters"="solid")
sz<-c("Ancient WCVI"=1.2,"Modern with Sea Otters"=2,"Modern without Sea Otters"=1)

#Singh 
spec.Psingh<-ggplot(a.s,aes(x=midpoint,y=log.freq,color=order,shape=order,fill=order,size=order,linetype=order))+
  geom_hline(aes(yintercept=0))+
  geom_smooth(method="lm",se=TRUE, alpha=0.25)+
  geom_point(size=4.5,stroke=1.1)+
  #stat_poly_eq(label.x=180,formula=form,aes(label=paste(..eq.label..,..rr.label..,sep="~~~")),parse=TRUE, size=7)+
  scale_x_continuous(limits=c(0,270),breaks=mark, labels=mark,name = "Length Midpoints (mm)") +
  scale_y_continuous(limits=c(-0.05,0.137),expand=c(0,0),name = "Log10(Proportion)") +
  scale_colour_manual(name="",values=type.col)+
  scale_shape_manual(name="",values=shape)+
  scale_linetype_manual(name="",values=line)+
  scale_size_manual(name="",values=sz)+
  scale_fill_manual(name="",values=c("dodgerblue4","deepskyblue1","grey65"))+
  #ggtitle("WCVI")+
  guides(shape="none",colour="none",linetype="none",size="none",fill="none")+
  theme(legend.text=element_text(size=10),axis.title.x=element_blank(),legend.title=element_text(size=10),axis.line.x=element_blank(),panel.background = element_blank(),axis.text=element_text(size=25),axis.title.y=element_text(size=35))+
  panel_border(colour="black",size=0.8)
  spec.Psingh

 
#Central Coast
a.c$order<-factor(a.c$type,c("Modern with Sea Otters","Modern without Sea Otters","Ancient CC"))
#shapec<-c("Modern with Sea Otters"=16,"Modern without Sea Otters"=1,"Ancient CC"=8) #arch with star
shapec<-c("Modern with Sea Otters"=16,"Modern without Sea Otters"=1,"Ancient CC"=24) #arch with triangle
type.colc<-c("Modern with Sea Otters"="dodgerblue3","Modern without Sea Otters"="dodgerblue3","Ancient CC"="grey30")
line<-c("Ancient CC"="dashed","Modern with Sea Otters"="solid","Modern without Sea Otters"="solid")
sz<-c("Ancient CC"=1.2,"Modern with Sea Otters"=2,"Modern without Sea Otters"=1)

# size spectra with proportion 

spec.Pcc<-ggplot(a.c,aes(x=midpoint, y=log.freq,color=order,shape=order,fill=order))+
  geom_hline(aes(yintercept=0))+
  geom_smooth(method="lm",se=TRUE,alpha=0.25,aes(linetype=order,size=order))+
  geom_point(size=4.5,stroke=1.1)+
  #stat_poly_eq(label.x=180,formula=form,aes(label=paste(..eq.label..,..rr.label..,sep="~~~")),parse=TRUE, size=7)+
  scale_x_continuous(limits=c(0,270),breaks=mark, labels=mark,name = "Length Midpoints (mm)") +
  scale_y_continuous(limits=c(-0.05,0.137),expand=c(0,0),name = "Log10(Proportion)")+
  scale_colour_manual(name="",values=type.colc)+
  scale_shape_manual(name="",values=shapec)+
  scale_linetype_manual(name="",values=line)+
  scale_size_manual(name="",values=sz)+
  scale_fill_manual(name="",values=c("dodgerblue4","deepskyblue1","grey65"))+
  #ggtitle("Central Coast")+
  guides(shape="none",colour="none",linetype="none",size="none",fill="none")+
  theme(legend.text=element_text(size=10),legend.title=element_text(size=10),panel.background = element_blank(),axis.line.x=element_blank(),legend.box.background = element_rect(colour = "black"),legend.spacing.y = unit(0, "mm"),axis.text=element_text(size=25),axis.title=element_text(size=35))+
  panel_border(colour="black")
spec.Pcc

```

Print comparison
```{r final figure panels print}
library(cowplot)

#Figure A6: Size spectra comparisons ancient-modern with linear umbo regression

p<-plot_grid(hist.Psingh,spec.Psingh,hist.Pcc,spec.Pcc,ncol=2,nrow=2,rel_heights=c(1,1.1))
p

ggsave("comp_prop_linear.png",plot=p, width=18, height=12)


```
